# Supplementary material for: Crystal structure of [1,3-bis­(di­phenyl­phosphan­yl)propane-κ2 P,P′](N,N′-di­methyl­thio­urea-κS)(thio­cyanato-κN)copper(I)
Source: Acta Crystallogr E Crystallogr Commun. 2015 Feb 11;71(Pt 3):m61–2. doi: 10.1107/S2056989015002479 (PMC4350702; doi:10.1107/S2056989015002479)
Supplement: Supplementary file 1 [file e-71-00m61-sup1.cif]

##############################################################################
#                                                                            #
# This CIF contains the data in a paper accepted for publication in          #
# Acta Crystallographica Section E. It conforms to the requirements of       #
# Notes for Authors for Acta Crystallographica Section E, and has been       #
# peer reviewed under the auspices of the IUCr Commission on Journals.       #
#                                                                            #
# Full details of the Crystallographic Information File format               #
# are given in the paper "The Crystallographic Information File (CIF):       #
# a New Standard Archive File for Crystallography" by S. R. Hall, F. H.      #
# Allen and I. D. Brown [Acta Cryst. (1991), A47, 655-685].                  #
#                                                                            #
# The current version of the core CIF dictionary is obtainable from          #
# ftp://ftp.iucr.org/pub/cif_core.dic.                                       #
#                                                                            #
# Software is freely available for graphical display of the structure(s)     #
# in this CIF. For information consult the CIF software page                 #
# http://www.iucr.org/resources/cif/software.                                #
#                                                                            #
# This file may be used for bona fide research purposes within the           #
# scientific community so long as proper attribution is given to the journal # 
# article from which it was obtained.                                        #
#                                                                            #
##############################################################################
data_I
_database_code_depnum_ccdc_archive 'CCDC 1047497'
_audit_creation_method     'SHELXL-2014/7'
_journal_date_recd_electronic     2015-01-31
_journal_date_accepted     2015-02-05
_journal_name_full     'Acta Crystallographica, Section E'
_journal_year     2015
_journal_volume     71
_journal_issue      3
_journal_page_first     m61
_journal_page_last     m62
_journal_paper_category     HM
_journal_paper_doi     10.1107/S2056989015002479
_journal_coeditor_code     LH5751
_publ_contact_author_name     'Yupa Wattanakanjana'
_publ_contact_author_address
;
Department of Chemistry, Faculty of Science, Prince of Songkla University,
Hat Yai, Songkhla 90112, Thailand
;
_publ_contact_author_email     'yupa.t@psu.ac.th'
_publ_contact_author_fax     '+66 (0) 74 558841'
_publ_contact_author_phone     '+66 (0) 74 212918'
_publ_section_title
;\
Crystal structure of
[1,3-bis(diphenylphosphanyl)propane-\k^2^<i>P</i>,<i>P</i>'](<i>N</i>,\
<i>N</i>'-dimethylthiourea-\k<i>S</i>)(thiocyanato-\k<i>N</i>)copper(I)
;
loop_
    _publ_author_name
    _publ_author_footnote
    _publ_author_address
    'Wattanakanjana, Yupa' .
;
Department of Chemistry, Faculty of Science, Prince of Songkla University,
Hat Yai, Songkhla 90112, Thailand
;
    'Nimthong-Rold\'an, Arunpatcha' .
;
Department of Chemistry, Youngstown State University, 1 University Plaza,
44555 Youngstown, OH,
USA
;
    'Ratthiwan, Janejira' .
;
Department of Chemistry, Faculty of Science, Prince of Songkla University,
Hat Yai, Songkhla 90112, Thailand
;
_chemical_name_systematic
;\
[1,3-Bis(diphenylphosphanyl)propane-\
\k^2^<i>P</i>,<i>P</i>'](<i>N</i>,<i>N</i>'-\
dimethylthiourea-\k<i>S</i>)(thiocyanato-\k<i>N</i>)copper(I)
;
_chemical_name_common     ?
_chemical_formula_moiety     'C31 H34 Cu N3 P2 S2'
_chemical_formula_sum     'C31 H34 Cu N3 P2 S2'
_chemical_formula_iupac     '[Cu (N C S) (C3 H8 N2 S) (C27 H26 P2)]'
_chemical_formula_weight     638.21
_chemical_melting_point     ?
_shelx_space_group_comment
;
The symmetry employed for this shelxl refinement is uniquely defined
by the following loop, which should always be used as a source of
symmetry information in preference to the above space-group names.
They are only intended as comments.
;
_space_group_crystal_system     monoclinic
_space_group_name_H-M_alt     'P 21'
_space_group_name_Hall     'P 2yb'
loop_
    _space_group_symop_operation_xyz
    'x, y, z'
    '-x, y+1/2, -z'
_cell_length_a     9.9727(15)
_cell_length_b     31.971(5)
_cell_length_c     10.2162(15)
_cell_angle_alpha     90
_cell_angle_beta     110.022(2)
_cell_angle_gamma     90
_cell_volume     3060.4(8)
_cell_formula_units_Z     4
_cell_measurement_reflns_used     986
_cell_measurement_theta_min     2.8936
_cell_measurement_theta_max     29.6198
_cell_measurement_temperature     100(2)
_exptl_crystal_description     prism
_exptl_crystal_colour     colourless
_exptl_crystal_size_max     0.440
_exptl_crystal_size_mid     0.420
_exptl_crystal_size_min     0.260
_exptl_crystal_density_diffrn     1.385
_exptl_crystal_density_meas     ?
_exptl_crystal_density_method     ?
_exptl_crystal_F_000     1328
_exptl_absorpt_coefficient_mu     0.980
_exptl_absorpt_correction_type     multi-scan
_exptl_absorpt_process_details
;
SADABS (Bruker, 2013)
;
_shelx_estimated_absorpt_T_min     0.672
_shelx_estimated_absorpt_T_max     0.785
_exptl_absorpt_correction_T_min     0.5658
_exptl_absorpt_correction_T_max     0.7463
_diffrn_ambient_temperature     100(2)
_diffrn_radiation_type     MoK\a
_diffrn_radiation_wavelength     0.71073
_diffrn_radiation_monochromator     graphite
_diffrn_measurement_device_type     'Bruker APEXII CCD'
_diffrn_measurement_method     '\w and \f scans'
_diffrn_detector_area_resol_mean     ?
_diffrn_reflns_number     24402
_diffrn_reflns_av_R_equivalents     0.0267
_diffrn_reflns_theta_min     2.122
_diffrn_reflns_theta_max     31.554
_diffrn_reflns_theta_full     25.242
_diffrn_measured_fraction_theta_max     0.772
_diffrn_measured_fraction_theta_full     0.962
_diffrn_reflns_limit_h_min     -14
_diffrn_reflns_limit_h_max     13
_diffrn_reflns_limit_k_min     -45
_diffrn_reflns_limit_k_max     44
_diffrn_reflns_limit_l_min     -13
_diffrn_reflns_limit_l_max     12
_refine_special_details
;
Refined as a 2-component inversion twin.
;
_reflns_number_total     13908
_reflns_number_gt     12457
_reflns_threshold_expression     I>2\s(I)
_refine_ls_structure_factor_coef     Fsqd
_refine_ls_matrix_type     full
_refine_ls_R_factor_all     0.0511
_refine_ls_R_factor_gt     0.0454
_refine_ls_wR_factor_gt     0.1084
_refine_ls_wR_factor_ref     0.1106
_refine_ls_goodness_of_fit_ref     1.061
_refine_ls_restrained_S_all     1.056
_refine_ls_number_reflns     13908
_refine_ls_number_parameters     744
_refine_ls_number_restraints     140
_refine_ls_hydrogen_treatment     constr
_refine_ls_weighting_scheme     calc
_refine_ls_weighting_details
              'w=1/[\s^2^(Fo^2^)+(0.0442P)^2^+4.2761P] where P=(Fo^2^+2Fc^2^)/3'
_atom_sites_solution_hydrogens     geom
_atom_sites_solution_primary     direct
_atom_sites_solution_secondary     difmap
_refine_ls_shift/su_max     0.001
_refine_ls_shift/su_mean     0.000
_refine_diff_density_max     1.320
_refine_diff_density_min     -0.688
_refine_ls_extinction_method     none
_refine_ls_extinction_coef     .
_refine_ls_abs_structure_details
;
Refined as an inversion twin.
;
_refine_ls_abs_structure_Flack     0.158(14)
loop_
    _atom_type_symbol
    _atom_type_description
    _atom_type_scat_dispersion_real
    _atom_type_scat_dispersion_imag
    _atom_type_scat_source
    'C' 'C' 0.0033 0.0016
                         'International Tables Vol C Tables 4.2.6.8 and 6.1.1.4'
    'H' 'H' 0.0000 0.0000
                         'International Tables Vol C Tables 4.2.6.8 and 6.1.1.4'
    'N' 'N' 0.0061 0.0033
                         'International Tables Vol C Tables 4.2.6.8 and 6.1.1.4'
    'P' 'P' 0.1023 0.0942
                         'International Tables Vol C Tables 4.2.6.8 and 6.1.1.4'
    'S' 'S' 0.1246 0.1234
                         'International Tables Vol C Tables 4.2.6.8 and 6.1.1.4'
    'Cu' 'Cu' 0.3201 1.2651
                         'International Tables Vol C Tables 4.2.6.8 and 6.1.1.4'
_computing_data_collection
;
APEX2 (Bruker, 2013)
;
_computing_cell_refinement
;
SAINT (Bruker, 2013)
;
_computing_data_reduction
;
SAINT (Bruker, 2013)
;
_computing_structure_solution
;
SHELXS97 (Sheldrick, 2008)
;
_computing_structure_refinement
;
SHELXL2014 (Sheldrick, 2015) and
<i>SHELXLE</i> (H\"ubschle <i>et al.</i>,  2011)
;
_computing_molecular_graphics
;
Mercury (Macrae, 2008)
;
_computing_publication_material
;
SHELXL97 (Sheldrick, 2008) and publCIF (Westrip, 2010)
;
loop_
    _atom_site_type_symbol
    _atom_site_label
    _atom_site_fract_x
    _atom_site_fract_y
    _atom_site_fract_z
    _atom_site_U_iso_or_equiv
    _atom_site_adp_type
    _atom_site_calc_flag
    _atom_site_occupancy
    _atom_site_disorder_assembly
    _atom_site_disorder_group
    Cu Cu1 0.23083(6) 0.48822(2) 0.95389(7) 0.01440(14) Uani d 1 . .
    S S1 0.29244(14) 0.55158(4) 0.85602(16) 0.0173(3) Uani d 1 . .
    S S2 0.24387(16) 0.52907(5) 1.40265(17) 0.0247(3) Uani d 1 . .
    P P1 0.05689(13) 0.46187(4) 0.77085(16) 0.0139(3) Uani d 1 . .
    P P2 0.41776(13) 0.45185(4) 0.93301(15) 0.0128(3) Uani d 1 . .
    N N1 0.5053(5) 0.60594(15) 0.9529(6) 0.0244(11) Uani d 1 . .
    H H1 0.5669 0.6201 1.0210 0.029 Uiso calc 1 . .
    N N2 0.4300(5) 0.57410(15) 1.1162(6) 0.0244(12) Uani d 1 . .
    H H2 0.3690 0.5572 1.1342 0.029 Uiso calc 1 . .
    N N3 0.2224(5) 0.50129(15) 1.1380(6) 0.0201(11) Uani d 1 . .
    C C1 0.4191(5) 0.57906(15) 0.9854(6) 0.0167(12) Uani d 1 . .
    C C2 0.5035(9) 0.6131(2) 0.8124(9) 0.0425(19) Uani d 1 . .
    H H2C 0.5120 0.5863 0.7693 0.064 Uiso calc 1 . .
    H H2D 0.5836 0.6313 0.8151 0.064 Uiso calc 1 . .
    H H2E 0.4135 0.6267 0.7578 0.064 Uiso calc 1 . .
    S S2B -0.24826(15) 0.67958(5) 1.13983(16) 0.0219(3) Uani d 1 . .
    C C1B -0.0620(17) 0.6408(6) 0.7188(12) 0.0139(19) Uani d 0.639(11) A 1
    N N2B -0.0397(12) 0.6469(4) 0.8525(12) 0.019(2) Uani d 0.639(11) A 1
    H H2L -0.1034 0.6619 0.8737 0.022 Uiso calc 0.639(11) A 1
    C C3B 0.0815(14) 0.6310(4) 0.9691(15) 0.032(3) Uani d 0.639(11) A 1
    H H3BA 0.0888 0.6006 0.9598 0.048 Uiso calc 0.639(11) A 1
    H H3BB 0.0670 0.6373 1.0571 0.048 Uiso calc 0.639(11) A 1
    H H3BC 0.1696 0.6443 0.9682 0.048 Uiso calc 0.639(11) A 1
    N N1B 0.0284(14) 0.6167(4) 0.6824(12) 0.023(2) Uani d 0.639(11) A 1
    H H1B 0.1064 0.6080 0.7480 0.027 Uiso calc 0.639(11) A 1
    C C2B 0.0045(15) 0.6042(5) 0.5409(13) 0.042(3) Uani d 0.639(11) A 1
    H H2F -0.0854 0.5887 0.5050 0.063 Uiso calc 0.639(11) A 1
    H H2G 0.0833 0.5863 0.5381 0.063 Uiso calc 0.639(11) A 1
    H H2H -0.0007 0.6291 0.4834 0.063 Uiso calc 0.639(11) A 1
    C C1C -0.060(3) 0.6427(12) 0.751(3) 0.0139(19) Uani d 0.361(11) A 2
    N N2C -0.061(2) 0.6389(7) 0.881(2) 0.019(2) Uani d 0.361(11) A 2
    H H2M -0.1332 0.6495 0.9012 0.022 Uiso calc 0.361(11) A 2
    C C3C 0.053(3) 0.6174(7) 0.990(3) 0.032(3) Uani d 0.361(11) A 2
    H H3BD 0.0438 0.5871 0.9744 0.048 Uiso calc 0.361(11) A 2
    H H3BE 0.0473 0.6241 1.0811 0.048 Uiso calc 0.361(11) A 2
    H H3BF 0.1459 0.6266 0.9864 0.048 Uiso calc 0.361(11) A 2
    N N1C 0.045(3) 0.6249(8) 0.720(2) 0.023(2) Uani d 0.361(11) A 2
    H H1C 0.1130 0.6126 0.7876 0.027 Uiso calc 0.361(11) A 2
    C C2C 0.056(3) 0.6241(8) 0.584(2) 0.042(3) Uani d 0.361(11) A 2
    H H2I -0.0264 0.6093 0.5193 0.063 Uiso calc 0.361(11) A 2
    H H2J 0.1439 0.6096 0.5876 0.063 Uiso calc 0.361(11) A 2
    H H2K 0.0580 0.6528 0.5506 0.063 Uiso calc 0.361(11) A 2
    P P2B -0.08332(14) 0.76514(4) 0.67173(16) 0.0140(3) Uani d 1 . .
    C C3 0.5364(7) 0.5947(2) 1.2340(8) 0.0344(16) Uani d 1 . .
    H H3A 0.6323 0.5878 1.2343 0.052 Uiso calc 1 . .
    H H3B 0.5260 0.5851 1.3211 0.052 Uiso calc 1 . .
    H H3C 0.5224 0.6251 1.2256 0.052 Uiso calc 1 . .
    N N3B -0.2716(5) 0.71589(15) 0.8829(6) 0.0246(12) Uani d 1 . .
    C C4 0.2307(5) 0.51225(16) 1.2477(6) 0.0158(12) Uani d 1 . .
    C C11 -0.1138(19) 0.4900(4) 0.698(3) 0.0175(17) Uani d 0.639(11) A 1
    C C12 -0.2334(19) 0.4711(4) 0.604(2) 0.016(3) Uani d 0.639(11) A 1
    H H12 -0.2279 0.4434 0.5723 0.020 Uiso calc 0.639(11) A 1
    C C13 -0.3634(19) 0.4934(4) 0.555(2) 0.016(3) Uani d 0.639(11) A 1
    H H13 -0.4469 0.4800 0.4949 0.019 Uiso calc 0.639(11) A 1
    C C14 -0.3700(15) 0.5338(5) 0.594(2) 0.025(3) Uani d 0.639(11) A 1
    H H14 -0.4554 0.5494 0.5538 0.030 Uiso calc 0.639(11) A 1
    C C15 -0.2522(10) 0.5522(3) 0.6918(13) 0.023(3) Uani d 0.639(11) A 1
    H H15 -0.2591 0.5798 0.7233 0.028 Uiso calc 0.639(11) A 1
    C C16 -0.1228(11) 0.5302(3) 0.7446(13) 0.022(3) Uani d 0.639(11) A 1
    H H16 -0.0422 0.5428 0.8119 0.027 Uiso calc 0.639(11) A 1
    C C11C -0.113(3) 0.4881(7) 0.688(5) 0.0175(17) Uani d 0.361(11) A 2
    C C12C -0.237(3) 0.4653(8) 0.625(5) 0.016(3) Uani d 0.361(11) A 2
    H H12C -0.2342 0.4356 0.6240 0.020 Uiso calc 0.361(11) A 2
    C C13C -0.367(3) 0.4861(8) 0.564(5) 0.016(3) Uani d 0.361(11) A 2
    H H13C -0.4513 0.4704 0.5204 0.020 Uiso calc 0.361(11) A 2
    C C14C -0.373(3) 0.5281(9) 0.567(5) 0.025(3) Uani d 0.361(11) A 2
    H H14C -0.4628 0.5416 0.5295 0.030 Uiso calc 0.361(11) A 2
    C C15C -0.2497(18) 0.5521(5) 0.623(2) 0.023(3) Uani d 0.361(11) A 2
    H H15C -0.2531 0.5818 0.6161 0.028 Uiso calc 0.361(11) A 2
    C C16C -0.120(2) 0.5312(7) 0.691(3) 0.022(3) Uani d 0.361(11) A 2
    H H16C -0.0363 0.5468 0.7383 0.027 Uiso calc 0.361(11) A 2
    C C21 -0.0031(5) 0.40938(15) 0.7913(6) 0.0136(11) Uani d 1 . .
    S S1B -0.20509(16) 0.66393(4) 0.60428(19) 0.0275(4) Uani d 1 . .
    Cu Cu1B -0.26535(6) 0.72732(2) 0.69714(7) 0.01687(16) Uani d 1 . .
    P P1B -0.44267(14) 0.74965(4) 0.50908(15) 0.0135(3) Uani d 1 . .
    C C22 -0.0370(5) 0.40178(16) 0.9099(6) 0.0145(11) Uani d 1 . .
    H H22 -0.0294 0.4238 0.9746 0.017 Uiso calc 1 . .
    C C23 -0.0817(6) 0.36252(17) 0.9355(6) 0.0175(12) Uani d 1 . .
    H H23 -0.1053 0.3578 1.0168 0.021 Uiso calc 1 . .
    C C24 -0.0921(6) 0.33034(17) 0.8432(7) 0.0207(13) Uani d 1 . .
    H H24 -0.1208 0.3033 0.8615 0.025 Uiso calc 1 . .
    C C25 -0.0601(6) 0.33770(17) 0.7224(7) 0.0211(13) Uani d 1 . .
    H H25 -0.0686 0.3156 0.6578 0.025 Uiso calc 1 . .
    C C26 -0.0162(6) 0.37685(17) 0.6963(7) 0.0198(12) Uani d 1 . .
    H H26 0.0050 0.3817 0.6137 0.024 Uiso calc 1 . .
    C C27 0.1234(5) 0.45820(17) 0.6242(6) 0.0169(11) Uani d 1 . .
    H H27A 0.0484 0.4449 0.5451 0.020 Uiso calc 1 . .
    H H27B 0.1372 0.4870 0.5952 0.020 Uiso calc 1 . .
    C C27B -0.3761(5) 0.75374(17) 0.3619(6) 0.0164(11) Uani d 1 . .
    H H27C -0.3580 0.7251 0.3351 0.020 Uiso calc 1 . .
    H H27D -0.4529 0.7659 0.2817 0.020 Uiso calc 1 . .
    C C26B -0.5248(6) 0.83380(17) 0.4309(6) 0.0167(11) Uani d 1 . .
    H H26B -0.5086 0.8287 0.3460 0.020 Uiso calc 1 . .
    C C25B -0.5646(6) 0.87332(18) 0.4609(8) 0.0246(14) Uani d 1 . .
    H H25B -0.5733 0.8954 0.3963 0.029 Uiso calc 1 . .
    C C24B -0.5916(6) 0.88113(17) 0.5808(6) 0.0171(12) Uani d 1 . .
    H H24B -0.6201 0.9083 0.5984 0.021 Uiso calc 1 . .
    C C23B -0.5771(5) 0.84925(17) 0.6773(6) 0.0175(12) Uani d 1 . .
    H H23B -0.5951 0.8545 0.7613 0.021 Uiso calc 1 . .
    C C22B -0.5362(5) 0.80970(16) 0.6496(6) 0.0167(12) Uani d 1 . .
    H H22B -0.5268 0.7878 0.7151 0.020 Uiso calc 1 . .
    C C21B -0.5089(5) 0.80166(16) 0.5285(6) 0.0127(11) Uani d 1 . .
    C C16B -0.5997(6) 0.67626(18) 0.4434(7) 0.0255(13) Uani d 1 . .
    H H16B -0.5107 0.6630 0.4892 0.031 Uiso calc 1 . .
    C C15B -0.7222(6) 0.65191(19) 0.3874(7) 0.0319(16) Uani d 1 . .
    H H15B -0.7169 0.6223 0.3959 0.038 Uiso calc 1 . .
    C C14B -0.8517(6) 0.67135(19) 0.3194(7) 0.0241(13) Uani d 1 . .
    H H14B -0.9355 0.6550 0.2804 0.029 Uiso calc 1 . .
    C C13B -0.8595(6) 0.7137(2) 0.3081(7) 0.0240(13) Uani d 1 . .
    H H13B -0.9487 0.7268 0.2612 0.029 Uiso calc 1 . .
    C C12B -0.7379(6) 0.73816(17) 0.3646(6) 0.0190(12) Uani d 1 . .
    H H12B -0.7445 0.7678 0.3566 0.023 Uiso calc 1 . .
    C C11B -0.6055(5) 0.71926(17) 0.4332(6) 0.0152(11) Uani d 1 . .
    C C28 0.2630(6) 0.43390(17) 0.6502(6) 0.0166(11) Uani d 1 . .
    H H28A 0.2744 0.4288 0.5590 0.020 Uiso calc 1 . .
    H H28B 0.2532 0.4063 0.6899 0.020 Uiso calc 1 . .
    C C28B -0.2398(6) 0.77977(17) 0.3860(6) 0.0197(12) Uani d 1 . .
    H H28C -0.2540 0.8076 0.4213 0.024 Uiso calc 1 . .
    H H28D -0.2269 0.7840 0.2950 0.024 Uiso calc 1 . .
    C C29 0.4005(5) 0.45453(16) 0.7469(6) 0.0167(11) Uani d 1 . .
    H H29A 0.4018 0.4842 0.7198 0.020 Uiso calc 1 . .
    H H29B 0.4838 0.4405 0.7342 0.020 Uiso calc 1 . .
    C C29B -0.1007(5) 0.76057(17) 0.4887(6) 0.0169(11) Uani d 1 . .
    H H29C -0.0180 0.7745 0.4747 0.020 Uiso calc 1 . .
    H H29D -0.0970 0.7306 0.4659 0.020 Uiso calc 1 . .
    C C31 0.4403(5) 0.39548(16) 0.9623(6) 0.0126(10) Uani d 1 . .
    C C32 0.3305(6) 0.37296(17) 0.9855(6) 0.0194(12) Uani d 1 . .
    H H32 0.2511 0.3874 0.9951 0.023 Uiso calc 1 . .
    C C33 0.3366(6) 0.32970(17) 0.9945(6) 0.0202(12) Uani d 1 . .
    H H33 0.2609 0.3147 1.0096 0.024 Uiso calc 1 . .
    C C34 0.4504(6) 0.30837(17) 0.9820(6) 0.0181(12) Uani d 1 . .
    H H34 0.4535 0.2787 0.9875 0.022 Uiso calc 1 . .
    C C35 0.5616(6) 0.33050(18) 0.9610(7) 0.0209(12) Uani d 1 . .
    H H35 0.6416 0.3158 0.9540 0.025 Uiso calc 1 . .
    C C36 0.5571(6) 0.37386(17) 0.9502(6) 0.0163(12) Uani d 1 . .
    H H36 0.6329 0.3887 0.9346 0.020 Uiso calc 1 . .
    C C41 0.5921(5) 0.47370(16) 1.0282(6) 0.0176(12) Uani d 1 . .
    C C42 0.6914(6) 0.4860(2) 0.9675(7) 0.0271(14) Uani d 1 . .
    H H42 0.6717 0.4819 0.8706 0.032 Uiso calc 1 . .
    C C43 0.8217(7) 0.5045(2) 1.0501(8) 0.0342(16) Uani d 1 . .
    H H43 0.8899 0.5128 1.0091 0.041 Uiso calc 1 . .
    C C44 0.8492(6) 0.5106(2) 1.1905(8) 0.0331(17) Uani d 1 . .
    H H44 0.9364 0.5232 1.2462 0.040 Uiso calc 1 . .
    C C45 0.7526(6) 0.4987(2) 1.2494(7) 0.0292(15) Uani d 1 . .
    H H45 0.7722 0.5030 1.3462 0.035 Uiso calc 1 . .
    C C46 0.6250(6) 0.48018(18) 1.1690(7) 0.0248(13) Uani d 1 . .
    H H46 0.5588 0.4718 1.2122 0.030 Uiso calc 1 . .
    C C4B -0.2630(5) 0.70142(16) 0.9887(6) 0.0148(11) Uani d 1 . .
    C C31B -0.0601(5) 0.82157(16) 0.6981(6) 0.0152(11) Uani d 1 . .
    C C32B -0.1698(5) 0.84492(17) 0.7197(6) 0.0147(11) Uani d 1 . .
    H H32B -0.2503 0.8310 0.7287 0.018 Uiso calc 1 . .
    C C33B -0.1614(6) 0.88834(18) 0.7280(6) 0.0200(12) Uani d 1 . .
    H H33B -0.2378 0.9041 0.7385 0.024 Uiso calc 1 . .
    C C34B -0.0405(6) 0.90849(18) 0.7207(7) 0.0211(13) Uani d 1 . .
    H H34B -0.0338 0.9381 0.7283 0.025 Uiso calc 1 . .
    C C35B 0.0707(6) 0.88569(17) 0.7025(7) 0.0217(12) Uani d 1 . .
    H H35B 0.1532 0.8996 0.6980 0.026 Uiso calc 1 . .
    C C36B 0.0600(6) 0.84242(18) 0.6910(7) 0.0189(13) Uani d 1 . .
    H H36B 0.1357 0.8268 0.6782 0.023 Uiso calc 1 . .
    C C41B 0.0947(5) 0.74421(15) 0.7681(6) 0.0160(11) Uani d 1 . .
    C C42B 0.1932(6) 0.73248(18) 0.7065(7) 0.0242(13) Uani d 1 . .
    H H42B 0.1716 0.7358 0.6090 0.029 Uiso calc 1 . .
    C C43B 0.3243(6) 0.71581(18) 0.7887(7) 0.0240(13) Uani d 1 . .
    H H43B 0.3919 0.7079 0.7465 0.029 Uiso calc 1 . .
    C C44B 0.3570(6) 0.71065(18) 0.9294(7) 0.0224(13) Uani d 1 . .
    H H44B 0.4460 0.6989 0.9843 0.027 Uiso calc 1 . .
    C C45B 0.2588(6) 0.7227(2) 0.9907(7) 0.0303(15) Uani d 1 . .
    H H45B 0.2820 0.7200 1.0886 0.036 Uiso calc 1 . .
    C C46B 0.1269(6) 0.73879(18) 0.9107(7) 0.0232(13) Uani d 1 . .
    H H46B 0.0589 0.7460 0.9531 0.028 Uiso calc 1 . .
loop_
    _atom_site_aniso_label
    _atom_site_aniso_U_11
    _atom_site_aniso_U_22
    _atom_site_aniso_U_33
    _atom_site_aniso_U_12
    _atom_site_aniso_U_13
    _atom_site_aniso_U_23
    Cu1 0.0086(3) 0.0155(3) 0.0172(4) -0.0008(2) 0.0019(2) -0.0046(3)
    S1 0.0134(6) 0.0137(6) 0.0220(8) 0.0002(4) 0.0025(5) 0.0010(5)
    S2 0.0205(7) 0.0356(8) 0.0173(8) -0.0069(6) 0.0055(6) -0.0054(6)
    P1 0.0081(6) 0.0125(6) 0.0176(8) -0.0012(4) -0.0001(5) -0.0005(5)
    P2 0.0087(6) 0.0133(6) 0.0149(7) 0.0016(4) 0.0022(5) -0.0005(5)
    N1 0.020(2) 0.022(2) 0.030(3) -0.0079(18) 0.008(2) -0.003(2)
    N2 0.021(2) 0.021(2) 0.029(3) -0.0091(18) 0.006(2) 0.002(2)
    N3 0.012(2) 0.023(2) 0.025(3) -0.0028(16) 0.007(2) -0.005(2)
    C1 0.011(2) 0.012(2) 0.027(4) 0.0018(17) 0.005(2) 0.000(2)
    C2 0.051(5) 0.037(4) 0.046(5) -0.022(3) 0.025(4) -0.008(3)
    S2B 0.0154(6) 0.0307(7) 0.0172(8) -0.0035(5) 0.0024(5) 0.0025(6)
    C1B 0.017(3) 0.008(3) 0.015(5) 0.0004(19) 0.004(4) -0.002(4)
    N2B 0.018(4) 0.022(5) 0.015(5) 0.007(3) 0.004(3) 0.000(3)
    C3B 0.040(6) 0.018(7) 0.022(5) 0.010(5) -0.010(4) -0.004(4)
    N1B 0.021(4) 0.025(6) 0.022(6) 0.011(4) 0.007(4) 0.002(4)
    C2B 0.047(7) 0.055(8) 0.026(6) 0.025(5) 0.015(5) 0.003(4)
    C1C 0.017(3) 0.008(3) 0.015(5) 0.0004(19) 0.004(4) -0.002(4)
    N2C 0.018(4) 0.022(5) 0.015(5) 0.007(3) 0.004(3) 0.000(3)
    C3C 0.040(6) 0.018(7) 0.022(5) 0.010(5) -0.010(4) -0.004(4)
    N1C 0.021(4) 0.025(6) 0.022(6) 0.011(4) 0.007(4) 0.002(4)
    C2C 0.047(7) 0.055(8) 0.026(6) 0.025(5) 0.015(5) 0.003(4)
    P2B 0.0086(6) 0.0156(6) 0.0172(8) -0.0001(4) 0.0035(5) 0.0021(5)
    C3 0.034(4) 0.030(3) 0.030(4) -0.014(3) -0.001(3) 0.001(3)
    N3B 0.014(2) 0.024(2) 0.034(3) -0.0022(17) 0.005(2) 0.005(2)
    C4 0.008(2) 0.018(2) 0.020(3) -0.0029(17) 0.003(2) 0.001(2)
    C11 0.011(2) 0.014(2) 0.022(4) -0.0019(19) -0.001(2) 0.001(2)
    C12 0.014(2) 0.014(4) 0.017(7) 0.001(3) 0.000(3) 0.003(4)
    C13 0.017(4) 0.020(6) 0.008(5) 0.000(4) 0.000(3) 0.007(5)
    C14 0.013(2) 0.019(4) 0.042(9) 0.002(2) 0.006(3) 0.004(4)
    C15 0.015(3) 0.014(3) 0.040(7) 0.000(2) 0.009(4) -0.001(4)
    C16 0.012(3) 0.018(3) 0.037(8) -0.0030(19) 0.010(4) 0.001(4)
    C11C 0.011(2) 0.014(2) 0.022(4) -0.0019(19) -0.001(2) 0.001(2)
    C12C 0.014(2) 0.014(4) 0.017(7) 0.001(3) 0.000(3) 0.003(4)
    C13C 0.014(2) 0.014(4) 0.017(7) 0.001(3) 0.000(3) 0.003(4)
    C14C 0.013(2) 0.019(4) 0.042(9) 0.002(2) 0.006(3) 0.004(4)
    C15C 0.015(3) 0.014(3) 0.040(7) 0.000(2) 0.009(4) -0.001(4)
    C16C 0.012(3) 0.018(3) 0.037(8) -0.0030(19) 0.010(4) 0.001(4)
    C21 0.010(2) 0.013(2) 0.016(3) -0.0005(17) 0.002(2) -0.002(2)
    S1B 0.0211(7) 0.0174(7) 0.0390(10) 0.0079(5) 0.0039(7) 0.0061(6)
    Cu1B 0.0091(3) 0.0173(3) 0.0221(4) 0.0009(2) 0.0026(3) 0.0066(3)
    P1B 0.0091(6) 0.0126(6) 0.0172(8) 0.0006(4) 0.0024(5) 0.0012(5)
    C22 0.013(2) 0.014(2) 0.011(3) 0.0011(17) -0.003(2) -0.003(2)
    C23 0.012(2) 0.023(3) 0.016(3) -0.0002(18) 0.003(2) 0.005(2)
    C24 0.016(3) 0.014(2) 0.029(4) -0.0015(19) 0.004(2) -0.001(2)
    C25 0.024(3) 0.015(3) 0.023(4) -0.004(2) 0.007(3) -0.006(2)
    C26 0.019(3) 0.019(3) 0.019(3) -0.004(2) 0.004(2) -0.003(2)
    C27 0.015(2) 0.019(2) 0.013(3) -0.0005(19) 0.000(2) 0.003(2)
    C27B 0.012(2) 0.023(3) 0.016(3) -0.0004(18) 0.007(2) -0.003(2)
    C26B 0.019(3) 0.022(3) 0.010(3) 0.0022(19) 0.006(2) 0.001(2)
    C25B 0.019(3) 0.017(3) 0.039(4) 0.005(2) 0.012(3) 0.011(3)
    C24B 0.015(3) 0.015(2) 0.018(3) 0.0049(19) 0.002(2) 0.001(2)
    C23B 0.011(2) 0.023(3) 0.015(3) -0.0001(19) 0.001(2) 0.000(2)
    C22B 0.011(2) 0.013(2) 0.020(3) -0.0019(17) -0.002(2) 0.004(2)
    C21B 0.006(2) 0.014(2) 0.014(3) -0.0003(16) -0.0027(19) -0.002(2)
    C16B 0.016(3) 0.021(3) 0.034(4) -0.002(2) 0.001(2) 0.000(2)
    C15B 0.022(3) 0.021(3) 0.043(4) -0.006(2) -0.001(3) -0.002(3)
    C14B 0.016(3) 0.033(3) 0.025(3) -0.010(2) 0.009(2) -0.009(3)
    C13B 0.006(2) 0.041(3) 0.024(3) -0.002(2) 0.003(2) -0.006(3)
    C12B 0.016(3) 0.020(3) 0.018(3) -0.0010(18) 0.001(2) -0.002(2)
    C11B 0.009(2) 0.024(3) 0.012(3) -0.0011(18) 0.0027(19) -0.002(2)
    C28 0.017(3) 0.022(3) 0.010(3) 0.0007(19) 0.004(2) -0.001(2)
    C28B 0.016(3) 0.022(3) 0.018(3) 0.0011(19) 0.001(2) 0.006(2)
    C29 0.013(2) 0.016(2) 0.020(3) 0.0001(18) 0.004(2) -0.001(2)
    C29B 0.012(2) 0.023(3) 0.019(3) -0.0038(19) 0.009(2) 0.001(2)
    C31 0.014(2) 0.018(2) 0.006(3) 0.0031(18) 0.0025(19) 0.000(2)
    C32 0.011(2) 0.019(3) 0.023(3) 0.0024(18) 0.000(2) 0.003(2)
    C33 0.015(3) 0.023(3) 0.016(3) -0.0052(19) -0.003(2) 0.001(2)
    C34 0.028(3) 0.017(3) 0.006(3) 0.001(2) 0.002(2) 0.000(2)
    C35 0.022(3) 0.022(3) 0.016(3) 0.008(2) 0.004(2) -0.002(2)
    C36 0.020(3) 0.020(3) 0.010(3) 0.002(2) 0.006(2) -0.001(2)
    C41 0.010(2) 0.016(2) 0.025(3) 0.0033(17) 0.002(2) -0.003(2)
    C42 0.019(3) 0.045(4) 0.021(3) -0.007(3) 0.012(2) -0.013(3)
    C43 0.016(3) 0.046(4) 0.044(5) -0.010(3) 0.015(3) -0.012(3)
    C44 0.009(3) 0.033(3) 0.050(5) -0.001(2) 0.000(3) -0.016(3)
    C45 0.019(3) 0.037(3) 0.023(4) 0.001(2) -0.003(2) -0.010(3)
    C46 0.018(3) 0.027(3) 0.029(4) 0.000(2) 0.007(2) -0.001(3)
    C4B 0.011(2) 0.018(2) 0.017(3) -0.0019(18) 0.007(2) -0.005(2)
    C31B 0.014(2) 0.014(2) 0.014(3) 0.0010(18) 0.000(2) 0.001(2)
    C32B 0.010(2) 0.027(3) 0.008(3) 0.0006(19) 0.004(2) -0.002(2)
    C33B 0.019(3) 0.027(3) 0.013(3) 0.003(2) 0.004(2) 0.000(2)
    C34B 0.020(3) 0.016(3) 0.023(3) 0.000(2) 0.000(2) 0.004(2)
    C35B 0.022(3) 0.020(3) 0.022(3) -0.004(2) 0.006(2) 0.002(2)
    C36B 0.011(3) 0.019(3) 0.026(4) 0.0009(19) 0.007(2) 0.001(2)
    C41B 0.013(2) 0.010(2) 0.022(3) -0.0036(17) 0.002(2) 0.002(2)
    C42B 0.015(3) 0.025(3) 0.029(4) 0.002(2) 0.003(2) 0.004(3)
    C43B 0.014(3) 0.025(3) 0.039(4) 0.003(2) 0.018(3) 0.005(3)
    C44B 0.019(3) 0.019(3) 0.024(4) 0.000(2) 0.001(2) 0.003(2)
    C45B 0.016(3) 0.038(3) 0.030(4) 0.004(2) -0.001(2) -0.001(3)
    C46B 0.012(3) 0.030(3) 0.023(3) 0.003(2) 0.001(2) -0.003(2)
_geom_special_details
;
All e.s.d.'s (except the e.s.d. in the dihedral angle between two l.s. planes)
are estimated using the full covariance matrix. The cell e.s.d.'s are taken
into account individually in the estimation of e.s.d.'s in distances, angles
and torsion angles; correlations between e.s.d.'s in cell parameters are only
used when they are defined by crystal symmetry. An approximate (isotropic)
treatment of cell e.s.d.'s is used for estimating e.s.d.'s involving l.s.
planes.
;
loop_
    _geom_bond_atom_site_label_1
    _geom_bond_atom_site_label_2
    _geom_bond_site_symmetry_2
    _geom_bond_distance
    _geom_bond_publ_flag
    Cu1 N3 . 1.957(5) ?
    Cu1 P1 . 2.2348(15) ?
    Cu1 P2 . 2.2683(14) ?
    Cu1 S1 . 2.4292(15) ?
    S1 C1 . 1.724(6) ?
    S2 C4 . 1.634(6) ?
    P1 C21 . 1.817(5) ?
    P1 C11C . 1.82(3) ?
    P1 C27 . 1.838(6) ?
    P1 C11 . 1.842(17) ?
    P2 C41 . 1.816(6) ?
    P2 C31 . 1.828(5) ?
    P2 C29 . 1.852(6) ?
    N1 C1 . 1.336(7) ?
    N1 C2 . 1.447(10) ?
    N1 H1 . 0.8800 ?
    N2 C1 . 1.312(8) ?
    N2 C3 . 1.461(8) ?
    N2 H2 . 0.8800 ?
    N3 C4 . 1.149(8) ?
    C2 H2C . 0.9800 ?
    C2 H2D . 0.9800 ?
    C2 H2E . 0.9800 ?
    S2B C4B . 1.654(6) ?
    C1B N2B . 1.322(12) ?
    C1B N1B . 1.332(11) ?
    C1B S1B . 1.675(14) ?
    N2B C3B . 1.467(11) ?
    N2B H2L . 0.8800 ?
    C3B H3BA . 0.9800 ?
    C3B H3BB . 0.9800 ?
    C3B H3BC . 0.9800 ?
    N1B C2B . 1.438(14) ?
    N1B H1B . 0.8800 ?
    C2B H2F . 0.9800 ?
    C2B H2G . 0.9800 ?
    C2B H2H . 0.9800 ?
    C1C N1C . 1.320(18) ?
    C1C N2C . 1.335(19) ?
    C1C S1B . 1.82(3) ?
    N2C C3C . 1.466(18) ?
    N2C H2M . 0.8800 ?
    C3C H3BD . 0.9800 ?
    C3C H3BE . 0.9800 ?
    C3C H3BF . 0.9800 ?
    N1C C2C . 1.43(2) ?
    N1C H1C . 0.8800 ?
    C2C H2I . 0.9800 ?
    C2C H2J . 0.9800 ?
    C2C H2K . 0.9800 ?
    P2B C29B . 1.824(6) ?
    P2B C31B . 1.827(5) ?
    P2B C41B . 1.836(5) ?
    P2B Cu1B . 2.2688(15) ?
    C3 H3A . 0.9800 ?
    C3 H3B . 0.9800 ?
    C3 H3C . 0.9800 ?
    N3B C4B . 1.152(8) ?
    N3B Cu1B . 1.954(6) ?
    C11 C16 . 1.384(14) ?
    C11 C12 . 1.387(12) ?
    C12 C13 . 1.412(11) ?
    C12 H12 . 0.9500 ?
    C13 C14 . 1.358(13) ?
    C13 H13 . 0.9500 ?
    C14 C15 . 1.387(13) ?
    C14 H14 . 0.9500 ?
    C15 C16 . 1.406(11) ?
    C15 H15 . 0.9500 ?
    C16 H16 . 0.9500 ?
    C11C C16C . 1.379(19) ?
    C11C C12C . 1.389(18) ?
    C12C C13C . 1.394(18) ?
    C12C H12C . 0.9500 ?
    C13C C14C . 1.346(19) ?
    C13C H13C . 0.9500 ?
    C14C C15C . 1.40(2) ?
    C14C H14C . 0.9500 ?
    C15C C16C . 1.411(17) ?
    C15C H15C . 0.9500 ?
    C16C H16C . 0.9500 ?
    C21 C22 . 1.387(9) ?
    C21 C26 . 1.398(8) ?
    S1B Cu1B . 2.3997(17) ?
    Cu1B P1B . 2.2363(15) ?
    P1B C11B . 1.822(5) ?
    P1B C21B . 1.825(5) ?
    P1B C27B . 1.845(6) ?
    C22 C23 . 1.387(7) ?
    C22 H22 . 0.9500 ?
    C23 C24 . 1.375(8) ?
    C23 H23 . 0.9500 ?
    C24 C25 . 1.395(10) ?
    C24 H24 . 0.9500 ?
    C25 C26 . 1.382(8) ?
    C25 H25 . 0.9500 ?
    C26 H26 . 0.9500 ?
    C27 C28 . 1.536(7) ?
    C27 H27A . 0.9900 ?
    C27 H27B . 0.9900 ?
    C27B C28B . 1.540(7) ?
    C27B H27C . 0.9900 ?
    C27B H27D . 0.9900 ?
    C26B C25B . 1.390(8) ?
    C26B C21B . 1.402(8) ?
    C26B H26B . 0.9500 ?
    C25B C24B . 1.364(10) ?
    C25B H25B . 0.9500 ?
    C24B C23B . 1.391(8) ?
    C24B H24B . 0.9500 ?
    C23B C22B . 1.387(8) ?
    C23B H23B . 0.9500 ?
    C22B C21B . 1.379(9) ?
    C22B H22B . 0.9500 ?
    C16B C11B . 1.378(8) ?
    C16B C15B . 1.395(8) ?
    C16B H16B . 0.9500 ?
    C15B C14B . 1.387(9) ?
    C15B H15B . 0.9500 ?
    C14B C13B . 1.360(9) ?
    C14B H14B . 0.9500 ?
    C13B C12B . 1.391(7) ?
    C13B H13B . 0.9500 ?
    C12B C11B . 1.402(7) ?
    C12B H12B . 0.9500 ?
    C28 C29 . 1.537(7) ?
    C28 H28A . 0.9900 ?
    C28 H28B . 0.9900 ?
    C28B C29B . 1.551(8) ?
    C28B H28C . 0.9900 ?
    C28B H28D . 0.9900 ?
    C29 H29A . 0.9900 ?
    C29 H29B . 0.9900 ?
    C29B H29C . 0.9900 ?
    C29B H29D . 0.9900 ?
    C31 C36 . 1.396(8) ?
    C31 C32 . 1.397(8) ?
    C32 C33 . 1.386(8) ?
    C32 H32 . 0.9500 ?
    C33 C34 . 1.367(9) ?
    C33 H33 . 0.9500 ?
    C34 C35 . 1.392(9) ?
    C34 H34 . 0.9500 ?
    C35 C36 . 1.390(8) ?
    C35 H35 . 0.9500 ?
    C36 H36 . 0.9500 ?
    C41 C46 . 1.377(9) ?
    C41 C42 . 1.393(9) ?
    C42 C43 . 1.415(9) ?
    C42 H42 . 0.9500 ?
    C43 C44 . 1.378(11) ?
    C43 H43 . 0.9500 ?
    C44 C45 . 1.354(10) ?
    C44 H44 . 0.9500 ?
    C45 C46 . 1.388(8) ?
    C45 H45 . 0.9500 ?
    C46 H46 . 0.9500 ?
    C31B C36B . 1.394(8) ?
    C31B C32B . 1.403(7) ?
    C32B C33B . 1.391(8) ?
    C32B H32B . 0.9500 ?
    C33B C34B . 1.391(9) ?
    C33B H33B . 0.9500 ?
    C34B C35B . 1.392(9) ?
    C34B H34B . 0.9500 ?
    C35B C36B . 1.390(8) ?
    C35B H35B . 0.9500 ?
    C36B H36B . 0.9500 ?
    C41B C42B . 1.388(9) ?
    C41B C46B . 1.391(9) ?
    C42B C43B . 1.395(8) ?
    C42B H42B . 0.9500 ?
    C43B C44B . 1.370(10) ?
    C43B H43B . 0.9500 ?
    C44B C45B . 1.386(10) ?
    C44B H44B . 0.9500 ?
    C45B C46B . 1.388(8) ?
    C45B H45B . 0.9500 ?
    C46B H46B . 0.9500 ?
loop_
    _geom_angle_atom_site_label_1
    _geom_angle_atom_site_label_2
    _geom_angle_atom_site_label_3
    _geom_angle_site_symmetry_1
    _geom_angle_site_symmetry_3
    _geom_angle
    _geom_angle_publ_flag
    N3 Cu1 P1 . . 127.47(14) ?
    N3 Cu1 P2 . . 120.47(14) ?
    P1 Cu1 P2 . . 98.95(6) ?
    N3 Cu1 S1 . . 108.54(15) ?
    P1 Cu1 S1 . . 101.73(5) ?
    P2 Cu1 S1 . . 93.27(5) ?
    C1 S1 Cu1 . . 109.4(2) ?
    C21 P1 C11C . . 100.8(10) ?
    C21 P1 C27 . . 105.0(3) ?
    C11C P1 C27 . . 100.9(16) ?
    C21 P1 C11 . . 101.7(6) ?
    C27 P1 C11 . . 104.0(9) ?
    C21 P1 Cu1 . . 116.34(19) ?
    C11C P1 Cu1 . . 123.3(10) ?
    C27 P1 Cu1 . . 108.22(17) ?
    C11 P1 Cu1 . . 120.0(6) ?
    C41 P2 C31 . . 104.5(2) ?
    C41 P2 C29 . . 105.5(3) ?
    C31 P2 C29 . . 100.2(2) ?
    C41 P2 Cu1 . . 114.79(18) ?
    C31 P2 Cu1 . . 123.29(18) ?
    C29 P2 Cu1 . . 106.41(17) ?
    C1 N1 C2 . . 123.9(5) ?
    C1 N1 H1 . . 118.0 ?
    C2 N1 H1 . . 118.0 ?
    C1 N2 C3 . . 124.6(5) ?
    C1 N2 H2 . . 117.7 ?
    C3 N2 H2 . . 117.7 ?
    C4 N3 Cu1 . . 171.7(4) ?
    N2 C1 N1 . . 119.7(5) ?
    N2 C1 S1 . . 120.2(4) ?
    N1 C1 S1 . . 120.1(5) ?
    N1 C2 H2C . . 109.5 ?
    N1 C2 H2D . . 109.5 ?
    H2C C2 H2D . . 109.5 ?
    N1 C2 H2E . . 109.5 ?
    H2C C2 H2E . . 109.5 ?
    H2D C2 H2E . . 109.5 ?
    N2B C1B N1B . . 118.9(11) ?
    N2B C1B S1B . . 117.3(9) ?
    N1B C1B S1B . . 123.8(9) ?
    C1B N2B C3B . . 126.0(11) ?
    C1B N2B H2L . . 117.0 ?
    C3B N2B H2L . . 117.0 ?
    N2B C3B H3BA . . 109.5 ?
    N2B C3B H3BB . . 109.5 ?
    H3BA C3B H3BB . . 109.5 ?
    N2B C3B H3BC . . 109.5 ?
    H3BA C3B H3BC . . 109.5 ?
    H3BB C3B H3BC . . 109.5 ?
    C1B N1B C2B . . 123.1(11) ?
    C1B N1B H1B . . 118.4 ?
    C2B N1B H1B . . 118.4 ?
    N1B C2B H2F . . 109.5 ?
    N1B C2B H2G . . 109.5 ?
    H2F C2B H2G . . 109.5 ?
    N1B C2B H2H . . 109.5 ?
    H2F C2B H2H . . 109.5 ?
    H2G C2B H2H . . 109.5 ?
    N1C C1C N2C . . 119(2) ?
    N1C C1C S1B . . 115.5(16) ?
    N2C C1C S1B . . 125.0(17) ?
    C1C N2C C3C . . 122(2) ?
    C1C N2C H2M . . 119.2 ?
    C3C N2C H2M . . 119.2 ?
    N2C C3C H3BD . . 109.5 ?
    N2C C3C H3BE . . 109.5 ?
    H3BD C3C H3BE . . 109.5 ?
    N2C C3C H3BF . . 109.5 ?
    H3BD C3C H3BF . . 109.5 ?
    H3BE C3C H3BF . . 109.5 ?
    C1C N1C C2C . . 125(2) ?
    C1C N1C H1C . . 117.4 ?
    C2C N1C H1C . . 117.4 ?
    N1C C2C H2I . . 109.5 ?
    N1C C2C H2J . . 109.5 ?
    H2I C2C H2J . . 109.5 ?
    N1C C2C H2K . . 109.5 ?
    H2I C2C H2K . . 109.5 ?
    H2J C2C H2K . . 109.5 ?
    C29B P2B C31B . . 101.1(3) ?
    C29B P2B C41B . . 104.8(3) ?
    C31B P2B C41B . . 103.3(2) ?
    C29B P2B Cu1B . . 106.01(17) ?
    C31B P2B Cu1B . . 125.14(19) ?
    C41B P2B Cu1B . . 114.14(17) ?
    N2 C3 H3A . . 109.5 ?
    N2 C3 H3B . . 109.5 ?
    H3A C3 H3B . . 109.5 ?
    N2 C3 H3C . . 109.5 ?
    H3A C3 H3C . . 109.5 ?
    H3B C3 H3C . . 109.5 ?
    C4B N3B Cu1B . . 165.8(5) ?
    N3 C4 S2 . . 178.5(5) ?
    C16 C11 C12 . . 120.1(12) ?
    C16 C11 P1 . . 118.2(11) ?
    C12 C11 P1 . . 121.6(10) ?
    C11 C12 C13 . . 119.5(11) ?
    C11 C12 H12 . . 120.2 ?
    C13 C12 H12 . . 120.2 ?
    C14 C13 C12 . . 120.5(11) ?
    C14 C13 H13 . . 119.8 ?
    C12 C13 H13 . . 119.8 ?
    C13 C14 C15 . . 120.0(11) ?
    C13 C14 H14 . . 120.0 ?
    C15 C14 H14 . . 120.0 ?
    C14 C15 C16 . . 120.2(10) ?
    C14 C15 H15 . . 119.9 ?
    C16 C15 H15 . . 119.9 ?
    C11 C16 C15 . . 119.5(10) ?
    C11 C16 H16 . . 120.3 ?
    C15 C16 H16 . . 120.3 ?
    C16C C11C C12C . . 120(2) ?
    C16C C11C P1 . . 119.5(19) ?
    C12C C11C P1 . . 121.0(19) ?
    C11C C12C C13C . . 119.9(19) ?
    C11C C12C H12C . . 120.1 ?
    C13C C12C H12C . . 120.1 ?
    C14C C13C C12C . . 120.5(19) ?
    C14C C13C H13C . . 119.7 ?
    C12C C13C H13C . . 119.7 ?
    C13C C14C C15C . . 121(2) ?
    C13C C14C H14C . . 119.4 ?
    C15C C14C H14C . . 119.4 ?
    C14C C15C C16C . . 118.1(17) ?
    C14C C15C H15C . . 120.9 ?
    C16C C15C H15C . . 120.9 ?
    C11C C16C C15C . . 120.3(18) ?
    C11C C16C H16C . . 119.8 ?
    C15C C16C H16C . . 119.8 ?
    C22 C21 C26 . . 118.9(5) ?
    C22 C21 P1 . . 116.8(4) ?
    C26 C21 P1 . . 124.3(5) ?
    C1B S1B Cu1B . . 111.4(5) ?
    C1C S1B Cu1B . . 103.0(10) ?
    N3B Cu1B P1B . . 127.96(15) ?
    N3B Cu1B P2B . . 120.23(15) ?
    P1B Cu1B P2B . . 99.20(6) ?
    N3B Cu1B S1B . . 108.75(15) ?
    P1B Cu1B S1B . . 99.28(6) ?
    P2B Cu1B S1B . . 94.95(6) ?
    C11B P1B C21B . . 103.2(2) ?
    C11B P1B C27B . . 102.0(3) ?
    C21B P1B C27B . . 105.6(3) ?
    C11B P1B Cu1B . . 121.51(19) ?
    C21B P1B Cu1B . . 114.00(19) ?
    C27B P1B Cu1B . . 108.87(18) ?
    C23 C22 C21 . . 120.9(5) ?
    C23 C22 H22 . . 119.6 ?
    C21 C22 H22 . . 119.6 ?
    C24 C23 C22 . . 120.1(6) ?
    C24 C23 H23 . . 119.9 ?
    C22 C23 H23 . . 119.9 ?
    C23 C24 C25 . . 119.6(5) ?
    C23 C24 H24 . . 120.2 ?
    C25 C24 H24 . . 120.2 ?
    C26 C25 C24 . . 120.5(6) ?
    C26 C25 H25 . . 119.8 ?
    C24 C25 H25 . . 119.8 ?
    C25 C26 C21 . . 120.0(6) ?
    C25 C26 H26 . . 120.0 ?
    C21 C26 H26 . . 120.0 ?
    C28 C27 P1 . . 116.8(4) ?
    C28 C27 H27A . . 108.1 ?
    P1 C27 H27A . . 108.1 ?
    C28 C27 H27B . . 108.1 ?
    P1 C27 H27B . . 108.1 ?
    H27A C27 H27B . . 107.3 ?
    C28B C27B P1B . . 116.9(4) ?
    C28B C27B H27C . . 108.1 ?
    P1B C27B H27C . . 108.1 ?
    C28B C27B H27D . . 108.1 ?
    P1B C27B H27D . . 108.1 ?
    H27C C27B H27D . . 107.3 ?
    C25B C26B C21B . . 118.8(6) ?
    C25B C26B H26B . . 120.6 ?
    C21B C26B H26B . . 120.6 ?
    C24B C25B C26B . . 121.5(6) ?
    C24B C25B H25B . . 119.2 ?
    C26B C25B H25B . . 119.2 ?
    C25B C24B C23B . . 119.9(5) ?
    C25B C24B H24B . . 120.1 ?
    C23B C24B H24B . . 120.1 ?
    C22B C23B C24B . . 119.3(6) ?
    C22B C23B H23B . . 120.3 ?
    C24B C23B H23B . . 120.3 ?
    C21B C22B C23B . . 121.0(5) ?
    C21B C22B H22B . . 119.5 ?
    C23B C22B H22B . . 119.5 ?
    C22B C21B C26B . . 119.5(5) ?
    C22B C21B P1B . . 117.2(4) ?
    C26B C21B P1B . . 123.2(5) ?
    C11B C16B C15B . . 121.1(5) ?
    C11B C16B H16B . . 119.4 ?
    C15B C16B H16B . . 119.4 ?
    C14B C15B C16B . . 119.3(5) ?
    C14B C15B H15B . . 120.3 ?
    C16B C15B H15B . . 120.3 ?
    C13B C14B C15B . . 120.4(5) ?
    C13B C14B H14B . . 119.8 ?
    C15B C14B H14B . . 119.8 ?
    C14B C13B C12B . . 120.5(5) ?
    C14B C13B H13B . . 119.7 ?
    C12B C13B H13B . . 119.7 ?
    C13B C12B C11B . . 120.3(5) ?
    C13B C12B H12B . . 119.9 ?
    C11B C12B H12B . . 119.9 ?
    C16B C11B C12B . . 118.4(5) ?
    C16B C11B P1B . . 119.4(4) ?
    C12B C11B P1B . . 122.2(4) ?
    C27 C28 C29 . . 116.8(5) ?
    C27 C28 H28A . . 108.1 ?
    C29 C28 H28A . . 108.1 ?
    C27 C28 H28B . . 108.1 ?
    C29 C28 H28B . . 108.1 ?
    H28A C28 H28B . . 107.3 ?
    C27B C28B C29B . . 115.5(5) ?
    C27B C28B H28C . . 108.4 ?
    C29B C28B H28C . . 108.4 ?
    C27B C28B H28D . . 108.4 ?
    C29B C28B H28D . . 108.4 ?
    H28C C28B H28D . . 107.5 ?
    C28 C29 P2 . . 112.9(4) ?
    C28 C29 H29A . . 109.0 ?
    P2 C29 H29A . . 109.0 ?
    C28 C29 H29B . . 109.0 ?
    P2 C29 H29B . . 109.0 ?
    H29A C29 H29B . . 107.8 ?
    C28B C29B P2B . . 114.3(4) ?
    C28B C29B H29C . . 108.7 ?
    P2B C29B H29C . . 108.7 ?
    C28B C29B H29D . . 108.7 ?
    P2B C29B H29D . . 108.7 ?
    H29C C29B H29D . . 107.6 ?
    C36 C31 C32 . . 119.1(5) ?
    C36 C31 P2 . . 122.2(4) ?
    C32 C31 P2 . . 118.5(4) ?
    C33 C32 C31 . . 120.4(5) ?
    C33 C32 H32 . . 119.8 ?
    C31 C32 H32 . . 119.8 ?
    C34 C33 C32 . . 120.7(6) ?
    C34 C33 H33 . . 119.7 ?
    C32 C33 H33 . . 119.7 ?
    C33 C34 C35 . . 119.4(5) ?
    C33 C34 H34 . . 120.3 ?
    C35 C34 H34 . . 120.3 ?
    C36 C35 C34 . . 120.9(5) ?
    C36 C35 H35 . . 119.6 ?
    C34 C35 H35 . . 119.6 ?
    C35 C36 C31 . . 119.5(6) ?
    C35 C36 H36 . . 120.3 ?
    C31 C36 H36 . . 120.3 ?
    C46 C41 C42 . . 118.1(5) ?
    C46 C41 P2 . . 117.3(5) ?
    C42 C41 P2 . . 124.5(5) ?
    C41 C42 C43 . . 120.0(6) ?
    C41 C42 H42 . . 120.0 ?
    C43 C42 H42 . . 120.0 ?
    C44 C43 C42 . . 119.6(6) ?
    C44 C43 H43 . . 120.2 ?
    C42 C43 H43 . . 120.2 ?
    C45 C44 C43 . . 120.3(6) ?
    C45 C44 H44 . . 119.8 ?
    C43 C44 H44 . . 119.8 ?
    C44 C45 C46 . . 120.3(7) ?
    C44 C45 H45 . . 119.9 ?
    C46 C45 H45 . . 119.9 ?
    C41 C46 C45 . . 121.7(6) ?
    C41 C46 H46 . . 119.2 ?
    C45 C46 H46 . . 119.2 ?
    N3B C4B S2B . . 178.5(5) ?
    C36B C31B C32B . . 118.9(5) ?
    C36B C31B P2B . . 122.2(4) ?
    C32B C31B P2B . . 118.8(4) ?
    C33B C32B C31B . . 120.4(5) ?
    C33B C32B H32B . . 119.8 ?
    C31B C32B H32B . . 119.8 ?
    C34B C33B C32B . . 119.6(5) ?
    C34B C33B H33B . . 120.2 ?
    C32B C33B H33B . . 120.2 ?
    C33B C34B C35B . . 120.6(5) ?
    C33B C34B H34B . . 119.7 ?
    C35B C34B H34B . . 119.7 ?
    C36B C35B C34B . . 119.4(5) ?
    C36B C35B H35B . . 120.3 ?
    C34B C35B H35B . . 120.3 ?
    C35B C36B C31B . . 120.9(5) ?
    C35B C36B H36B . . 119.5 ?
    C31B C36B H36B . . 119.5 ?
    C42B C41B C46B . . 119.7(5) ?
    C42B C41B P2B . . 124.1(5) ?
    C46B C41B P2B . . 116.2(4) ?
    C41B C42B C43B . . 119.6(6) ?
    C41B C42B H42B . . 120.2 ?
    C43B C42B H42B . . 120.2 ?
    C44B C43B C42B . . 120.9(6) ?
    C44B C43B H43B . . 119.5 ?
    C42B C43B H43B . . 119.5 ?
    C43B C44B C45B . . 119.3(6) ?
    C43B C44B H44B . . 120.3 ?
    C45B C44B H44B . . 120.3 ?
    C44B C45B C46B . . 120.7(7) ?
    C44B C45B H45B . . 119.6 ?
    C46B C45B H45B . . 119.6 ?
    C45B C46B C41B . . 119.7(6) ?
    C45B C46B H46B . . 120.2 ?
    C41B C46B H46B . . 120.2 ?
loop_
    _geom_torsion_atom_site_label_1
    _geom_torsion_atom_site_label_2
    _geom_torsion_atom_site_label_3
    _geom_torsion_atom_site_label_4
    _geom_torsion_site_symmetry_1
    _geom_torsion_site_symmetry_2
    _geom_torsion_site_symmetry_3
    _geom_torsion_site_symmetry_4
    _geom_torsion
    _geom_torsion_publ_flag
    C3 N2 C1 N1 . . . . -3.0(9) ?
    C3 N2 C1 S1 . . . . 177.9(5) ?
    C2 N1 C1 N2 . . . . 178.9(6) ?
    C2 N1 C1 S1 . . . . -2.0(8) ?
    Cu1 S1 C1 N2 . . . . -24.5(5) ?
    Cu1 S1 C1 N1 . . . . 156.4(4) ?
    N1B C1B N2B C3B . . . . 3(2) ?
    S1B C1B N2B C3B . . . . -177.5(10) ?
    N2B C1B N1B C2B . . . . 172.5(16) ?
    S1B C1B N1B C2B . . . . -7(3) ?
    N1C C1C N2C C3C . . . . 3(4) ?
    S1B C1C N2C C3C . . . . 173(2) ?
    N2C C1C N1C C2C . . . . 176(3) ?
    S1B C1C N1C C2C . . . . 5(4) ?
    C21 P1 C11 C16 . . . . 139.8(17) ?
    C27 P1 C11 C16 . . . . -111.3(18) ?
    Cu1 P1 C11 C16 . . . . 10(2) ?
    C21 P1 C11 C12 . . . . -36.9(16) ?
    C27 P1 C11 C12 . . . . 72.0(15) ?
    Cu1 P1 C11 C12 . . . . -166.9(12) ?
    C16 C11 C12 C13 . . . . 0.8(19) ?
    P1 C11 C12 C13 . . . . 177.4(17) ?
    C11 C12 C13 C14 . . . . 3.6(16) ?
    C12 C13 C14 C15 . . . . -6(3) ?
    C13 C14 C15 C16 . . . . 4(3) ?
    C12 C11 C16 C15 . . . . -3(2) ?
    P1 C11 C16 C15 . . . . -179.3(12) ?
    C14 C15 C16 C11 . . . . 0(2) ?
    C21 P1 C11C C16C . . . . 161(3) ?
    C27 P1 C11C C16C . . . . -91(3) ?
    Cu1 P1 C11C C16C . . . . 29(4) ?
    C21 P1 C11C C12C . . . . -17(3) ?
    C27 P1 C11C C12C . . . . 91(3) ?
    Cu1 P1 C11C C12C . . . . -149(2) ?
    C16C C11C C12C C13C . . . . 1(3) ?
    P1 C11C C12C C13C . . . . 179(4) ?
    C11C C12C C13C C14C . . . . -1(3) ?
    C12C C13C C14C C15C . . . . 4(5) ?
    C13C C14C C15C C16C . . . . -7(5) ?
    C12C C11C C16C C15C . . . . -4(4) ?
    P1 C11C C16C C15C . . . . 178(2) ?
    C14C C15C C16C C11C . . . . 7(4) ?
    C11C P1 C21 C22 . . . . -85.8(16) ?
    C27 P1 C21 C22 . . . . 169.7(4) ?
    C11 P1 C21 C22 . . . . -82.2(9) ?
    Cu1 P1 C21 C22 . . . . 50.1(4) ?
    C11C P1 C21 C26 . . . . 94.4(16) ?
    C27 P1 C21 C26 . . . . -10.1(5) ?
    C11 P1 C21 C26 . . . . 98.1(10) ?
    Cu1 P1 C21 C26 . . . . -129.7(4) ?
    N2B C1B S1B Cu1B . . . . 28.9(17) ?
    N1B C1B S1B Cu1B . . . . -151.7(15) ?
    N1C C1C S1B Cu1B . . . . -142(3) ?
    N2C C1C S1B Cu1B . . . . 48(3) ?
    C26 C21 C22 C23 . . . . 0.7(8) ?
    P1 C21 C22 C23 . . . . -179.1(4) ?
    C21 C22 C23 C24 . . . . 0.5(8) ?
    C22 C23 C24 C25 . . . . -1.3(8) ?
    C23 C24 C25 C26 . . . . 1.0(9) ?
    C24 C25 C26 C21 . . . . 0.2(9) ?
    C22 C21 C26 C25 . . . . -1.1(8) ?
    P1 C21 C26 C25 . . . . 178.7(4) ?
    C21 P1 C27 C28 . . . . -70.4(4) ?
    C11C P1 C27 C28 . . . . -174.8(9) ?
    C11 P1 C27 C28 . . . . -176.8(6) ?
    Cu1 P1 C27 C28 . . . . 54.5(4) ?
    C11B P1B C27B C28B . . . . 177.2(4) ?
    C21B P1B C27B C28B . . . . 69.6(4) ?
    Cu1B P1B C27B C28B . . . . -53.1(4) ?
    C21B C26B C25B C24B . . . . -1.5(9) ?
    C26B C25B C24B C23B . . . . 1.0(9) ?
    C25B C24B C23B C22B . . . . -0.4(8) ?
    C24B C23B C22B C21B . . . . 0.4(8) ?
    C23B C22B C21B C26B . . . . -0.9(8) ?
    C23B C22B C21B P1B . . . . 175.4(4) ?
    C25B C26B C21B C22B . . . . 1.4(8) ?
    C25B C26B C21B P1B . . . . -174.6(4) ?
    C11B P1B C21B C22B . . . . 87.1(4) ?
    C27B P1B C21B C22B . . . . -166.2(4) ?
    Cu1B P1B C21B C22B . . . . -46.7(4) ?
    C11B P1B C21B C26B . . . . -96.8(5) ?
    C27B P1B C21B C26B . . . . 10.0(5) ?
    Cu1B P1B C21B C26B . . . . 129.4(4) ?
    C11B C16B C15B C14B . . . . 0.6(11) ?
    C16B C15B C14B C13B . . . . -0.4(11) ?
    C15B C14B C13B C12B . . . . 0.0(10) ?
    C14B C13B C12B C11B . . . . 0.4(10) ?
    C15B C16B C11B C12B . . . . -0.3(10) ?
    C15B C16B C11B P1B . . . . 179.6(6) ?
    C13B C12B C11B C16B . . . . -0.2(9) ?
    C13B C12B C11B P1B . . . . 179.9(5) ?
    C21B P1B C11B C16B . . . . -159.8(5) ?
    C27B P1B C11B C16B . . . . 90.8(5) ?
    Cu1B P1B C11B C16B . . . . -30.4(6) ?
    C21B P1B C11B C12B . . . . 20.1(6) ?
    C27B P1B C11B C12B . . . . -89.4(5) ?
    Cu1B P1B C11B C12B . . . . 149.4(4) ?
    P1 C27 C28 C29 . . . . -70.8(6) ?
    P1B C27B C28B C29B . . . . 69.2(6) ?
    C27 C28 C29 P2 . . . . 74.9(6) ?
    C41 P2 C29 C28 . . . . 175.3(4) ?
    C31 P2 C29 C28 . . . . 67.0(4) ?
    Cu1 P2 C29 C28 . . . . -62.3(4) ?
    C27B C28B C29B P2B . . . . -75.8(6) ?
    C31B P2B C29B C28B . . . . -68.3(4) ?
    C41B P2B C29B C28B . . . . -175.4(4) ?
    Cu1B P2B C29B C28B . . . . 63.5(4) ?
    C41 P2 C31 C36 . . . . -45.9(5) ?
    C29 P2 C31 C36 . . . . 63.2(5) ?
    Cu1 P2 C31 C36 . . . . -179.3(4) ?
    C41 P2 C31 C32 . . . . 139.8(5) ?
    C29 P2 C31 C32 . . . . -111.1(5) ?
    Cu1 P2 C31 C32 . . . . 6.4(5) ?
    C36 C31 C32 C33 . . . . -0.8(9) ?
    P2 C31 C32 C33 . . . . 173.6(5) ?
    C31 C32 C33 C34 . . . . 0.5(9) ?
    C32 C33 C34 C35 . . . . 0.5(9) ?
    C33 C34 C35 C36 . . . . -1.2(9) ?
    C34 C35 C36 C31 . . . . 0.8(9) ?
    C32 C31 C36 C35 . . . . 0.2(9) ?
    P2 C31 C36 C35 . . . . -174.1(5) ?
    C31 P2 C41 C46 . . . . -82.7(5) ?
    C29 P2 C41 C46 . . . . 172.2(4) ?
    Cu1 P2 C41 C46 . . . . 55.4(5) ?
    C31 P2 C41 C42 . . . . 100.3(5) ?
    C29 P2 C41 C42 . . . . -4.8(6) ?
    Cu1 P2 C41 C42 . . . . -121.7(5) ?
    C46 C41 C42 C43 . . . . -0.1(9) ?
    P2 C41 C42 C43 . . . . 177.0(5) ?
    C41 C42 C43 C44 . . . . -0.3(10) ?
    C42 C43 C44 C45 . . . . 0.3(10) ?
    C43 C44 C45 C46 . . . . 0.1(10) ?
    C42 C41 C46 C45 . . . . 0.5(9) ?
    P2 C41 C46 C45 . . . . -176.7(5) ?
    C44 C45 C46 C41 . . . . -0.5(9) ?
    C29B P2B C31B C36B . . . . -66.2(5) ?
    C41B P2B C31B C36B . . . . 42.1(6) ?
    Cu1B P2B C31B C36B . . . . 175.0(4) ?
    C29B P2B C31B C32B . . . . 110.8(5) ?
    C41B P2B C31B C32B . . . . -140.9(5) ?
    Cu1B P2B C31B C32B . . . . -8.0(5) ?
    C36B C31B C32B C33B . . . . 2.7(8) ?
    P2B C31B C32B C33B . . . . -174.4(4) ?
    C31B C32B C33B C34B . . . . -2.8(8) ?
    C32B C33B C34B C35B . . . . 1.3(9) ?
    C33B C34B C35B C36B . . . . 0.2(10) ?
    C34B C35B C36B C31B . . . . -0.3(10) ?
    C32B C31B C36B C35B . . . . -1.2(9) ?
    P2B C31B C36B C35B . . . . 175.8(5) ?
    C29B P2B C41B C42B . . . . 6.2(5) ?
    C31B P2B C41B C42B . . . . -99.3(5) ?
    Cu1B P2B C41B C42B . . . . 121.7(4) ?
    C29B P2B C41B C46B . . . . -171.4(4) ?
    C31B P2B C41B C46B . . . . 83.1(5) ?
    Cu1B P2B C41B C46B . . . . -55.8(4) ?
    C46B C41B C42B C43B . . . . -0.7(8) ?
    P2B C41B C42B C43B . . . . -178.2(4) ?
    C41B C42B C43B C44B . . . . 0.3(9) ?
    C42B C43B C44B C45B . . . . -0.9(9) ?
    C43B C44B C45B C46B . . . . 1.8(9) ?
    C44B C45B C46B C41B . . . . -2.3(9) ?
    C42B C41B C46B C45B . . . . 1.7(8) ?
    P2B C41B C46B C45B . . . . 179.4(5) ?
loop_
    _geom_hbond_atom_site_label_D
    _geom_hbond_atom_site_label_H
    _geom_hbond_atom_site_label_A
    _geom_hbond_site_symmetry_A
    _geom_hbond_distance_DH
    _geom_hbond_distance_HA
    _geom_hbond_distance_DA
    _geom_hbond_angle_DHA
    N1 H1 S2B 1_655 0.88 2.64 3.466(5) 157.6
    N2 H2 N3 . 0.88 2.32 3.174(7) 164.5
    N2B H2L N3B . 0.88 2.43 3.286(13) 164.3
    N1B H1B S1 . 0.88 2.55 3.350(13) 151.0
    N2C H2M N3B . 0.88 2.50 3.24(2) 141.5
    N1C H1C S1 . 0.88 2.58 3.34(2) 146.0
_shelx_hkl_file
;
   1   0   0 0.23890 0.17612   1
  -1   0   0 0.17980 0.15313   2
  -2   0   0 166.649   6.842   2
   2   0   0 164.231   5.912   1
  -3   0   0 16.3095  1.4339   2
   4   0   0 1176.88   39.67   1
  -4   0   0 1163.82   45.56   2
  -5   0   0 4.71032 1.15051   2
   6   0   0 2150.33   73.42   1
  -6   0   0 2192.52   84.27   2
   7   0   0 3.58697 1.28436   1
  -7   0   0 1.75777 1.19740   2
  -8   0   0 26.3621  2.9598   2
   8   0   0 28.2229  2.8777   1
  -9   0   0 1.30513 1.53192   2
   9   0   0 0.51769 1.54472   1
 -10   0   0 150.978   8.389   2
 -11   0   0 9.93468 2.87031   2
 -13   0   0 1.35609 2.84442   2
   0  -1   0 0.00201 0.01365   3
   1   1   0 570.520  19.211   1
   2  -1   0 2.42394 0.47581   1
  -2  -1   0 2.46677 0.54801   2
  -2   1   0 1.26120 0.46883   2
   2   1   0 1.54629 0.42499   1
   3  -1   0 1174.88   39.48   1
  -3  -1   0 1201.87   45.35   2
  -3   1   0 1117.89   45.31   2
   3   1   0 1187.14   39.46   1
  -4  -1   0 1.89860 0.72003   2
  -4   1   0 3.10867 0.85458   2
   5  -1   0 468.815  16.730   1
  -5  -1   0 471.732  19.197   2
  -5   1   0 485.025  19.242   2
   5   1   0 467.611  16.656   1
   6  -1   0 33.6838  2.4025   1
  -6   1   0 28.3359  2.4603   2
   7  -1   0 76.0055  4.0797   1
  -7  -1   0 78.7193  4.5855   2
  -7   1   0 76.4339  4.5227   2
   7   1   0 79.6471  4.0519   1
   8  -1   0 13.4819  2.1277   1
  -8  -1   0 8.90460 1.98322   2
  -8   1   0 7.52864 1.80621   2
   8   1   0 9.29913 1.90404   1
   9  -1   0 19.1909  2.6569   1
  -9  -1   0 22.3570  3.0981   2
  -9   1   0 17.7189  2.8702   2
 -10  -1   0 105.030   6.851   2
 -10   1   0 102.494   6.718   2
 -11  -1   0 85.7259  6.5733   2
 -11   1   0 95.4003  6.8589   2
 -12  -1   0 91.3282  7.0003   2
 -12   1   0 79.5395  6.7869   2
 -13  -1   0 3.41649 3.00129   2
 -13   1   0 2.92942 2.86299   2
   0  -2   0 -2.8971  0.0430   3
   0   2   0 -2.8762  0.0233   2
   0   2   0 -2.8586  0.0393   1
  -1  -2   0 -4.6408  0.2685   3
  -2  -2   0 1348.89   50.28   2
  -2  -2   0 1275.76   44.95   3
  -2   2   0 1269.52   43.80   1
  -2   2   0 1320.42   50.28   2
   2   2   0 1311.73   43.76   1
  -3  -2   0 11.0799  1.1945   2
   3  -2   0 18.6744  1.2300   1
  -3   2   0 15.0057  1.3040   2
   3   2   0 18.2071  1.1636   1
   4  -2   0 218.551   7.935   1
  -4  -2   0 215.495   9.103   2
  -4   2   0 213.852   9.115   2
   4   2   0 209.539   7.811   1
  -5  -2   0 497.145  20.076   2
   5  -2   0 506.308  17.525   1
  -5   2   0 491.727  20.074   2
   5   2   0 487.621  17.377   1
  -6  -2   0 3.10005 1.19802   2
  -6   2   0 5.03480 1.30415   2
   7  -2   0 35.5895  2.7414   1
  -7  -2   0 32.0490  2.8535   2
  -7   2   0 36.4745  2.9407   2
   7   2   0 37.1710  2.6120   1
  -8  -2   0 98.6412  5.5249   2
   8  -2   0 86.7727  4.9433   1
   8   2   0 85.6329  4.8254   1
  -8   2   0 96.2400  5.6032   2
  -9  -2   0 57.7389  4.3439   2
   9  -2   0 48.9020  3.9807   1
  -9   2   0 50.2466  4.1281   2
 -10  -2   0 13.9187  2.8771   2
 -10   2   0 7.31584 2.36109   2
 -11  -2   0 312.734  15.711   2
 -11   2   0 340.282  15.886   2
 -12  -2   0 22.8768  4.2622   2
 -12   2   0 29.3241  4.5617   2
 -13  -2   0 45.3987  6.0918   2
   0  -3   0 -0.5682  0.1104   3
   0   3   0 -0.7788  0.0669   2
   0   3   0 -0.4431  0.0975   1
  -1  -3   0 466.464  19.129   3
   1  -3   0 571.084  19.107   3
  -1  -3   0 576.320  21.377   2
   1   3   0 583.129  18.588   1
  -1   3   0 551.503  18.649   1
  -2  -3   0 146.972   5.930   2
  -2  -3   0 147.064   5.191   3
  -2   3   0 127.532   5.905   2
  -2   3   0 141.578   5.160   1
   2   3   0 150.274   5.105   1
  -3  -3   0 343.316  12.470   3
  -3  -3   0 366.072  14.207   2
   3   3   0 345.968  12.251   1
  -3   3   0 359.606  14.219   2
   4  -3   0 141.628   5.608   1
  -4  -3   0 145.074   6.447   2
  -4   3   0 145.141   6.457   2
   4   3   0 148.355   5.536   1
   5  -3   0 2247.95   78.70   1
  -5  -3   0 2392.03   90.26   2
  -5   3   0 2364.40   90.27   2
   5   3   0 2333.08   78.56   1
  -6  -3   0 127.515   6.249   2
   6  -3   0 129.830   5.564   1
  -6   3   0 125.017   6.216   2
   6   3   0 125.298   5.328   1
   7  -3   0 126.599   6.041   1
  -7  -3   0 134.703   6.818   2
  -7   3   0 144.291   6.975   2
   7   3   0 134.822   5.911   1
  -8  -3   0 34.7593  3.2868   2
   8  -3   0 42.4699  3.4430   1
  -8   3   0 44.4910  3.5895   2
   8   3   0 39.5603  3.1320   1
  -9  -3   0 5.12550 1.88980   2
  -9   3   0 4.55827 1.81870   2
 -10  -3   0 50.2235  4.5953   2
 -10   3   0 62.5221  4.8503   2
 -11  -3   0 33.0795  4.3166   2
 -11   3   0 29.0846  4.1755   2
 -12  -3   0 83.8744  7.0445   2
 -12   3   0 84.5310  6.9127   2
 -13  -3   0 5.55321 3.21297   2
   0  -4   0 1967.85   65.93   3
   0   4   0 1855.79   64.09   1
   1  -4   0 238.815   8.248   3
  -1  -4   0 241.885   8.309   3
  -1  -4   0 238.017   9.248   2
  -1   4   0 237.989   8.092   1
  -1   4   0 209.084   9.286   2
   1   4   0 244.590   8.007   1
  -2  -4   0 5284.42  199.27   2
  -2  -4   0 5225.76  177.94   3
  -2   4   0 4994.04  198.76   2
   2   4   0 5419.29  172.81   1
  -2   4   0 4904.45  172.99   1
  -3  -4   0 149.964   5.687   3
  -3  -4   0 156.286   6.577   2
   3   4   0 158.821   5.638   1
  -3   4   0 155.759   6.618   2
  -3   4   0 148.052   5.717   1
  -4  -4   0 51.2480  2.3512   3
   4  -4   0 54.7519  2.6385   1
  -4  -4   0 56.3266  2.9668   2
  -4   4   0 51.8791  2.9615   2
   4   4   0 53.2471  2.4704   1
  -5  -4   0 253.434  10.908   2
  -5  -4   0 246.623   9.332   3
   5  -4   0 256.423   9.563   1
  -5   4   0 245.085  10.869   2
   5   4   0 274.274   9.427   1
  -6  -4   0 788.447  30.637   2
   6  -4   0 745.656  26.737   1
  -6   4   0 756.362  30.616   2
   6   4   0 768.563  26.564   1
  -7  -4   0 20.4264  2.2917   2
   7  -4   0 14.5397  2.1256   1
   7   4   0 23.6161  2.1864   1
  -7   4   0 18.0226  2.4022   2
  -8  -4   0 298.225  13.319   2
   8  -4   0 293.714  11.916   1
  -8   4   0 311.345  13.472   2
   8   4   0 287.773  11.557   1
  -9  -4   0 35.6483  3.4990   2
  -9   4   0 33.4131  3.4386   2
 -10  -4   0 47.3673  4.3465   2
 -10   4   0 49.0777  4.6015   2
 -11  -4   0 16.3201  3.4498   2
 -11   4   0 19.0386  3.6261   2
 -12  -4   0 6.46104 2.94188   2
 -13   4   0 37.4994  5.4671   2
   0  -5   0 0.20705 0.23379   3
   0   5   0 0.48150 0.24315   2
   0   5   0 0.09261 0.16635   1
  -1  -5   0 61.4673  2.3106   3
   1  -5   0 61.7692  2.2501   3
   1   5   0 56.7113  2.1217   1
  -1   5   0 54.7880  2.2262   1
  -1   5   0 54.7620  2.6055   2
  -2  -5   0 27.8345  1.5445   2
  -2  -5   0 26.8114  1.3367   3
  -2   5   0 26.4755  1.4020   1
  -2   5   0 24.5608  1.5694   2
   2   5   0 25.9162  1.2943   1
  -3  -5   0 1353.64   46.43   3
  -3  -5   0 1396.10   51.94   2
  -3   5   0 1240.10   51.91   2
  -3   5   0 1320.19   45.27   1
   3   5   0 1398.46   45.17   1
  -4  -5   0 29.9076  1.6716   3
  -4  -5   0 32.2399  2.1055   2
  -4   5   0 30.5954  2.1432   2
   4   5   0 31.1600  1.7519   1
  -5  -5   0 527.934  20.755   2
   5  -5   0 486.073  18.076   1
  -5  -5   0 499.593  18.166   3
   5   5   0 521.132  17.921   1
  -5   5   0 526.971  20.763   2
   6  -5   0 180.209   7.577   1
  -6  -5   0 192.383   8.575   2
   6   5   0 197.129   7.360   1
  -6   5   0 177.836   8.520   2
  -7  -5   0 55.1850  3.7590   2
   7  -5   0 58.5418  3.7025   1
  -7   5   0 58.0292  3.8223   2
   7   5   0 55.5062  3.3263   1
  -8  -5   0 123.602   6.624   2
   8  -5   0 117.875   6.114   1
  -8   5   0 119.724   6.644   2
   8   5   0 125.314   5.840   1
  -9  -5   0 3.26136 1.75304   2
   9  -5   0 3.95706 1.90771   1
  -9   5   0 2.07117 1.69619   2
 -10  -5   0 76.8545  5.8094   2
 -10   5   0 90.4065  6.2080   2
 -11  -5   0 54.0759  5.1789   2
 -11   5   0 64.0893  5.7139   2
 -12  -5   0 88.9300  6.8385   2
 -12   5   0 95.9807  7.6650   2
 -13   5   0 4.09176 3.21369   2
   0  -6   0 542.103  18.786   3
   0   6   0 578.404  20.929   2
   0   6   0 494.224  18.133   1
   1  -6   0 94.1864  3.6458   3
  -1  -6   0 94.9689  3.7109   3
   1   6   0 103.156   4.142   2
  -1   6   0 98.6417  4.2146   2
  -1   6   0 93.4096  3.5885   1
   1   6   0 101.330   3.474   1
  -2  -6   0 2520.36   85.29   3
  -2  -6   0 2458.92   95.52   2
   2   6   0 2548.48   82.78   1
  -2   6   0 2432.21   95.13   2
  -2   6   0 2426.49   82.91   1
  -3  -6   0 304.105  10.876   3
  -3  -6   0 315.587  12.310   2
   3   6   0 314.246  10.601   1
  -3   6   0 293.187  12.332   2
  -3   6   0 286.764  10.694   1
  -4  -6   0 27.4431  1.9287   2
  -4  -6   0 26.9141  1.5648   3
   4   6   0 28.1010  1.6085   1
  -4   6   0 25.2351  1.9104   2
  -4   6   0 25.2887  1.7271   1
   5  -6   0 151.592   6.376   1
  -5  -6   0 153.298   6.102   3
  -5  -6   0 160.452   7.243   2
  -5   6   0 162.539   7.284   2
   5   6   0 164.288   6.172   1
  -6  -6   0 1.05800 0.80051   3
  -6  -6   0 0.17741 0.90920   2
   6  -6   0 1.97460 1.24238   1
  -6   6   0 1.27963 1.07358   2
   6   6   0 2.99696 1.04102   1
  -7  -6   0 618.045  25.283   2
   7  -6   0 588.161  22.217   1
  -7   6   0 645.938  25.400   2
   7   6   0 616.566  21.890   1
  -8  -6   0 67.5669  4.5591   2
   8  -6   0 69.9075  4.4922   1
  -8   6   0 73.0005  4.6336   2
   8   6   0 71.0973  4.2038   1
  -9  -6   0 31.9059  3.3938   2
  -9   6   0 33.8076  3.5333   2
 -10  -6   0 39.5430  4.5130   2
 -10   6   0 38.1783  4.4462   2
 -11  -6   0 225.976  12.548   2
 -11   6   0 238.975  12.278   2
 -12  -6   0 5.86366 2.84593   2
 -12   6   0 4.49870 2.81923   2
 -13   6   0 51.5182  5.8621   2
   0  -7   0 0.19363 0.35255   3
   0   7   0 0.32339 0.34233   2
   0   7   0 -0.0937  0.2584   1
   1  -7   0 147.387   5.351   3
  -1  -7   0 145.401   5.406   3
   1   7   0 148.730   5.087   1
  -1   7   0 140.437   6.062   2
   1   7   0 148.532   6.009   2
  -1   7   0 139.778   5.212   1
  -2  -7   0 355.681  14.391   2
   2  -7   0 368.419  12.801   3
  -2  -7   0 369.346  12.923   3
   2   7   0 377.817  12.458   1
  -2   7   0 360.303  12.611   1
  -2   7   0 349.636  14.511   2
  -3  -7   0 2255.92   78.30   3
  -3  -7   0 2292.79   87.38   2
  -3   7   0 2190.72   87.44   2
  -3   7   0 2260.55   76.22   1
   3   7   0 2351.91   76.06   1
  -4  -7   0 0.25958 0.53031   3
  -4  -7   0 -0.3123  0.5700   2
   4   7   0 0.49037 0.56463   1
  -4   7   0 0.32914 0.72318   2
  -4   7   0 0.51131 0.66341   1
  -5  -7   0 57.6843  3.3605   2
   5  -7   0 56.3263  3.0430   1
  -5  -7   0 55.9609  2.6981   3
  -5   7   0 53.4147  3.3301   2
   5   7   0 58.9006  2.7994   1
  -6  -7   0 347.395  14.538   2
  -6  -7   0 339.031  12.581   3
   6  -7   0 338.356  12.783   1
   6   7   0 347.613  12.483   1
  -6   7   0 343.582  14.554   2
   7  -7   0 44.7264  3.3895   1
  -7  -7   0 49.2246  3.5068   2
  -7  -7   0 49.3897  2.7219   3
   7   7   0 49.6264  3.0178   1
  -7   7   0 48.0584  3.5822   2
   8  -7   0 9.31068 2.09808   1
  -8  -7   0 12.6502  2.2305   2
   8   7   0 16.3157  2.1948   1
  -8   7   0 12.9006  2.2774   2
  -9  -7   0 183.978   9.130   2
   9  -7   0 164.302   8.369   1
  -9   7   0 180.967   9.314   2
 -10  -7   0 71.6629  5.6748   2
 -10   7   0 70.6254  5.2939   2
 -11  -7   0 10.7245  2.9417   2
 -11   7   0 5.18317 2.51657   2
 -12  -7   0 11.0901  3.4702   2
 -12   7   0 11.7753  3.2861   2
   0  -8   0 2440.31   84.14   3
   0   8   0 2331.02   81.59   1
   0   8   0 2562.12   93.71   2
   1  -8   0 847.192  29.114   3
  -1  -8   0 835.646  29.165   3
   1   8   0 870.069  32.478   2
   1   8   0 836.964  28.147   1
  -1   8   0 800.619  28.270   1
  -1   8   0 832.915  32.538   2
  -2   8   0 5.90780 0.80133   1
  -2   8   0 4.75001 0.90747   2
   2   8   0 6.35751 0.66478   1
  -3  -8   0 39.6413  1.9798   3
  -3  -8   0 38.7208  2.2439   2
   3   8   0 39.8094  1.8678   1
  -3   8   0 38.6112  2.3521   2
  -3   8   0 39.3103  2.0549   1
  -4   8   0 6.91945 1.23381   2
   4   8   0 7.48515 0.97074   1
  -4   8   0 5.43977 1.03278   1
  -5  -8   0 14.6924  1.4005   3
  -5  -8   0 14.8433  1.7881   2
   5   8   0 17.9276  1.4681   1
  -5   8   0 14.3477  1.8316   2
  -6  -8   0 151.699   6.100   3
  -6  -8   0 155.930   7.264   2
   6  -8   0 152.949   6.548   1
   6   8   0 154.123   6.119   1
  -6   8   0 142.286   7.182   2
   7  -8   0 79.2497  4.5366   1
  -7  -8   0 82.4200  4.9029   2
  -7  -8   0 90.2369  4.0099   3
   7   8   0 84.2517  4.1688   1
  -7   8   0 83.8900  4.9682   2
  -8  -8   0 8.90661 2.11181   2
   8   8   0 9.64706 1.89432   1
  -8   8   0 12.2033  2.3148   2
  -9  -8   0 90.4952  5.5985   2
   9  -8   0 74.2857  5.1371   1
  -9   8   0 84.8326  5.7559   2
 -10  -8   0 26.3481  3.7132   2
 -10   8   0 33.4414  4.0051   2
 -11  -8   0 15.3987  3.3609   2
 -11   8   0 14.9773  3.2571   2
 -12  -8   0 14.1557  3.7244   2
 -12   8   0 12.3965  3.5817   2
 -13   8   0 42.7018  5.7646   2
   1  -9   0 12.7025  1.0422   3
  -1  -9   0 12.9453  1.0781   3
  -1   9   0 17.2972  1.2552   2
   1   9   0 15.5069  1.1360   2
  -1   9   0 19.1029  1.0518   1
   1   9   0 15.8385  0.8659   1
   2  -9   0 565.939  19.638   3
  -2  -9   0 558.724  19.766   3
  -2   9   0 529.121  22.134   2
  -2   9   0 556.544  19.242   1
   2   9   0 592.478  19.034   1
  -3  -9   0 381.351  13.686   3
  -3  -9   0 371.808  15.301   2
  -3   9   0 382.421  13.433   1
  -3   9   0 381.484  15.484   2
   3   9   0 389.533  13.207   1
  -4  -9   0 106.353   4.302   3
  -4  -9   0 104.333   4.936   2
  -4   9   0 101.385   4.404   1
   4   9   0 105.843   4.153   1
  -4   9   0 100.694   5.042   2
  -5  -9   0 19.3578  1.9921   2
  -5  -9   0 20.4951  1.6485   3
  -5   9   0 22.9633  2.0185   2
   5   9   0 24.5347  1.6911   1
   6  -9   0 292.926  11.261   1
  -6  -9   0 295.943  12.681   2
  -6  -9   0 285.641  10.948   3
   6   9   0 301.396  10.845   1
  -6   9   0 289.708  12.768   2
  -7  -9   0 21.1882  1.9266   3
  -7  -9   0 20.4219  2.5001   2
   7  -9   0 21.6116  2.5155   1
  -7   9   0 21.6201  2.6321   2
   7   9   0 23.4745  2.1707   1
  -8  -9   0 503.452  21.141   2
   8  -9   0 468.168  18.720   1
  -8  -9   0 523.632  18.414   3
   8   9   0 520.703  18.370   1
  -8   9   0 478.175  21.115   2
   9  -9   0 11.4173  2.5498   1
  -9  -9   0 10.6154  2.3831   2
  -9   9   0 11.5873  2.6077   2
   9   9   0 12.0835  2.1934   1
 -10  -9   0 69.1161  5.2908   2
 -10   9   0 70.9658  5.4270   2
  11  -9   0 3.86325 2.49525   1
 -11  -9   0 2.50647 2.29817   2
 -11   9   0 1.51500 2.11049   2
 -12  -9   0 41.9197  5.2820   2
 -12   9   0 43.1580  5.4800   2
   0 -10   0 64.7747  2.8557   3
   0  10   0 67.6088  2.6423   1
   0  10   0 72.3350  3.1697   2
   1 -10   0 88.2118  3.5659   3
  -1 -10   0 88.2841  3.6338   3
  -1  10   0 90.9576  4.0594   2
   1  10   0 91.4566  3.9948   2
   1  10   0 88.3043  3.2843   1
  -1  10   0 85.5099  3.4375   1
  -2 -10   0 70.9958  3.1160   3
   2 -10   0 70.8835  3.0048   3
  -2  10   0 71.6468  3.0573   1
  -2  10   0 73.4895  3.6270   2
   2  10   0 76.8107  2.8362   1
   2  10   0 74.6295  3.5226   2
  -3 -10   0 111.755   4.806   2
   3 -10   0 103.906   4.072   3
  -3 -10   0 104.360   4.260   3
  -3  10   0 98.5078  4.2278   1
  -3  10   0 100.941   4.917   2
   3  10   0 102.937   3.988   1
  -4 -10   0 372.711  13.306   3
  -4 -10   0 365.286  14.968   2
  -4  10   0 350.718  15.067   2
  -4  10   0 365.158  13.161   1
   4  10   0 374.342  12.868   1
  -5 -10   0 265.457  10.060   3
  -5 -10   0 269.766  11.499   2
  -5  10   0 265.813  10.127   1
  -5  10   0 269.704  11.651   2
   5  10   0 274.281   9.814   1
  -6 -10   0 193.769   7.965   3
   6 -10   0 204.629   8.429   1
  -6 -10   0 212.009   9.383   2
  -6  10   0 213.330   9.474   2
   6  10   0 206.103   7.916   1
   7 -10   0 86.8578  4.8481   1
  -7 -10   0 90.9446  4.2640   3
  -7 -10   0 93.8749  5.2758   2
   7  10   0 96.0035  4.4988   1
  -7  10   0 91.1724  5.2170   2
  -8 -10   0 314.504  11.482   3
  -8 -10   0 283.688  13.147   2
   8 -10   0 278.043  11.921   1
   8  10   0 287.652  11.454   1
  -8  10   0 298.267  13.433   2
  -9 -10   0 117.118   6.891   2
   9 -10   0 110.641   6.562   1
  -9  10   0 120.287   6.946   2
 -10 -10   0 40.2020  4.4931   2
  10 -10   0 44.0696  4.4072   1
 -10  10   0 40.6242  4.5230   2
 -11 -10   0 75.5389  6.0938   2
 -11  10   0 88.6486  6.6922   2
 -12 -10   0 5.15943 2.84498   2
 -12  10   0 3.76740 2.75908   2
 -13  10   0 64.6376  6.3841   2
   0 -11   0 -0.0919  0.4888   3
   0  11   0 -0.0212  0.5118   2
   0  11   0 0.00107 0.38066   1
   1 -11   0 125.375   4.863   3
  -1 -11   0 125.528   4.939   3
  -1  11   0 119.002   5.460   2
  -1  11   0 122.878   4.683   1
   1  11   0 128.508   4.531   1
   1  11   0 131.044   5.449   2
  -2 -11   0 96.3451  3.9627   3
   2 -11   0 97.5416  3.8522   3
   2  11   0 100.774   4.446   2
   2  11   0 96.2255  3.5996   1
  -2  11   0 92.7378  4.5023   2
  -2  11   0 91.8218  3.8423   1
   3 -11   0 298.540  10.901   3
  -3 -11   0 301.802  11.103   3
  -3 -11   0 304.454  12.397   2
   3  11   0 304.921  10.595   1
  -3  11   0 299.698  12.579   2
  -3  11   0 307.056  10.916   1
  -4 -11   0 37.6390  2.1827   3
  -4 -11   0 36.6267  2.4386   2
  -4  11   0 37.2468  2.6439   2
  -4  11   0 38.5223  2.3431   1
   4  11   0 41.2919  2.0428   1
  -5 -11   0 65.6424  3.7903   2
  -5 -11   0 62.3654  3.2125   3
  -5  11   0 68.7038  3.9351   2
   5  11   0 73.1203  3.1681   1
  -5  11   0 66.2711  3.4745   1
  -6 -11   0 32.9249  2.2822   3
   6 -11   0 33.5782  2.7177   1
  -6 -11   0 35.7098  2.8260   2
   6  11   0 37.1303  2.3424   1
  -6  11   0 36.0130  2.9240   2
  -7 -11   0 29.3018  2.8361   2
   7 -11   0 30.0324  2.8905   1
  -7 -11   0 30.4532  2.2447   3
  -7  11   0 26.6370  2.7195   2
   7  11   0 30.9781  2.3979   1
  -8 -11   0 7.33559 1.97137   2
   8 -11   0 4.21012 1.88541   1
  -8 -11   0 5.51862 1.43140   3
  -8  11   0 8.00271 2.07455   2
   9 -11   0 37.5621  3.9287   1
  -9 -11   0 36.6597  3.9108   2
  -9  11   0 41.6871  4.0197   2
  10 -11   0 6.51618 2.56189   1
 -10 -11   0 5.81748 2.42771   2
 -10  11   0 9.17881 2.70210   2
  11 -11   0 8.97792 2.96684   1
 -11 -11   0 11.4668  3.1080   2
 -11  11   0 8.47271 2.83151   2
  12 -11   0 14.2753  3.7200   1
 -12 -11   0 9.93638 3.45216   2
 -12  11   0 12.4207  3.3671   2
 -13  11   0 11.7310  3.8139   2
   0 -12   0 990.041  34.495   3
   0  12   0 950.908  33.302   1
   0  12   0 1025.53   38.42   2
   1 -12   0 59.5343  2.6657   3
  -1 -12   0 62.8623  2.7490   3
   1  12   0 59.7330  2.9542   2
  -1  12   0 57.8800  2.5182   1
   1  12   0 56.8212  2.3463   1
  -1  12   0 56.6545  2.9800   2
   2 -12   0 316.519  11.589   3
  -2 -12   0 315.396  11.705   3
  -2  12   0 314.265  13.205   2
  -2  12   0 321.600  11.402   1
   2  12   0 326.083  13.078   2
   2  12   0 332.823  11.115   1
   3 -12   0 348.529  12.622   3
  -3 -12   0 348.168  12.819   3
   3  12   0 353.986  12.220   1
  -3  12   0 351.427  14.520   2
  -3  12   0 355.899  12.581   1
  -4 -12   0 151.054   6.087   3
  -4 -12   0 150.168   6.856   2
  -4  12   0 146.748   7.052   2
   4  12   0 156.043   5.783   1
  -4  12   0 156.865   6.158   1
  -5 -12   0 71.1538  3.3710   3
  -5 -12   0 66.2784  3.8374   2
  -5  12   0 65.1348  3.9851   2
  -5  12   0 69.4026  3.5527   1
   5  12   0 68.7085  3.1762   1
  -6 -12   0 22.3320  1.9728   3
  -6 -12   0 22.1774  2.3465   2
   6  12   0 23.4817  1.9048   1
  -6  12   0 25.2790  2.4866   2
   7 -12   0 71.9975  4.3676   1
  -7 -12   0 72.7773  4.6416   2
  -7 -12   0 73.5761  3.7954   3
  -7  12   0 82.6304  4.9163   2
   7  12   0 77.8581  3.9363   1
  -8 -12   0 -0.1671  1.0235   3
  -8 -12   0 1.42805 1.62878   2
   8 -12   0 0.29347 1.67844   1
   8  12   0 -0.6555  1.2324   1
  -8  12   0 0.31804 1.46619   2
   9 -12   0 131.075   7.192   1
  -9 -12   0 130.557   7.626   2
  -9  12   0 142.046   7.842   2
 -10 -12   0 9.10014 2.78085   2
  10 -12   0 12.2968  2.8771   1
 -10  12   0 10.2938  2.7513   2
  11 -12   0 12.0829  3.1760   1
 -11 -12   0 13.5178  3.2492   2
 -11  12   0 11.7510  3.2570   2
 -12 -12   0 35.8666  5.1900   2
 -12  12   0 47.6497  5.8444   2
 -13  12   0 21.4055  4.6180   2
   1 -13   0 74.0185  3.2034   3
  -1 -13   0 68.3602  3.2285   3
   1  13   0 70.3745  2.8418   1
  -1  13   0 79.6292  3.6765   2
   1  13   0 75.5790  3.5771   2
  -1  13   0 72.2345  3.0203   1
  -2 -13   0 1.41887 0.69010   3
   2 -13   0 3.21840 0.75764   3
   2  13   0 1.17339 0.74936   2
  -2  13   0 2.59722 0.76820   1
   2  13   0 1.61464 0.55017   1
  -2  13   0 1.75163 0.82798   2
  -3 -13   0 1.93255 0.87823   3
   3 -13   0 2.65964 0.78139   3
  -3  13   0 5.53034 1.00805   1
   3  13   0 1.65053 1.06692   2
  -3  13   0 5.36666 1.24334   2
   3  13   0 5.02382 0.76701   1
  -4 -13   0 130.530   5.437   3
  -4 -13   0 131.360   6.101   2
   4 -13   0 132.512   5.163   3
  -4  13   0 134.278   5.513   1
  -4  13   0 128.628   6.284   2
   4  13   0 131.333   5.081   1
  -5 -13   0 27.0178  1.9978   3
  -5 -13   0 25.4857  2.2486   2
   5  13   0 24.7260  1.7508   1
  -5  13   0 25.6725  2.1835   1
  -5  13   0 23.5833  2.2502   2
  -6 -13   0 1.46855 0.99820   3
  -6 -13   0 2.01602 1.20333   2
   6  13   0 2.05236 1.02566   1
  -6  13   0 2.61105 1.31574   2
   7 -13   0 66.0523  4.1059   1
  -7 -13   0 60.8240  4.1681   2
  -7 -13   0 63.5309  3.4495   3
  -7  13   0 61.6381  4.2530   2
   7  13   0 65.9541  3.4696   1
  -8 -13   0 196.610   9.802   2
  -8 -13   0 205.434   8.350   3
   8 -13   0 197.363   9.035   1
  -8  13   0 196.778   9.935   2
   8  13   0 219.449   8.661   1
  -9 -13   0 1.50348 1.85288   2
   9 -13   0 1.64415 1.96038   1
  -9  13   0 0.36311 1.80507   2
  10 -13   0 17.9046  3.2681   1
 -10 -13   0 14.3144  2.9895   2
 -10  13   0 16.9733  3.1762   2
 -11 -13   0 3.34266 2.59245   2
 -11  13   0 4.34795 2.58613   2
 -12 -13   0 4.29277 2.85230   2
 -12  13   0 7.22124 2.97121   2
   0 -14   0 261.319   9.946   3
   0  14   0 281.476  11.104   2
   0  14   0 265.027   9.450   1
  -1 -14   0 187.599   7.330   3
   1 -14   0 190.624   7.274   3
   1  14   0 197.020   8.139   2
   1  14   0 190.678   6.812   1
  -1  14   0 185.374   6.973   1
  -1  14   0 196.073   8.188   2
   2 -14   0 615.380  21.755   3
  -2 -14   0 606.086  21.874   3
  -2  14   0 617.091  21.242   1
   2  14   0 629.354  20.940   1
   2  14   0 632.004  24.389   2
  -2  14   0 590.065  24.509   2
  -3 -14   0 127.309   5.378   3
   3 -14   0 132.507   5.203   3
  -3  14   0 124.909   6.173   2
  -3  14   0 133.866   5.341   1
   3  14   0 134.620   4.931   1
   3  14   0 128.502   6.083   2
   4 -14   0 23.1417  1.6702   3
  -4 -14   0 23.3589  1.8806   3
   4  14   0 25.8525  1.6329   1
  -4  14   0 26.1625  2.0708   1
  -4  14   0 28.2085  2.3211   2
  -5 -14   0 24.6039  2.0521   3
  -5 -14   0 24.6898  2.2517   2
   5  14   0 28.4784  1.8759   1
  -5  14   0 23.1893  2.2772   2
  -5  14   0 29.2714  2.2694   1
  -6 -14   0 5.40700 1.27693   3
  -6 -14   0 6.29008 1.59825   2
  -6  14   0 6.94079 1.64415   2
   6  14   0 8.18991 1.35789   1
  -7 -14   0 107.415   4.963   3
  -7 -14   0 106.289   5.875   2
   7 -14   0 102.714   5.516   1
   7  14   0 108.915   5.002   1
  -7  14   0 106.437   6.085   2
  -8 -14   0 22.7180  2.4177   3
  -8 -14   0 20.3426  2.8019   2
   8 -14   0 18.0690  2.8017   1
  -8  14   0 16.5182  2.7739   2
  -9 -14   0 9.60577 2.47266   2
   9 -14   0 7.90499 2.43204   1
  -9  14   0 7.96231 2.37484   2
 -10 -14   0 3.55826 2.37377   2
  10 -14   0 5.87659 2.49656   1
 -10  14   0 7.58294 2.66720   2
 -11 -14   0 8.14266 2.85651   2
 -11  14   0 5.27553 2.73314   2
  12 -14   0 2.00566 2.74881   1
 -12 -14   0 3.61479 2.88696   2
 -12  14   0 3.10312 2.73842   2
 -13  14   0 71.7177  6.7662   2
   0 -15   0 1.09145 0.69065   3
   0  15   0 1.70370 0.58245   1
   0  15   0 1.26355 0.73669   2
  -1 -15   0 26.1978  1.9022   3
   1 -15   0 23.9841  1.8309   3
  -1  15   0 32.5198  1.7720   1
   1  15   0 34.4297  2.0992   2
   1  15   0 32.4317  1.5950   1
  -1  15   0 35.8503  2.1768   2
  -2 -15   0 340.601  12.445   3
   2 -15   0 341.022  12.333   3
   2  15   0 339.066  13.868   2
  -2  15   0 332.083  12.027   1
   2  15   0 348.672  11.742   1
  -2  15   0 321.767  13.968   2
   3 -15   0 724.380  25.455   3
  -3 -15   0 733.959  25.684   3
  -3  15   0 727.022  25.001   1
   3  15   0 729.290  28.693   2
  -3  15   0 689.807  28.824   2
   3  15   0 724.981  24.574   1
   4 -15   0 82.0883  3.5923   3
  -4 -15   0 76.9777  3.8115   3
  -4  15   0 81.8633  3.9135   1
   4  15   0 86.2249  4.4621   2
   4  15   0 81.3499  3.4565   1
  -4  15   0 77.0275  4.4696   2
  -5 -15   0 38.8600  2.6115   3
  -5 -15   0 42.3994  3.0197   2
   5  15   0 43.8071  2.3677   1
  -5  15   0 40.5685  2.8381   1
  -5  15   0 46.6688  3.2098   2
  -6 -15   0 0.03406 1.10768   2
  -6 -15   0 0.22833 0.97847   3
   6  15   0 1.28890 0.96477   1
  -6  15   0 1.69752 1.30574   2
  -7 -15   0 3.37658 1.57565   2
  -7 -15   0 3.78445 1.23802   3
   7 -15   0 1.72703 1.69215   1
  -7  15   0 10.6249  2.1479   2
   7  15   0 10.2123  1.6615   1
  -8 -15   0 0.74231 1.30679   3
   8 -15   0 1.02850 1.66309   1
  -8 -15   0 1.65365 1.65347   2
  -8  15   0 1.45067 1.54237   2
   9 -15   0 29.1813  3.5808   1
  -9 -15   0 22.2258  3.3525   2
  -9  15   0 27.8945  3.7855   2
  10 -15   0 15.0477  3.1424   1
 -10 -15   0 14.8809  3.1832   2
 -10  15   0 13.3586  3.1338   2
 -11 -15   0 53.7504  5.5916   2
  11 -15   0 58.1957  5.9387   1
 -11  15   0 63.0409  5.6970   2
  12 -15   0 4.16990 2.92487   1
 -12 -15   0 5.58338 2.94057   2
 -12  15   0 5.22048 2.97925   2
   0 -16   0 92.2685  3.9549   3
   0  16   0 89.4583  4.3191   2
   0  16   0 84.7471  3.5406   1
   1 -16   0 110.550   4.705   3
  -1 -16   0 120.119   4.820   3
  -1  16   0 108.005   4.452   1
  -1  16   0 115.964   5.338   2
   1  16   0 110.257   5.215   2
   1  16   0 111.689   4.287   1
  -2 -16   0 871.717  31.160   3
   2 -16   0 897.305  31.066   3
  -2  16   0 854.570  34.845   2
  -2  16   0 865.142  30.220   1
   2  16   0 895.700  34.703   2
   2  16   0 910.877  29.907   1
   3 -16   0 45.2143  2.4420   3
  -3 -16   0 42.4582  2.6727   3
  -3  16   0 44.7761  3.0534   2
   3  16   0 44.9875  2.1507   1
  -3  16   0 43.1700  2.5673   1
   3  16   0 43.3019  2.9506   2
  -4 -16   0 528.434  19.622   3
   4 -16   0 548.560  19.385   3
   4  16   0 551.683  22.117   2
  -4  16   0 546.723  19.272   1
  -4  16   0 534.410  22.269   2
   4  16   0 544.961  18.815   1
  -5 -16   0 0.01904 0.93167   3
  -5  16   0 -0.2835  1.0614   1
  -5  16   0 0.06924 1.07533   2
   5  16   0 0.31125 0.74873   1
  -6 -16   0 6.90961 1.61123   2
  -6 -16   0 7.57868 1.55237   3
  -6  16   0 8.68217 1.82054   2
   6  16   0 7.45447 1.31597   1
  -6  16   0 8.65726 1.81881   1
  -7 -16   0 3.86602 1.34593   3
  -7 -16   0 3.59407 1.62053   2
   7 -16   0 3.90268 1.77939   1
  -7  16   0 3.65938 1.62957   2
   7  16   0 2.66889 1.30725   1
  -8 -16   0 205.312  10.055   2
   8 -16   0 211.444   9.265   1
  -8 -16   0 207.691   8.559   3
  -8  16   0 194.095  10.001   2
   9 -16   0 65.0365  5.1486   1
  -9 -16   0 72.1877  5.2566   2
  -9  16   0 76.7818  5.4576   2
 -10 -16   0 4.89752 2.45875   2
  10 -16   0 0.38154 2.28793   1
 -10  16   0 4.42586 2.37695   2
 -11 -16   0 1.57548 2.45698   2
  11 -16   0 4.94159 2.94981   1
 -11  16   0 1.87651 2.47881   2
  12 -16   0 12.6207  3.5872   1
 -12 -16   0 13.2739  3.5765   2
 -12  16   0 8.47218 3.26976   2
   0 -17   0 0.36157 0.78080   3
   0  17   0 0.66423 0.83176   2
   0  17   0 0.93630 0.65107   1
   1 -17   0 17.0434  1.6934   3
  -1 -17   0 21.7638  1.7556   3
  -1  17   0 18.0303  1.4584   1
  -1  17   0 15.9986  1.6885   2
   1  17   0 17.4453  1.7629   2
   1  17   0 18.0482  1.3066   1
  -2 -17   0 11.5777  1.4918   3
   2 -17   0 17.9910  1.6450   3
  -2  17   0 11.7397  1.7399   2
   2  17   0 12.5380  1.7238   2
  -2  17   0 16.3617  1.5296   1
   2  17   0 11.1067  1.1584   1
   3 -17   0 231.065   8.812   3
  -3 -17   0 223.397   9.019   3
   3  17   0 236.916   8.379   1
   3  17   0 242.344  10.144   2
  -3  17   0 219.349  10.210   2
  -3  17   0 236.954   8.865   1
   4 -17   0 20.4465  1.7308   3
  -4 -17   0 18.7281  1.9517   3
   4  17   0 16.9682  2.2221   2
  -4  17   0 15.1239  2.1185   2
  -4  17   0 15.0411  1.8255   1
   4  17   0 17.6720  1.5233   1
   5 -17   0 17.7031  1.6738   3
  -5 -17   0 15.2959  1.8055   3
  -5  17   0 16.7864  2.0130   1
  -5  17   0 14.2644  2.1380   2
   5  17   0 16.8449  1.6170   1
   5  17   0 14.8536  2.2436   2
  -6 -17   0 3.06818 1.26888   3
  -6  17   0 2.77696 1.50765   1
   6  17   0 4.23954 1.17187   1
  -6  17   0 2.34095 1.43314   2
   7 -17   0 11.0148  2.2351   1
  -7 -17   0 9.66953 1.82987   3
  -7 -17   0 9.18206 2.10095   2
  -7  17   0 4.79973 1.79693   2
   8 -17   0 27.3628  3.3080   1
  -8 -17   0 27.4588  2.7840   3
  -8 -17   0 31.4893  3.6418   2
  -8  17   0 33.7474  3.6537   2
  -9 -17   0 60.9747  4.9646   2
   9 -17   0 68.1397  5.1486   1
  -9  17   0 67.8764  5.2963   2
  10 -17   0 13.8489  3.2346   1
 -10 -17   0 12.9226  3.1613   2
 -10  17   0 10.1254  2.8867   2
 -11 -17   0 25.5994  4.0812   2
  11 -17   0 25.5720  4.3062   1
 -11  17   0 32.1122  4.6056   2
 -12 -17   0 31.2117  5.2189   2
  12 -17   0 30.9244  4.8531   1
 -12  17   0 31.5310  4.9899   2
   0 -18   0 469.789  17.212   3
   0  18   0 491.416  19.176   2
   0  18   0 461.104  16.413   1
  -1 -18   0 21.0459  1.8169   3
   1 -18   0 19.9357  1.7915   3
  -1  18   0 16.1309  1.7427   2
   1  18   0 20.1263  1.8525   2
  -1  18   0 19.9000  1.5511   1
   1  18   0 17.7468  1.3627   1
  -2 -18   0 488.596  17.734   3
   2 -18   0 496.707  17.626   3
  -2  18   0 486.532  17.127   1
   2  18   0 482.317  16.791   1
  -2  18   0 463.185  19.853   2
   2  18   0 501.546  19.793   2
   3 -18   0 7.64166 1.25366   3
  -3 -18   0 6.46438 1.32879   3
  -3  18   0 5.43899 1.29552   1
   3  18   0 5.01243 1.43483   2
  -3  18   0 5.81427 1.45757   2
   3  18   0 5.08909 0.96647   1
   4 -18   0 96.6768  4.3321   3
  -4 -18   0 99.4088  4.6245   3
   4  18   0 98.1922  5.2814   2
  -4  18   0 99.3728  5.3424   2
   4  18   0 95.4237  4.0637   1
  -4  18   0 99.1546  4.6268   1
   5 -18   0 22.8154  1.8832   3
  -5 -18   0 22.8048  2.1982   3
  -5  18   0 23.0040  2.3898   1
   5  18   0 20.9784  2.6058   2
   5  18   0 23.4942  1.8213   1
  -5  18   0 20.1470  2.5635   2
  -6 -18   0 4.49985 1.40292   3
   6  18   0 8.81785 2.19451   2
  -6  18   0 7.59061 1.82633   1
  -6  18   0 8.37040 1.89986   2
  -7 -18   0 78.1900  4.2137   3
  -7  18   0 75.0093  4.9367   2
  -8 -18   0 10.6583  2.5098   2
  -8 -18   0 9.49350 1.93949   3
   8 -18   0 12.0866  2.5462   1
  -8  18   0 14.0308  2.7312   2
  -9 -18   0 117.800   7.013   2
   9 -18   0 101.100   6.533   1
  -9  18   0 116.052   7.213   2
 -10 -18   0 28.1202  4.0859   2
  10 -18   0 25.4381  3.8307   1
 -10  18   0 31.8875  4.3169   2
 -11 -18   0 6.68125 2.95146   2
  11 -18   0 6.66351 2.91230   1
 -11  18   0 5.33144 2.71113   2
  12 -18   0 17.0583  4.1319   1
 -12  18   0 6.68244 3.17454   2
   0 -19   0 4.01906 1.07324   3
   0  19   0 4.28868 0.87209   1
   0  19   0 4.57807 1.16199   2
   1 -19   0 123.405   5.266   3
  -1 -19   0 121.569   5.320   3
   1  19   0 121.119   5.846   2
  -1  19   0 121.155   4.935   1
   1  19   0 123.252   4.783   1
  -1  19   0 126.919   5.918   2
   2 -19   0 256.573   9.620   3
  -2 -19   0 253.924   9.732   3
   2  19   0 247.342   8.968   1
  -2  19   0 257.254   9.389   1
  -2  19   0 234.506  10.885   2
   2  19   0 251.003  10.806   2
  -3 -19   0 1387.13   48.29   3
   3 -19   0 1374.71   48.10   3
   3  19   0 1381.42   53.82   2
   3  19   0 1422.17   46.47   1
  -3  19   0 1377.22   46.92   1
  -3  19   0 1303.67   53.95   2
  -4 -19   0 18.5996  2.0703   3
   4 -19   0 20.0333  1.8649   3
   4  19   0 21.2536  2.5068   2
  -4  19   0 18.5456  2.0748   1
  -4  19   0 19.5997  2.2621   2
   4  19   0 20.9769  1.6170   1
   5 -19   0 19.0636  1.8111   3
  -5 -19   0 16.6273  1.9803   3
  -5  19   0 13.9374  2.2359   2
   5  19   0 10.6799  1.4014   1
   5  19   0 9.31530 2.00611   2
  -5  19   0 13.4477  1.9872   1
  -6 -19   0 34.6742  2.7724   3
  -6  19   0 34.4013  3.0800   1
   6  19   0 31.1186  3.5801   2
  -6  19   0 32.4029  3.0996   2
  -7 -19   0 107.118   5.187   3
  -7  19   0 101.919   6.183   2
   8 -19   0 80.2840  5.2865   1
  -8 -19   0 84.6913  4.6003   3
  -8  19   0 80.4197  5.6350   2
   9 -19   0 26.8393  3.7519   1
  -9  19   0 31.8638  4.1426   2
  10 -19   0 0.61239 2.58892   1
 -10  19   0 9.19607 2.84170   2
  11 -19   0 3.41137 2.72886   1
 -11  19   0 4.62088 2.63857   2
 -12  19   0 -0.8564  2.4667   2
   0 -20   0 44.6466  2.6551   3
   0  20   0 39.3068  2.2039   1
   0  20   0 39.7525  2.7831   2
   1 -20   0 24.2904  2.0345   3
  -1 -20   0 22.2151  2.0519   3
   1  20   0 23.1707  1.6242   1
   1  20   0 22.4023  2.1494   2
  -1  20   0 19.7324  2.1048   2
  -1  20   0 22.0194  1.7287   1
   2 -20   0 364.637  13.065   3
  -2 -20   0 351.154  13.175   3
   2  20   0 351.192  12.312   1
  -2  20   0 321.492  14.750   2
   2  20   0 354.452  14.677   2
  -2  20   0 352.076  12.696   1
   3 -20   0 29.0133  2.1845   3
  -3 -20   0 26.6660  2.4084   3
   3  20   0 26.1950  1.7897   1
  -3  20   0 27.2600  2.2328   1
  -3  20   0 19.1316  2.3245   2
   3  20   0 22.1476  2.4059   2
  -4 -20   0 55.4533  3.3941   3
   4 -20   0 59.4345  3.1547   3
   4  20   0 57.0383  3.8576   2
  -4  20   0 56.6953  3.8254   2
  -4  20   0 56.3053  3.4046   1
   4  20   0 58.5185  2.8920   1
  -5 -20   0 6.08017 1.52237   3
   5 -20   0 9.30993 1.48686   3
   5  20   0 5.03967 1.82875   2
  -5  20   0 4.81937 1.75035   1
  -5  20   0 6.01939 1.76098   2
  -6 -20   0 105.722   5.182   3
   6  20   0 101.114   6.129   2
  -6  20   0 107.985   6.207   2
  -6  20   0 108.962   5.479   1
  -7 -20   0 8.14822 1.79382   3
  -7  20   0 5.46951 1.85837   2
   7  20   0 9.05504 2.57328   2
  -8 -20   0 120.520   5.941   3
   8 -20   0 121.241   6.739   1
   8  20   0 121.669   7.524   2
  -8  20   0 125.870   7.291   2
   9 -20   0 17.6698  3.2145   1
  -9  20   0 15.0395  3.0234   2
  10 -20   0 45.0970  4.8600   1
 -10  20   0 46.4780  4.8756   2
  11 -20   0 4.70939 3.02513   1
 -11  20   0 9.38433 3.06302   2
   0 -21   0 1.01637 1.00461   3
   0  21   0 0.09094 1.00407   2
   0  21   0 0.91538 0.84211   1
  -1 -21   0 38.6812  2.6468   3
   1 -21   0 37.9362  2.6050   3
  -1  21   0 40.4778  2.8760   2
  -1  21   0 38.9846  2.3284   1
   1  21   0 38.9457  2.1530   1
   1  21   0 38.1854  2.8856   2
   2 -21   0 7.70344 1.36850   3
  -2 -21   0 7.61908 1.41925   3
   2  21   0 8.90014 1.16645   1
   2  21   0 6.73731 1.61179   2
  -2  21   0 7.68600 1.65004   2
  -2  21   0 10.0369  1.4393   1
  -3 -21   0 96.9919  4.5981   3
   3 -21   0 89.8876  4.3159   3
   3  21   0 88.9057  3.8204   1
  -3  21   0 84.8529  5.0296   2
   3  21   0 90.5973  5.0733   2
  -3  21   0 91.6439  4.3733   1
  -4 -21   0 580.668  21.620   3
   4 -21   0 598.851  21.382   3
  -4  21   0 564.779  24.318   2
  -4  21   0 605.377  21.189   1
   4  21   0 599.465  24.327   2
   4  21   0 597.395  20.579   1
  -5 -21   0 8.57347 1.76812   3
   5 -21   0 9.87971 1.57130   3
  -5  21   0 6.43585 1.81258   1
   5  21   0 8.17937 2.08938   2
  -5  21   0 6.52920 1.83159   2
  -6 -21   0 11.0852  1.9173   3
  -6  21   0 8.96597 2.14575   1
   6  21   0 10.2901  2.5069   2
  -6  21   0 12.0187  2.3444   2
  -7 -21   0 12.0705  2.0767   3
   7  21   0 10.0332  2.6213   2
  -7  21   0 13.3440  2.5484   2
   8 -21   0 35.8340  3.9740   1
  -8 -21   0 28.3076  2.9610   3
   8  21   0 34.9934  4.3448   2
  -8  21   0 33.0277  3.6617   2
   9 -21   0 150.769   8.187   1
   9  21   0 146.698   9.037   2
  -9  21   0 161.912   8.903   2
  10 -21   0 76.6966  6.1234   1
 -10  21   0 81.4941  6.1823   2
  10  21   0 74.6175  7.2341   2
  11 -21   0 29.8892  4.5118   1
 -11  21   0 39.2155  5.0150   2
  11  21   0 34.3605  5.3701   2
   0 -22   0 236.490   9.357   3
   0  22   0 235.536   8.709   1
   0  22   0 233.850  10.338   2
   1 -22   0 44.3180  2.8505   3
  -1 -22   0 42.2944  2.8597   3
  -1  22   0 38.7476  2.9405   2
   1  22   0 43.3439  3.0167   2
   1  22   0 42.9611  2.3264   1
  -1  22   0 41.5457  2.4987   1
  -2 -22   0 125.741   5.796   3
   2 -22   0 128.770   5.685   3
   2  22   0 134.168   5.154   1
  -2  22   0 135.376   6.788   2
   2  22   0 124.970   6.406   2
  -2  22   0 127.044   5.476   1
  -3 -22   0 88.6914  4.6528   3
   3 -22   0 94.4567  4.4619   3
  -3  22   0 93.0520  4.4709   1
   3  22   0 96.1973  5.2987   2
  -3  22   0 91.1105  5.2850   2
   3  22   0 91.1732  3.9318   1
  -4 -22   0 31.1844  2.8916   3
   4 -22   0 37.9401  2.6934   3
  -4  22   0 36.7873  3.3162   2
   4  22   0 42.7515  3.6057   2
  -4  22   0 41.7461  3.0246   1
   5 -22   0 85.7564  4.2212   3
  -5 -22   0 86.3489  4.6003   3
  -5  22   0 88.7276  4.7121   1
  -5  22   0 82.6395  5.1381   2
   5  22   0 78.4719  5.3578   2
  -6 -22   0 130.041   6.337   3
  -6  22   0 150.041   6.738   1
   6  22   0 137.252   7.555   2
  -6  22   0 137.548   7.546   2
  -7 -22   0 39.1396  3.2161   3
  -7  22   0 39.9049  3.9014   2
   7  22   0 34.8380  4.1442   2
  -8 -22   0 29.0931  3.0624   3
   8 -22   0 35.7194  3.9230   1
   8  22   0 27.2822  4.0223   2
  -8  22   0 29.6676  3.7049   2
   9 -22   0 57.8636  5.2351   1
   9  22   0 54.9802  5.5215   2
  -9  22   0 57.8996  5.0864   2
  10 -22   0 5.02211 2.81040   1
  10  22   0 -0.1052  2.9857   2
 -10  22   0 2.99570 2.44678   2
  11 -22   0 4.52082 3.14180   1
   0 -23   0 2.32461 1.17922   3
   0  23   0 1.94854 1.18790   2
   0  23   0 2.82899 1.02402   1
  -1 -23   0 164.028   6.917   3
   1 -23   0 161.864   6.871   3
  -1  23   0 154.112   7.589   2
   1  23   0 163.359   6.234   1
   1  23   0 155.972   7.592   2
  -1  23   0 163.289   6.446   1
   2 -23   0 67.2858  3.5733   3
  -2 -23   0 60.4526  3.6353   3
   2  23   0 63.9039  2.9919   1
  -2  23   0 56.4452  3.9428   2
   2  23   0 60.0930  3.8627   2
  -2  23   0 64.0038  3.3862   1
  -3 -23   0 139.559   5.770   3
   3 -23   0 124.750   5.384   3
  -3  23   0 93.4121  6.0281   2
  -3  23   0 111.564   5.244   1
   3  23   0 111.732   6.071   2
   4 -23   0 11.2868  1.7768   3
  -4 -23   0 8.29108 1.78481   3
  -4  23   0 11.8334  2.2489   2
   4  23   0 14.9926  2.4443   2
  -4  23   0 10.3418  2.0091   1
   5 -23   0 349.943  12.813   3
  -5 -23   0 330.181  13.122   3
  -5  23   0 318.227  14.828   2
   5  23   0 339.968  14.923   2
  -5  23   0 338.371  13.014   1
  -6 -23   0 35.5135  3.1093   3
   6  23   0 40.0359  4.1829   2
  -6  23   0 33.6601  3.3714   1
  -6  23   0 37.0538  3.6189   2
  -7 -23   0 146.770   6.903   3
  -7  23   0 143.060   8.004   2
   7  23   0 152.103   8.588   2
  -8 -23   0 23.3971  2.8628   3
   8 -23   0 25.1076  3.4578   1
  -8  23   0 25.3745  3.6472   2
   8  23   0 21.0640  3.8200   2
  -9 -23   0 48.1731  3.9049   3
   9 -23   0 49.7701  4.9540   1
  -9  23   0 49.9252  4.7237   2
   9  23   0 43.9346  5.3616   2
  10 -23   0 21.8105  4.0011   1
  10  23   0 25.2823  4.5718   2
  11 -23   0 80.9490  6.8568   1
  11  23   0 83.3492  7.2821   2
   0 -24   0 15.6090  2.0215   3
   0  24   0 19.8475  1.8324   1
   0  24   0 21.8444  2.5167   2
  -1 -24   0 6.26834 1.58831   3
   1 -24   0 7.23165 1.54018   3
   1  24   0 7.29396 1.24842   1
  -1  24   0 7.52339 1.68879   2
   1  24   0 7.16810 1.66894   2
  -1  24   0 7.31869 1.40230   1
   2 -24   0 133.338   5.877   3
  -2 -24   0 138.596   6.056   3
  -2  24   0 126.315   5.573   1
   2  24   0 128.439   5.211   1
  -2  24   0 123.073   6.627   2
   2  24   0 123.228   6.565   2
   3 -24   0 10.2401  1.8878   3
  -3 -24   0 11.5614  1.9558   3
  -3  24   0 13.1511  2.3232   2
  -3  24   0 12.6347  1.9096   1
   3  24   0 9.95472 2.12342   2
   4 -24   0 109.865   5.218   3
  -4 -24   0 113.183   5.579   3
   4  24   0 114.325   6.456   2
  -4  24   0 112.025   5.454   1
  -4  24   0 105.997   6.225   2
  -5 -24   0 157.852   7.165   3
   5 -24   0 154.370   6.778   3
  -5  24   0 163.491   7.198   1
  -5  24   0 157.906   8.271   2
   5  24   0 154.720   8.339   2
  -6 -24   0 18.1041  2.4377   3
   6  24   0 18.2385  3.0778   2
  -6  24   0 17.9137  2.8192   2
  -6  24   0 16.0876  2.6251   1
  -7 -24   0 9.96057 2.08512   3
  -7  24   0 8.80627 2.41333   2
   7  24   0 9.00774 2.78481   2
  -8 -24   0 101.737   5.711   3
   8 -24   0 106.419   6.438   1
   8  24   0 107.730   7.629   2
  -8  24   0 111.826   7.061   2
  -9 -24   0 141.904   7.326   3
   9 -24   0 152.714   8.318   1
   9  24   0 151.938   9.562   2
  -9  24   0 166.347   9.256   2
  10 -24   0 2.03485 2.60457   1
  10  24   0 2.78845 3.40044   2
  11 -24   0 42.6141  5.2613   1
   0 -25   0 2.36372 1.34172   3
   0  25   0 1.06476 1.32032   2
   0  25   0 1.17154 1.08190   1
  -1 -25   0 17.0569  2.2011   3
   1 -25   0 15.4062  2.0571   3
  -1  25   0 18.8782  1.9599   1
  -1  25   0 16.2953  2.3599   2
   1  25   0 18.7582  1.7696   1
   1  25   0 17.7817  2.3964   2
  -2 -25   0 37.9429  3.0878   3
   2 -25   0 39.6324  2.9988   3
   2  25   0 38.7719  3.3033   2
   2  25   0 40.0801  2.4339   1
  -2  25   0 40.8770  2.7966   1
  -2  25   0 37.2605  3.4314   2
   3 -25   0 58.0176  3.5740   3
  -3 -25   0 58.7361  3.8488   3
  -3  25   0 56.3307  3.5556   1
  -3  25   0 55.3333  4.1291   2
   3  25   0 56.8642  4.2765   2
   4 -25   0 338.987  13.123   3
  -4 -25   0 345.472  13.472   3
   4  25   0 349.293  15.155   2
  -4  25   0 334.575  15.136   2
  -4  25   0 340.887  13.084   1
  -5 -25   0 48.6432  3.6153   3
   5 -25   0 50.0654  3.2379   3
   5  25   0 44.3946  4.1202   2
  -5  25   0 42.4921  3.8459   2
  -5  25   0 47.3577  3.6577   1
  -6 -25   0 87.2064  4.9560   3
   6  25   0 84.5676  5.9138   2
  -6  25   0 83.5490  5.5370   2
  -6  25   0 91.4200  5.3243   1
  -7 -25   0 8.69526 2.06333   3
   7  25   0 8.22845 2.79482   2
  -7  25   0 4.79169 2.09133   2
   8 -25   0 28.0374  3.7138   1
  -8 -25   0 20.5328  2.8694   3
  -8  25   0 27.1338  3.6865   2
   8  25   0 24.5087  4.2707   2
   9 -25   0 -1.4006  2.2212   1
  -9 -25   0 2.56674 1.93899   3
   9  25   0 0.34696 2.98581   2
  10 -25   0 110.234   7.352   1
  10  25   0 106.574   8.633   2
  11  25   0 13.6885  4.1925   2
   0 -26   0 332.320  13.006   3
   0  26   0 330.254  12.178   1
   0  26   0 337.946  14.547   2
  -1 -26   0 37.0209  3.1239   3
   1 -26   0 40.8092  3.1146   3
  -1  26   0 40.4611  3.3118   2
   1  26   0 40.7939  2.4900   1
   1  26   0 39.7584  3.4184   2
  -1  26   0 39.3980  2.7582   1
  -2 -26   0 2.70500 1.53449   3
   2 -26   0 2.37432 1.45255   3
  -2  26   0 1.55597 1.37377   1
   2  26   0 0.55605 1.44223   2
  -2  26   0 3.28687 1.68295   2
  -3 -26   0 12.3419  2.1401   3
   3 -26   0 12.0400  1.9419   3
   3  26   0 9.59272 2.26560   2
  -3  26   0 10.0825  1.9253   1
  -3  26   0 12.6973  2.4145   2
  -4 -26   0 21.8688  2.6988   3
   4 -26   0 23.4604  2.5339   3
  -4  26   0 30.3856  3.0152   1
   4  26   0 26.4651  3.3191   2
  -4  26   0 28.3714  3.1432   2
   5 -26   0 7.96591 1.75261   3
  -5 -26   0 5.63798 1.87537   3
   5  26   0 5.43310 2.25107   2
  -5  26   0 7.26131 2.04696   2
  -5  26   0 6.96719 2.23252   1
  -6 -26   0 95.3264  5.3966   3
  -6  26   0 103.354   5.742   1
  -6  26   0 95.1396  6.1391   2
   6  26   0 99.4167  6.6426   2
  -7 -26   0 4.23765 1.98560   3
  -7  26   0 6.81058 2.30549   2
   7  26   0 5.01231 2.79754   2
  -8 -26   0 60.2840  4.4236   3
   8 -26   0 56.1176  4.9049   1
   8  26   0 64.0643  5.7304   2
   9 -26   0 49.3931  4.9640   1
  -9 -26   0 45.6594  4.0489   3
   9  26   0 47.9625  5.6835   2
  10 -26   0 0.63965 2.75520   1
  10  26   0 0.11931 3.05277   2
   0 -27   0 4.47106 1.62011   3
   0  27   0 3.95353 1.33980   1
   0  27   0 4.36923 1.71360   2
  -1 -27   0 128.794   6.092   3
   1 -27   0 128.409   6.000   3
   1  27   0 129.752   6.686   2
   1  27   0 121.676   5.271   1
  -1  27   0 119.875   6.562   2
  -1  27   0 121.930   5.496   1
  -2 -27   0 22.6815  2.7010   3
   2 -27   0 25.9850  2.7011   3
   2  27   0 21.1305  2.8048   2
  -2  27   0 23.9524  2.4706   1
  -2  27   0 27.3595  3.2061   2
   3 -27   0 99.1154  5.0681   3
  -3 -27   0 95.4210  5.2787   3
  -3  27   0 96.8284  5.9930   2
   3  27   0 93.2846  5.6775   2
  -3  27   0 96.5409  4.9574   1
   4 -27   0 63.8349  3.9080   3
  -4 -27   0 65.2330  4.2649   3
  -4  27   0 66.1899  4.1714   1
  -4  27   0 61.2465  4.6808   2
   4  27   0 58.4388  4.7898   2
  -5 -27   0 3.31899 1.81329   3
   5 -27   0 2.35861 1.56323   3
   5  27   0 4.61189 2.41569   2
  -5  27   0 4.66084 1.90645   2
  -5  27   0 2.50141 2.01188   1
  -6 -27   0 40.8047  3.7000   3
  -6  27   0 45.5333  3.9648   1
   6  27   0 39.8470  4.5948   2
  -6  27   0 39.0969  3.7811   2
  -7 -27   0 132.055   6.804   3
   7  27   0 133.375   8.403   2
  -7  27   0 133.697   7.748   2
   8 -27   0 3.86156 2.41631   1
  -8 -27   0 0.91031 1.87985   3
   8  27   0 2.36765 2.84752   2
  -9 -27   0 3.46563 2.03417   3
   9 -27   0 1.43415 2.49534   1
   9  27   0 2.63552 3.25636   2
  10 -27   0 8.49170 3.31349   1
  10  27   0 8.00372 3.77985   2
   0 -28   0 53.3613  3.8552   3
   0  28   0 62.9066  4.3546   2
   0  28   0 59.1739  3.3561   1
  -1 -28   0 2.59115 1.59113   3
   1 -28   0 4.22799 1.61842   3
  -1  28   0 4.87384 1.81305   2
  -1  28   0 2.05771 1.44135   1
   1  28   0 1.38417 1.66181   2
   1  28   0 0.65476 1.34242   1
  -2 -28   0 52.8082  3.8742   3
   2 -28   0 51.1735  3.6995   3
  -2  28   0 52.9006  4.1746   2
  -2  28   0 49.5577  3.3624   1
   2  28   0 52.8982  4.1202   2
   3 -28   0 47.6672  3.6202   3
  -3 -28   0 43.8927  3.7756   3
  -3  28   0 53.7357  3.5851   1
   3  28   0 46.9751  4.1696   2
  -3  28   0 49.8003  4.1971   2
   4 -28   0 46.6251  3.4763   3
  -4 -28   0 48.0035  3.7786   3
  -4  28   0 37.8568  3.8805   2
   4  28   0 41.7852  4.1696   2
  -4  28   0 40.5386  3.5108   1
   5 -28   0 60.4938  3.8733   3
  -5 -28   0 58.3748  4.2904   3
   5  28   0 57.6729  4.9613   2
  -5  28   0 57.6942  4.3304   1
  -5  28   0 52.7073  4.4500   2
  -6 -28   0 2.09108 1.89317   3
  -6  28   0 4.47950 2.34503   1
   6  28   0 5.89409 2.59699   2
  -6  28   0 4.42033 2.02550   2
  -7 -28   0 17.6303  2.8769   3
   7  28   0 26.7108  4.2691   2
   8 -28   0 0.21403 2.29315   1
  -8 -28   0 -0.3615  1.8424   3
   8  28   0 -1.7762  2.6049   2
   9 -28   0 32.6542  4.2553   1
  -9 -28   0 25.6844  3.3927   3
   9  28   0 27.8240  4.8903   2
  10 -28   0 54.4524  5.7414   1
  10  28   0 54.6553  7.0579   2
   0 -29   0 1.24580 1.55418   3
   0  29   0 0.19531 1.55719   2
   0  29   0 0.29608 1.35232   1
   1 -29   0 18.4572  2.4730   3
  -1 -29   0 15.5510  2.4576   3
  -1  29   0 16.4582  2.2104   1
  -1  29   0 13.5584  2.5691   2
   1  29   0 14.8526  2.6281   2
   2 -29   0 3.26285 1.69536   3
  -2 -29   0 3.50644 1.79215   3
   2  29   0 5.46946 2.01067   2
  -2  29   0 3.44530 1.71411   1
  -2  29   0 4.64000 2.00960   2
   3 -29   0 9.04236 2.03476   3
  -3 -29   0 10.9972  2.3717   3
  -3  29   0 10.5049  2.5259   2
   3  29   0 7.54789 2.20268   2
  -3  29   0 10.6667  2.2337   1
  -4 -29   0 62.0240  4.4257   3
   4 -29   0 62.5179  4.1448   3
   4  29   0 60.7257  4.8898   2
  -4  29   0 66.0859  4.3215   1
  -4  29   0 66.1719  4.9562   2
  -5 -29   0 103.526   5.751   3
   5 -29   0 95.6354  5.1831   3
  -5  29   0 94.4906  6.1327   2
  -5  29   0 96.9700  5.5986   1
   5  29   0 93.6960  6.3925   2
  -6 -29   0 7.01634 2.26819   3
   6  29   0 5.59707 2.80493   2
  -6  29   0 10.2878  2.6752   1
  -7 -29   0 4.46214 2.17679   3
   7  29   0 6.41603 3.26542   2
   8 -29   0 -0.8890  2.1028   1
  -8 -29   0 0.41999 1.96385   3
   8  29   0 -3.1813  2.5245   2
  -9 -29   0 24.7673  3.5336   3
   9 -29   0 21.3145  3.7027   1
   9  29   0 19.7097  4.3536   2
  10 -29   0 19.5437  4.0179   1
  10  29   0 24.2875  5.1707   2
   0 -30   0 65.5612  4.3053   3
   0  30   0 60.5932  3.5664   1
   0  30   0 53.4124  4.3731   2
   1 -30   0 115.004   5.841   3
  -1 -30   0 107.761   5.852   3
   1  30   0 107.238   6.389   2
  -1  30   0 107.430   5.291   1
  -1  30   0 113.225   6.583   2
   2 -30   0 143.498   6.780   3
  -2 -30   0 139.836   7.028   3
  -2  30   0 137.651   6.387   1
  -2  30   0 135.847   7.731   2
   2  30   0 141.064   7.651   2
   3 -30   0 18.6535  2.6331   3
  -3 -30   0 20.6460  2.9107   3
  -3  30   0 14.3327  2.8561   2
   3  30   0 19.9861  3.0383   2
  -3  30   0 18.7987  2.6564   1
  -4 -30   0 17.6792  2.8281   3
   4 -30   0 14.6413  2.4428   3
  -4  30   0 22.5083  2.9294   1
   4  30   0 21.7077  3.4508   2
  -4  30   0 17.9697  3.0118   2
  -5 -30   0 42.0463  4.0180   3
   5 -30   0 42.2471  3.5003   3
   5  30   0 47.8805  4.9250   2
  -5  30   0 41.4324  4.0128   1
  -6 -30   0 89.4787  5.4952   3
  -6  30   0 82.7568  5.5423   1
   6  30   0 78.6391  6.5351   2
  -7 -30   0 88.0795  5.5555   3
   7  30   0 81.2777  6.6156   2
  -8 -30   0 6.59109 2.48959   3
   8 -30   0 0.83543 2.37394   1
   8  30   0 2.84527 3.22774   2
   9 -30   0 1.71521 2.62621   1
  -9 -30   0 3.57541 2.32836   3
   9  30   0 -1.0933  3.0241   2
  10  30   0 2.11355 3.76038   2
   0 -31   0 3.43003 1.85936   3
   0  31   0 -0.8581  1.7012   2
   1 -31   0 257.402  10.491   3
  -1 -31   0 240.298  10.468   3
   1  31   0 248.863  11.863   2
  -1  31   0 246.135   9.763   1
  -1  31   0 230.737  11.571   2
   2 -31   0 20.3269  2.7195   3
  -2 -31   0 18.3785  2.8205   3
  -2  31   0 24.5404  2.8391   1
  -2  31   0 23.7856  3.4495   2
   2  31   0 25.3163  3.3596   2
  -3 -31   0 0.72488 1.92458   3
   3 -31   0 2.02293 1.82525   3
   3  31   0 9.44142 2.54383   2
  -3  31   0 7.34167 2.43147   2
  -3  31   0 7.14164 2.18854   1
   4 -31   0 49.4647  3.8594   3
  -4 -31   0 48.3402  4.2055   3
   4  31   0 41.7642  4.5519   2
  -4  31   0 53.2670  4.0756   1
   5 -31   0 41.2206  3.6704   3
  -5 -31   0 47.4371  4.2374   3
  -5  31   0 43.5538  4.0674   1
   5  31   0 43.7724  5.0193   2
  -6 -31   0 24.3729  3.4420   3
  -6  31   0 26.0254  3.6260   1
   6  31   0 26.4696  4.2728   2
  -7 -31   0 24.9037  3.5389   3
   7  31   0 21.3659  4.1107   2
   8 -31   0 5.85788 2.68837   1
  -8 -31   0 7.36538 2.53226   3
   8  31   0 6.86667 3.61521   2
  -9 -31   0 5.54684 2.55681   3
   9 -31   0 3.16785 2.88513   1
   9  31   0 5.17305 3.66453   2
   0 -32   0 64.2803  4.6923   3
   0  32   0 79.7381  5.3500   2
   1 -32   0 7.86896 2.12326   3
  -1 -32   0 5.71401 2.17746   3
   1  32   0 9.09372 2.50834   2
  -1  32   0 7.37827 2.44624   2
  -1  32   0 9.50347 2.16304   1
  -2 -32   0 8.41169 2.39062   3
   2 -32   0 12.5684  2.4516   3
  -2  32   0 10.8994  2.6795   2
   2  32   0 9.67627 2.62695   2
  -2  32   0 9.96078 2.26151   1
  -3 -32   0 7.96788 2.38569   3
   3 -32   0 7.15517 2.11849   3
   3  32   0 5.83045 2.31958   2
  -3  32   0 8.02121 2.24352   1
  -4 -32   0 14.3656  2.8633   3
   4 -32   0 19.8888  2.7907   3
   4  32   0 14.9796  3.2992   2
  -4  32   0 21.0752  3.0958   1
   5 -32   0 38.7102  3.6596   3
  -5 -32   0 34.2025  3.8876   3
  -5  32   0 39.6995  4.0780   1
   5  32   0 39.8221  4.9041   2
  -6 -32   0 18.3523  3.2013   3
   6  32   0 19.3733  4.0105   2
  -6  32   0 23.0283  3.5776   1
  -7 -32   0 14.7478  3.0538   3
   7  32   0 12.3054  3.6343   2
   8 -32   0 1.55056 2.48171   1
  -8 -32   0 -0.7823  2.0619   3
   8  32   0 -3.3199  2.8569   2
  -9 -32   0 9.14727 2.76290   3
   9 -32   0 5.86920 3.02489   1
   0 -33   0 2.31710 1.99608   3
   0  33   0 4.05186 2.05485   2
  -1 -33   0 46.5696  4.3482   3
   1 -33   0 52.3566  4.3297   3
   1  33   0 54.3417  4.6665   2
  -1  33   0 50.8276  4.7512   2
   2 -33   0 42.8226  3.7869   3
  -2 -33   0 39.7654  4.0299   3
  -2  33   0 37.4944  3.4683   1
   2  33   0 35.0081  4.1529   2
  -3 -33   0 36.2072  3.9167   3
   3 -33   0 34.6703  3.5491   3
   3  33   0 33.8684  4.1557   2
  -3  33   0 38.3608  3.6624   1
  -4 -33   0 87.1248  5.8237   3
   4 -33   0 97.8044  5.4934   3
   4  33   0 90.7605  6.6008   2
  -4  33   0 89.3491  5.5192   1
  -5 -33   0 10.2543  2.8173   3
   5  33   0 4.88839 2.93917   2
  -5  33   0 6.31180 2.70701   1
  -6 -33   0 1.78516 2.23987   3
   6  33   0 -1.3863  2.8497   2
  -6  33   0 2.77519 2.57798   1
  -7 -33   0 4.92841 2.49173   3
   7  33   0 1.58038 2.94562   2
  -8 -33   0 1.94294 2.24352   3
   8 -33   0 1.63143 2.40702   1
   8  33   0 -3.9760  3.0904   2
   9 -33   0 5.14517 3.19248   1
  -9 -33   0 5.02334 2.62807   3
   0 -34   0 146.733   7.436   3
   0  34   0 138.280   8.115   2
   1 -34   0 87.2557  5.3955   3
  -1 -34   0 81.3666  5.4706   3
   1  34   0 76.6496  5.9992   2
   2 -34   0 48.2302  4.1847   3
  -2 -34   0 49.8811  4.6103   3
  -2  34   0 50.8177  3.9906   1
   2  34   0 54.5446  5.0071   2
   3 -34   0 36.9426  3.8200   3
  -3 -34   0 40.6968  4.2759   3
  -3  34   0 36.9155  3.6971   1
   3  34   0 34.3923  4.3434   2
   4 -34   0 104.828   5.956   3
  -4 -34   0 100.621   6.350   3
  -4  34   0 100.529   6.008   1
   4  34   0 102.128   7.251   2
  -5 -34   0 10.3731  2.8405   3
  -5  34   0 16.6678  3.2813   1
   5  34   0 14.4233  3.6876   2
  -6 -34   0 15.0081  3.1563   3
   6  34   0 14.4874  4.0628   2
  -7 -34   0 3.08962 2.41952   3
   7 -34   0 3.16196 2.42823   1
   7  34   0 -1.5205  3.0018   2
   8 -34   0 13.0239  3.2721   1
  -8 -34   0 12.4398  3.0034   3
   8  34   0 10.7979  4.1097   2
  -9 -34   0 27.2781  3.9105   3
   9  34   0 23.0793  5.2805   2
   0 -35   0 2.49595 2.09400   3
   1 -35   0 99.3097  6.0612   3
  -1 -35   0 94.2199  6.0816   3
   1  35   0 99.6852  6.6993   2
  -2 -35   0 49.1016  4.6412   3
   2 -35   0 44.9900  4.2119   3
   2  35   0 40.1286  4.6330   2
  -3 -35   0 1.17685 2.22153   3
   3 -35   0 1.27417 2.03462   3
  -3  35   0 1.22191 2.20296   1
   3  35   0 1.84199 2.59418   2
  -4 -35   0 127.923   7.393   3
   4 -35   0 138.051   7.059   3
   4  35   0 120.414   8.105   2
  -4  35   0 127.474   6.975   1
  -5 -35   0 42.6085  4.5450   3
  -5  35   0 33.0705  4.0526   1
   5  35   0 34.0232  4.9249   2
  -6 -35   0 2.32019 2.50362   3
   6  35   0 0.67286 2.92186   2
  -7 -35   0 49.6867  4.8934   3
   7 -35   0 40.4281  4.7476   1
   7  35   0 52.7363  6.4926   2
  -8 -35   0 4.62319 2.67105   3
   8 -35   0 4.27918 2.71337   1
   8  35   0 4.64973 3.64612   2
  -9 -35   0 -0.9646  2.3412   3
   0 -36   0 3.72013 2.36306   3
   1 -36   0 67.6935  5.1293   3
  -1 -36   0 66.2484  5.3077   3
  -2 -36   0 1.80155 2.30470   3
   2 -36   0 1.90140 2.18421   3
   2  36   0 1.83941 2.44006   2
   3 -36   0 6.53982 2.57787   3
  -3 -36   0 11.0811  2.9101   3
   3  36   0 4.30540 2.88500   2
  -4 -36   0 6.67086 2.75249   3
   4 -36   0 6.04983 2.38526   3
  -4  36   0 5.67565 2.70874   1
   4  36   0 3.99005 2.91248   2
  -5 -36   0 6.17272 2.80604   3
  -5  36   0 2.61276 2.66534   1
   5  36   0 3.92607 3.02593   2
  -6 -36   0 10.2892  3.0135   3
   6  36   0 12.1941  3.8161   2
   7 -36   0 35.2576  4.5525   1
  -7 -36   0 36.3579  4.4698   3
   7  36   0 35.9477  5.9313   2
   8 -36   0 1.03882 2.79107   1
  -8 -36   0 2.93367 2.58617   3
   8  36   0 8.89309 4.28188   2
   0 -37   0 -2.8475  2.2057   3
  -1 -37   0 15.7748  3.2458   3
   1 -37   0 18.1855  3.1565   3
   2 -37   0 50.6976  4.6933   3
  -2 -37   0 50.9626  4.9613   3
  -3 -37   0 17.3934  3.3624   3
   3 -37   0 14.0029  2.9395   3
   4 -37   0 2.67049 2.37236   3
  -4 -37   0 -0.0282  2.4620   3
  -4  37   0 -0.1185  2.4963   1
  -5 -37   0 6.73927 2.98663   3
  -5  37   0 8.54240 2.98574   1
   5  37   0 6.09294 3.39556   2
  -6 -37   0 69.6314  5.7446   3
   6  37   0 65.3878  6.7895   2
  -7 -37   0 15.6202  3.4768   3
   7 -37   0 23.1670  4.0352   1
   7  37   0 21.1601  4.9443   2
   8 -37   0 45.6523  5.3216   1
  -8 -37   0 42.5590  4.8771   3
   8  37   0 38.9141  6.4421   2
   0 -38   0 41.9637  4.6161   3
  -1 -38   0 2.00387 2.51846   3
   1 -38   0 2.47015 2.44036   3
   2 -38   0 18.6574  3.3035   3
  -2 -38   0 20.1316  3.5269   3
   3 -38   0 1.35279 2.31846   3
  -3 -38   0 3.94019 2.67418   3
   4 -38   0 67.5854  5.2887   3
  -4 -38   0 66.1576  5.7913   3
  -5 -38   0 26.3964  4.0486   3
  -5  38   0 21.9985  3.8899   1
  -6 -38   0 5.39446 2.86973   3
   6  38   0 8.92482 3.87712   2
   7 -38   0 -0.8958  2.5952   1
  -7 -38   0 3.83116 2.84986   3
   7  38   0 1.02104 3.47476   2
   8  38   0 13.6688  4.9938   2
   0 -39   0 -0.0605  2.5467   3
   1 -39   0 20.6083  3.6061   3
  -1 -39   0 24.5820  3.8954   3
   2 -39   0 22.2086  3.7724   3
  -2 -39   0 23.5780  3.8245   3
   3 -39   0 54.8669  5.1428   3
  -3 -39   0 53.8919  5.4209   3
   4 -39   0 0.35411 2.28823   3
  -4 -39   0 -0.4495  2.5932   3
  -5 -39   0 33.7634  4.5943   3
  -6 -39   0 15.0490  3.5279   3
  -7 -39   0 26.0861  4.3428   3
   0 -40   0 49.4787  5.3900   3
  -1 -40   0 164.005   9.162   3
  -2 -40   0 8.86729 3.11330   3
   2 -40   0 8.87824 3.03997   3
  -3 -40   0 12.2403  3.4390   3
   4 -40   0 21.8521  3.6485   3
  -4 -40   0 15.0978  3.6334   3
  -5 -40   0 1.54810 2.85488   3
  -6 -40   0 14.3391  3.6047   3
   0 -41   0 -3.8135  2.5911   3
   1 -41   0 3.12895 2.94149   3
  -1 -41   0 3.53399 2.94074   3
  -2 -41   0 37.9254  4.6598   3
   2 -41   0 39.0488  4.7300   3
  -3 -41   0 6.19776 3.25536   3
  -4 -41   0 0.23907 2.84954   3
  -5 -41   0 10.6173  3.5677   3
   0 -42   0 41.4974  5.3949   3
  -1 -42   0 28.8255  4.4487   3
   1 -42   0 31.7893  4.6792   3
  -2 -42   0 37.0084  4.8522   3
  -3 -42   0 1.45911 3.01722   3
   3 -42   0 5.60723 2.94533   3
  -4 -42   0 38.9573  4.9791   3
   0 -43   0 -1.2216  2.8787   3
   1 -43   0 97.0355  7.4572   3
  -1 -43   0 105.671   7.664   3
   2 -43   0 15.8552  3.7754   3
  -2 -43   0 17.3396  3.8836   3
  -3 -43   0 19.7372  4.2366   3
   3 -43   0 26.2380  4.4225   3
   0 -44   0 24.8475  4.6484   3
   1 -44   0 8.35933 3.59295   3
  -1 -44   0 9.26678 3.62763   3
   2 -44   0 22.4767  4.2460   3
  -2 -44   0 19.4754  4.2439   3
   0 -45   0 2.61950 3.40090   3
 -11   0   1 125.323   7.511   2
 -10   0   1 36.0781  3.7350   2
  -9   0   1 81.9958  5.1735   2
  -8   0   1 14.6201  1.6301   3
  -8   0   1 11.7391  1.9742   2
  -7   0   1 24.7419  2.3930   2
  -7   0   1 28.2590  1.9176   3
   7   0  -1 25.0540  2.3372   1
   6   0  -1 36.8883  2.3674   1
  -6   0   1 42.5129  2.7932   2
  -5   0   1 57.8682  2.6411   3
  -5   0   1 59.2964  3.2281   2
   5   0  -1 58.6248  2.7830   1
  -4   0   1 94.1535  3.8070   3
  -4   0   1 99.0439  4.4661   2
  -3   0   1 35.6269  1.9427   2
  -3   0   1 39.2134  1.6977   1
  -3   0   1 35.7128  1.7043   3
  -2   0   1 203.867   7.382   3
  -2   0   1 210.328   7.135   1
  -2   0   1 205.284   8.211   2
  -1   0   1 7.98921 0.51547   3
   0   0   1 111.465   3.857   3
   0   0  -1 104.594   4.328   2
  -1   0  -1 548.241  21.111   2
   1   0   1 537.140  18.389   1
  -2   0  -1 975.661  39.062   2
   2   0   1 1040.79   34.06   1
   3   0   1 347.332  12.088   1
  -3   0  -1 338.495  13.904   2
   4   0   1 6.28069 1.01078   1
  -4   0  -1 4.91640 1.10653   2
  -5   0  -1 31.9914  2.4865   2
   5   0   1 35.6061  2.2838   1
   6   0   1 -0.1984  0.9678   1
  -6   0  -1 0.25732 0.97696   2
  -7   0  -1 36.9535  3.0749   2
   7   0   1 33.7917  2.8269   1
   8   0   1 14.9257  2.2737   1
  -8   0  -1 14.3335  2.4321   2
  -9   0  -1 1.50775 1.74790   2
 -10   0  -1 15.4603  3.1779   2
 -11   0  -1 48.8853  5.1364   2
 -12   0  -1 8.62779 3.45417   2
 -13   1   1 100.057   7.753   2
 -11  -1   1 50.1957  4.5848   2
 -11   1   1 40.8031  4.6320   2
 -10  -1   1 138.720   7.744   2
 -10   1   1 140.943   7.763   2
  -9  -1   1 135.646   7.139   2
   9  -1  -1 130.121   6.481   1
   9   1  -1 119.438   6.280   1
  -9   1   1 131.281   7.035   2
   8  -1  -1 169.113   7.481   1
  -8  -1   1 152.773   8.199   2
   8   1  -1 165.130   7.421   1
  -8   1   1 180.361   8.449   2
  -8   1   1 192.471   7.088   3
  -7  -1   1 14.2037  2.0216   2
   7  -1  -1 18.2909  2.1031   1
  -7   1   1 21.4029  2.2832   2
  -7   1   1 20.3240  1.6566   3
   7   1  -1 21.2440  2.1093   1
  -6  -1   1 46.1013  2.9391   2
  -6  -1   1 43.7415  2.3571   3
   6  -1  -1 43.7082  2.6155   1
   6   1  -1 49.9533  2.6519   1
  -6   1   1 41.5261  2.8522   2
  -5  -1   1 98.0055  4.4311   2
  -5  -1   1 91.9137  3.6765   3
  -5   1   1 84.8874  4.3217   2
  -5   1   1 79.0476  3.5672   3
   5   1  -1 85.8568  3.7337   1
  -4  -1   1 119.535   4.674   3
  -4  -1   1 116.998   5.396   2
  -4   1   1 123.843   5.421   2
  -4   1   1 119.360   4.666   3
  -4   1   1 129.524   4.711   1
  -3  -1   1 217.790   7.383   1
  -3  -1   1 228.526   8.595   2
  -3  -1   1 210.369   7.585   3
  -3   1   1 208.974   7.415   1
  -3   1   1 199.836   7.561   3
  -3   1   1 189.783   8.490   2
  -2  -1   1 89.3036  3.3071   3
  -2  -1   1 97.3535  3.7146   2
  -2  -1   1 92.0719  3.1546   1
  -2   1   1 88.5430  3.2043   1
  -2   1   1 76.8641  3.6208   2
  -2   1   1 77.5596  3.2958   3
  -1  -1   1 734.655  23.605   3
  -1   1   1 629.967  23.597   3
   0  -1   1 1004.38   31.79   3
   0  -1  -1 976.190  35.438   2
   0   1  -1 790.948  35.479   2
  -1  -1  -1 85.0863  3.7089   2
   1  -1   1 90.1578  3.2712   1
   1   1   1 84.4537  3.2574   1
  -1   1  -1 84.2723  3.7709   2
   2  -1   1 961.162  32.597   1
  -2  -1  -1 931.052  37.386   2
  -2   1  -1 982.647  37.450   2
   2   1   1 984.171  32.609   1
  -3  -1  -1 282.370  11.306   2
   3  -1   1 281.674   9.817   1
  -3   1  -1 268.924  11.299   2
   3   1   1 264.578   9.772   1
   4  -1   1 236.513   8.714   1
  -4  -1  -1 243.351  10.071   2
  -4   1  -1 228.302  10.003   2
   4   1   1 233.655   8.675   1
  -5  -1  -1 295.148  12.334   2
   5  -1   1 280.511  10.711   1
  -5   1  -1 286.900  12.331   2
   5   1   1 292.373  10.668   1
   6  -1   1 62.3792  3.5102   1
  -6  -1  -1 62.7457  3.8817   2
  -6   1  -1 67.0895  3.9688   2
   6   1   1 60.8290  3.4028   1
  -7  -1  -1 15.5294  2.2751   2
   7  -1   1 12.5448  1.9720   1
   7   1   1 12.1560  1.8543   1
  -7   1  -1 9.87299 1.85903   2
   8  -1   1 15.8947  2.3775   1
  -8  -1  -1 15.3439  2.4882   2
  -8   1  -1 15.2120  2.5058   2
   8   1   1 13.9787  2.2331   1
  -9  -1  -1 6.41964 2.18619   2
   9   1   1 11.1813  2.4054   1
  -9   1  -1 9.78167 2.46699   2
 -10  -1  -1 24.8583  3.6916   2
 -10   1  -1 18.7084  3.2757   2
 -11  -1  -1 41.0765  5.1935   2
 -11   1  -1 39.7965  4.6707   2
 -12  -1  -1 26.9765  4.8279   2
 -12   1  -1 17.2641  4.0332   2
 -13  -2   1 48.6639  6.0979   2
 -12  -2   1 5.62982 2.78443   2
 -11  -2   1 3.65454 2.27906   2
 -11   2   1 7.39714 2.60169   2
 -10  -2   1 208.249  10.624   2
 -10   2   1 213.013  10.481   2
  -9  -2   1 78.1422  5.0365   2
  -9   2   1 77.6846  5.2805   2
   8  -2  -1 366.943  14.563   1
  -8  -2   1 391.953  16.574   2
  -8   2   1 397.310  14.277   3
   8   2  -1 385.203  14.566   1
  -8   2   1 384.125  16.523   2
  -7  -2   1 46.2113  3.2002   2
  -7  -2   1 48.1225  2.6432   3
   7  -2  -1 48.8987  3.0605   1
  -7   2   1 46.5704  2.5296   3
   7   2  -1 43.2809  2.8411   1
  -7   2   1 42.3862  3.1304   2
   6  -2  -1 35.0333  2.2982   1
  -6  -2   1 33.5296  2.4670   2
  -6  -2   1 29.2278  1.9703   3
  -6   2   1 33.2523  1.9448   3
   6   2  -1 34.6974  2.1904   1
  -6   2   1 32.2255  2.4086   2
  -5  -2   1 31.5713  2.2391   2
  -5  -2   1 30.5925  1.8387   3
  -5   2   1 36.0580  2.3164   2
   5   2  -1 41.1902  2.0725   1
  -4  -2   1 30.6637  1.9131   2
  -4  -2   1 28.9413  1.5911   3
   4   2  -1 32.3432  1.6174   1
  -4   2   1 28.7538  1.8766   2
  -4   2   1 27.3684  1.6291   1
  -4   2   1 29.8522  1.5817   3
  -3  -2   1 204.369   7.439   3
  -3  -2   1 221.029   8.424   2
  -3   2   1 199.909   7.430   3
  -3   2   1 193.841   8.335   2
  -3   2   1 205.151   7.289   1
  -2  -2   1 0.03192 0.27775   2
  -2  -2   1 0.39674 0.25770   1
  -2  -2   1 0.23135 0.32117   3
  -2   2   1 1.34138 0.36202   1
  -2   2   1 1.10985 0.34375   2
  -2   2   1 0.81115 0.41332   3
  -1  -2   1 829.142  27.231   3
  -1   2   1 675.488  26.400   1
   1   2  -1 860.248  30.337   2
   0  -2   1 1283.92   41.92   3
   0  -2  -1 1180.33   46.67   2
   0   2  -1 1194.66   46.82   2
   1  -2   1 196.958   6.829   1
  -1  -2  -1 195.724   7.796   2
   1   2   1 188.652   6.822   1
  -1   2  -1 197.201   7.912   2
   2  -2   1 221.692   7.659   1
  -2  -2  -1 216.393   8.769   2
   2   2   1 208.466   7.632   1
  -2   2  -1 207.785   8.823   2
   3  -2   1 104.274   4.377   1
  -3  -2  -1 108.358   5.060   2
   3   2   1 118.822   4.422   1
  -3   2  -1 114.799   5.124   2
  -4  -2  -1 378.348  15.757   2
   4  -2   1 373.369  13.717   1
   4   2   1 394.257  13.691   1
  -4   2  -1 398.651  15.871   2
   5  -2   1 674.775  23.300   1
  -5  -2  -1 670.311  26.721   2
  -5   2  -1 670.879  26.756   2
   5   2   1 649.152  23.163   1
   6  -2   1 181.550   7.662   1
  -6  -2  -1 191.002   8.810   2
  -6   2  -1 199.063   8.905   2
   6   2   1 191.795   7.610   1
   7  -2   1 45.2938  3.1892   1
  -7  -2  -1 39.3718  3.2286   2
   7   2   1 35.1606  2.8563   1
  -7   2  -1 41.9715  3.3033   2
  -8  -2  -1 14.8396  2.4378   2
   8  -2   1 9.81588 2.13283   1
   8   2   1 15.7126  2.2848   1
  -8   2  -1 16.3791  2.6143   2
  -9  -2  -1 17.7949  2.9822   2
  -9   2  -1 14.2562  2.7871   2
 -10  -2  -1 19.3940  3.2758   2
 -10   2  -1 20.4088  3.4204   2
 -11  -2  -1 67.1077  6.2371   2
 -11   2  -1 69.5954  5.8405   2
 -12  -2  -1 2.53523 2.71150   2
 -13  -3   1 11.2976  3.5808   2
 -12  -3   1 56.7737  5.6344   2
 -12   3   1 71.5268  6.2916   2
 -11  -3   1 44.3726  4.9911   2
 -11   3   1 40.7087  4.8647   2
 -10  -3   1 22.7987  3.1918   2
 -10   3   1 12.1589  2.6375   2
   9  -3  -1 2.08809 1.67578   1
  -9  -3   1 4.46794 1.67738   2
  -9   3   1 1.32656 1.52598   2
   8  -3  -1 42.3826  3.2221   1
  -8  -3   1 38.3905  3.1418   2
   8   3  -1 36.3254  2.9072   1
  -8   3   1 25.5179  2.8402   2
   7  -3  -1 88.2941  4.4767   1
  -7  -3   1 91.1150  4.9484   2
  -7  -3   1 88.9677  4.0834   3
   7   3  -1 86.5974  4.2616   1
  -7   3   1 91.5196  4.9422   2
   6  -3  -1 156.697   6.470   1
  -6  -3   1 148.558   6.212   3
  -6  -3   1 159.071   7.342   2
   6   3  -1 165.755   6.313   1
  -6   3   1 165.718   7.339   2
  -5  -3   1 82.9362  3.5391   3
  -5  -3   1 85.5708  4.2187   2
  -5   3   1 89.2825  3.5152   3
  -5   3   1 82.3794  3.6397   1
  -5   3   1 75.6092  4.0796   2
   5   3  -1 82.0816  3.5485   1
  -4  -3   1 147.973   6.110   2
  -4  -3   1 138.753   5.299   3
  -4   3   1 135.877   5.248   3
   4   3  -1 140.537   5.167   1
  -4   3   1 127.623   5.996   2
  -4   3   1 136.982   5.282   1
  -3  -3   1 145.296   5.844   3
  -3   3   1 163.028   5.788   1
  -3   3   1 156.389   6.583   2
   3   3  -1 168.053   5.661   1
  -3   3   1 156.667   5.860   3
  -2  -3   1 80.5346  3.2420   2
  -2  -3   1 76.6778  2.9136   3
  -2   3   1 60.8543  3.1080   2
  -2   3   1 73.1126  2.8199   1
  -1  -3   1 267.869   9.497   3
   1  -3  -1 280.276   9.540   3
   1   3  -1 271.164  10.594   2
  -1   3   1 256.494   9.206   1
   0  -3   1 488.147  16.202   3
   0  -3  -1 425.153  17.965   2
   0  -3  -1 435.553  16.235   3
   0   3  -1 531.924  18.238   2
   0   3   1 458.054  15.793   1
  -1  -3  -1 246.709   9.017   3
  -1  -3  -1 254.996  10.161   2
   1  -3   1 247.473   8.891   1
  -1   3  -1 272.947  10.351   2
   1   3   1 259.417   8.919   1
   2  -3   1 2.78122 0.61116   1
  -2  -3  -1 2.21687 0.57004   2
   2   3   1 1.95339 0.54947   1
  -2   3  -1 2.68140 0.65723   2
  -3  -3  -1 42.9191  2.5553   2
   3  -3   1 44.7453  2.2784   1
   3   3   1 50.8728  2.3014   1
  -3   3  -1 52.8729  2.7613   2
   4  -3   1 307.849  10.893   1
  -4  -3  -1 318.927  12.534   2
   4   3   1 286.016  10.779   1
  -4   3  -1 285.848  12.498   2
   5  -3   1 368.190  13.467   1
  -5  -3  -1 364.908  15.383   2
  -5   3  -1 377.665  15.463   2
   5   3   1 368.560  13.341   1
  -6  -3  -1 196.581   9.073   2
   6  -3   1 196.051   8.023   1
   6   3   1 196.114   7.854   1
  -6   3  -1 203.507   9.181   2
   7  -3   1 196.410   8.684   1
  -7  -3  -1 209.144   9.858   2
   7   3   1 207.229   8.618   1
  -7   3  -1 232.581  10.073   2
  -8  -3  -1 35.1106  3.2771   2
   8  -3   1 32.4759  3.1714   1
   8   3   1 28.1086  2.8888   1
  -8   3  -1 27.4387  3.0977   2
  -9  -3  -1 23.6043  3.2350   2
  -9   3  -1 21.5190  3.1256   2
 -10  -3  -1 50.7801  4.7088   2
 -10   3  -1 49.7855  4.9918   2
 -11  -3  -1 101.506   7.744   2
 -11   3  -1 111.901   7.623   2
 -12  -3  -1 16.1372  3.8571   2
 -12   3  -1 15.2597  3.8144   2
 -13  -4   1 32.8566  5.0324   2
 -13   4   1 42.9579  5.7341   2
 -12  -4   1 84.6042  6.8502   2
 -12   4   1 80.5456  6.7668   2
 -11  -4   1 140.538   8.767   2
 -11   4   1 164.211   9.345   2
 -10  -4   1 65.1226  5.0091   2
 -10   4   1 51.2895  4.6335   2
   9  -4  -1 23.8587  2.9608   1
  -9  -4   1 19.9544  2.8914   2
  -9   4   1 14.8169  2.5484   2
  -8  -4   1 170.443   7.987   2
  -8  -4   1 178.426   6.853   3
   8  -4  -1 168.498   7.337   1
  -8   4   1 138.970   7.692   2
   8   4  -1 143.868   6.751   1
  -7  -4   1 186.451   8.703   2
   7  -4  -1 170.814   7.634   1
  -7  -4   1 184.097   7.450   3
   7   4  -1 202.880   7.594   1
  -7   4   1 192.789   8.671   2
  -6  -4   1 288.267  12.081   2
  -6  -4   1 287.065  10.537   3
  -6   4   1 270.242  11.989   2
   6   4  -1 284.217  10.420   1
  -5  -4   1 504.480  19.715   2
  -5  -4   1 468.645  17.395   3
   5   4  -1 511.586  17.016   1
  -5   4   1 491.972  17.160   1
  -5   4   1 466.611  19.610   2
  -4  -4   1 287.371  11.057   2
  -4  -4   1 270.512   9.731   3
  -4   4   1 266.532   9.579   1
  -4   4   1 246.324  10.907   2
   4   4  -1 263.872   9.408   1
  -3  -4   1 314.354  11.421   3
  -3  -4   1 329.150  12.819   2
  -3   4   1 323.165  11.183   1
  -3   4   1 304.034  12.729   2
   3   4  -1 328.205  11.006   1
  -2  -4   1 743.338  28.130   2
  -2  -4   1 722.503  25.242   3
   2  -4  -1 747.032  25.244   3
  -2   4   1 717.573  28.029   2
  -2   4   1 729.528  24.537   1
   2   4  -1 695.962  24.321   1
   1  -4  -1 68.9786  2.6964   3
  -1  -4   1 68.6493  2.6908   3
   1   4  -1 74.2192  3.0298   2
  -1   4   1 70.9635  2.6024   1
  -1   4   1 65.8196  2.7868   2
   0  -4   1 100.975   3.683   1
   0  -4  -1 100.545   4.138   2
   0  -4  -1 108.541   3.883   3
   0  -4   1 111.270   3.828   3
   0   4   1 102.019   3.750   1
   0   4  -1 106.356   4.407   2
  -1  -4  -1 68.8424  2.7125   3
   1  -4   1 70.5050  2.7439   1
  -1  -4  -1 70.5148  3.0724   2
   1   4   1 68.0974  2.7353   1
  -1   4  -1 76.8400  3.3149   2
  -2  -4  -1 197.222   8.042   2
  -2  -4  -1 187.640   6.985   3
   2  -4   1 199.274   7.062   1
   2   4   1 199.362   7.029   1
  -2   4  -1 193.691   8.185   2
  -3  -4  -1 345.005  13.710   2
   3  -4   1 344.470  11.986   1
  -3   4  -1 311.355  13.747   2
   3   4   1 349.104  11.925   1
  -4  -4  -1 107.965   5.182   2
   4  -4   1 110.973   4.620   1
   4   4   1 111.779   4.506   1
  -4   4  -1 105.974   5.253   2
   5  -4   1 36.4948  2.4772   1
  -5  -4  -1 38.2457  2.6787   2
   5   4   1 38.3715  2.3395   1
  -5   4  -1 33.6839  2.6691   2
  -6  -4  -1 119.964   6.150   2
   6  -4   1 118.120   5.473   1
  -6   4  -1 127.058   6.319   2
   6   4   1 123.223   5.339   1
   7  -4   1 157.734   7.187   1
  -7  -4  -1 172.131   8.128   2
  -7   4  -1 164.629   8.166   2
   7   4   1 159.644   7.018   1
   8  -4   1 2.45570 1.68240   1
  -8  -4  -1 5.30281 1.82908   2
  -8   4  -1 2.52990 1.65109   2
   8   4   1 2.00670 1.48607   1
  -9  -4  -1 8.57947 2.29694   2
  -9   4  -1 6.45418 2.29038   2
 -10  -4  -1 55.7275  4.9054   2
 -10   4  -1 67.0911  5.5360   2
 -11  -4  -1 113.488   7.633   2
 -11   4  -1 106.514   7.543   2
 -12  -4  -1 32.5189  5.0950   2
 -12   4  -1 41.7472  5.6248   2
 -13  -5   1 70.1620  6.3925   2
 -12  -5   1 60.7727  5.8578   2
 -12   5   1 51.0146  5.2341   2
 -11  -5   1 140.533   8.236   2
 -11   5   1 141.606   8.752   2
 -10  -5   1 9.52805 2.51864   2
 -10   5   1 12.7830  2.7829   2
  -9  -5   1 30.4498  3.2644   2
   9  -5  -1 32.0063  3.4635   1
  -9   5   1 38.4028  3.6122   2
   9   5  -1 34.7267  3.0963   1
  -8  -5   1 243.728  11.164   2
  -8  -5   1 252.628   9.633   3
   8  -5  -1 219.443   9.966   1
  -8   5   1 239.254  11.076   2
   8   5  -1 262.218   9.832   1
  -7  -5   1 112.199   4.800   3
   7  -5  -1 101.906   5.130   1
  -7  -5   1 121.566   5.847   2
  -7   5   1 98.7349  5.5787   2
   7   5  -1 111.599   4.987   1
  -6  -5   1 208.472   9.330   2
  -6  -5   1 203.290   8.052   3
  -6   5   1 211.215   9.272   2
   6   5  -1 217.149   8.014   1
  -5  -5   1 264.420   9.589   3
  -5  -5   1 278.605  11.012   2
  -5   5   1 235.621  10.795   2
  -5   5   1 256.967   9.537   1
   5   5  -1 258.032   9.317   1
  -4  -5   1 253.481   9.837   3
  -4  -5   1 263.527  11.128   2
   4  -5  -1 266.878   9.810   3
   4   5  -1 293.654   9.567   1
  -4   5   1 278.044   9.761   1
  -4   5   1 265.939  11.085   2
  -3  -5   1 491.854  18.968   2
  -3  -5   1 493.434  16.974   3
   3  -5  -1 503.065  16.935   3
  -3   5   1 471.205  16.541   1
  -3   5   1 459.727  18.876   2
   3   5  -1 460.217  16.308   1
   2  -5  -1 929.418  31.980   3
  -2  -5   1 933.289  32.020   3
   2   5  -1 972.348  35.734   2
   2   5  -1 877.546  30.849   1
  -2   5   1 902.328  35.544   2
  -2   5   1 920.130  31.110   1
  -1  -5   1 140.308   5.297   3
   1  -5  -1 140.027   5.299   3
  -1   5   1 148.314   5.721   2
  -1   5   1 148.407   5.140   1
   0  -5  -1 25.6521  1.1608   2
   0  -5   1 25.9048  1.1061   1
   0  -5   1 27.4187  1.1938   3
   0  -5  -1 26.1974  1.2465   3
   0   5  -1 21.8395  1.4027   2
   0   5   1 23.6805  1.1639   1
  -1  -5  -1 217.278   8.235   3
   1  -5   1 222.324   8.064   1
  -1  -5  -1 218.198   9.174   2
   1   5   1 241.591   8.090   1
  -1   5  -1 259.424   9.498   2
  -2  -5  -1 209.578   8.631   2
   2  -5   1 208.470   7.572   1
  -2  -5  -1 207.657   7.575   3
   2   5   1 206.951   7.530   1
  -2   5  -1 221.501   8.855   2
  -3  -5  -1 224.309   7.991   3
  -3  -5  -1 225.120   9.257   2
   3  -5   1 226.143   8.120   1
  -3   5  -1 212.589   9.357   2
   3   5   1 215.747   8.013   1
  -4  -5  -1 53.4134  2.9576   2
   4  -5   1 52.0294  2.6945   1
   4   5   1 46.0288  2.4527   1
  -4   5  -1 46.3868  2.9517   2
   5  -5   1 388.715  14.408   1
  -5  -5  -1 379.464  16.396   2
   5   5   1 405.352  14.264   1
  -5   5  -1 415.328  16.606   2
   6  -5   1 196.135   8.045   1
  -6  -5  -1 210.876   9.190   2
  -6   5  -1 200.636   9.162   2
   6   5   1 185.309   7.826   1
  -7  -5  -1 24.1986  2.6904   2
   7  -5   1 23.4125  2.5898   1
  -7   5  -1 30.6657  2.9652   2
   7   5   1 29.2687  2.5192   1
   8  -5   1 45.0823  3.8246   1
  -8  -5  -1 49.1133  3.9136   2
  -8   5  -1 52.5470  4.0076   2
  -9  -5  -1 53.8478  4.4946   2
   9  -5   1 57.6686  4.5042   1
  -9   5  -1 62.1954  4.9695   2
 -10  -5  -1 59.0615  4.9453   2
 -10   5  -1 43.4680  4.6420   2
 -11  -5  -1 90.7863  6.7090   2
 -11   5  -1 97.9253  7.2522   2
 -12   5  -1 4.38790 2.95779   2
 -13  -6   1 4.71339 3.02691   2
 -12  -6   1 13.0895  3.4080   2
 -11  -6   1 68.7541  6.1254   2
 -11   6   1 84.0233  6.3882   2
 -10  -6   1 13.6125  2.7155   2
 -10   6   1 16.1643  3.0309   2
   9  -6  -1 106.307   6.004   1
  -9  -6   1 110.896   6.527   2
  -9   6   1 105.987   6.156   2
   8  -6  -1 44.9267  3.5381   1
  -8  -6   1 41.4576  2.8344   3
  -8  -6   1 41.2530  3.4473   2
  -8   6   1 50.0368  3.7001   2
  -7  -6   1 50.7813  2.9388   3
   7  -6  -1 54.7874  3.4505   1
  -7  -6   1 57.7372  3.6421   2
  -7   6   1 46.3734  3.3748   2
   7   6  -1 54.1502  3.0228   1
  -6  -6   1 166.364   6.648   3
  -6  -6   1 165.535   7.702   2
  -6   6   1 160.564   7.613   2
  -6   6   1 166.591   6.785   1
   6   6  -1 176.387   6.551   1
  -5  -6   1 92.2196  4.6432   2
  -5  -6   1 87.9214  3.9602   3
   5   6  -1 102.503   3.914   1
  -5   6   1 94.8391  4.1119   1
  -5   6   1 91.0921  4.5635   2
  -4  -6   1 35.0149  2.1103   2
  -4  -6   1 35.6104  1.8406   3
   4  -6  -1 29.1566  1.7401   3
  -4   6   1 32.7346  1.9128   1
  -4   6   1 27.3827  1.9294   2
   4   6  -1 34.5504  1.6817   1
   3  -6  -1 158.060   6.008   3
  -3  -6   1 157.569   6.799   2
  -3  -6   1 154.991   6.083   3
   3   6  -1 171.908   5.741   1
  -3   6   1 164.792   6.769   2
  -3   6   1 162.503   5.990   1
  -2  -6   1 102.276   4.262   3
   2  -6  -1 107.325   4.225   3
   2   6  -1 116.895   4.829   2
  -2   6   1 112.323   4.168   1
  -2   6   1 118.059   4.681   2
  -1  -6   1 971.830  31.800   3
   1  -6  -1 957.912  31.799   3
  -1   6   1 866.758  30.829   1
  -1   6   1 870.577  35.209   2
   0  -6  -1 278.237  10.301   3
   0  -6   1 285.158  10.246   3
   0   6  -1 294.020   9.890   1
   0   6  -1 295.875  11.590   2
   0   6   1 301.615  11.295   2
   0   6   1 286.271   9.970   1
  -1  -6  -1 65.9777  2.8801   2
  -1  -6  -1 67.1748  2.6477   3
   1   6   1 62.5813  2.5655   1
  -1   6  -1 64.5639  3.1486   2
  -2  -6  -1 533.220  19.938   3
  -2  -6  -1 557.105  22.359   2
   2  -6   1 560.732  19.556   1
   2   6   1 579.350  19.530   1
  -2   6  -1 625.520  22.684   2
   3  -6   1 107.957   4.424   1
  -3  -6  -1 109.855   4.987   2
  -3  -6  -1 104.355   4.206   3
   3   6   1 110.250   4.331   1
  -3   6  -1 114.160   5.192   2
   4  -6   1 143.982   5.960   1
  -4  -6  -1 142.043   6.749   2
  -4  -6  -1 143.682   5.688   3
  -4   6  -1 161.106   6.989   2
   4   6   1 162.383   5.899   1
   5  -6   1 738.129  25.114   1
  -5  -6  -1 711.094  28.626   2
   5   6   1 706.599  24.845   1
  -5   6  -1 708.718  28.748   2
   6  -6   1 212.716   8.767   1
  -6  -6  -1 216.692   9.816   2
  -6   6  -1 219.551  10.014   2
   6   6   1 217.445   8.480   1
  -7  -6  -1 100.467   5.587   2
   7  -6   1 98.0402  5.1390   1
   7   6   1 101.567   5.010   1
  -7   6  -1 96.0530  5.6399   2
   8  -6   1 85.1609  5.1705   1
  -8  -6  -1 92.8542  5.5427   2
  -8   6  -1 91.5472  5.7379   2
   9  -6   1 212.692   9.796   1
  -9  -6  -1 222.237  10.889   2
  -9   6  -1 226.594  11.211   2
 -10  -6  -1 54.9741  5.3481   2
 -10   6  -1 65.9788  5.2788   2
 -11  -6  -1 96.2714  7.4322   2
 -11   6  -1 95.0889  7.1541   2
 -12  -6  -1 28.6788  4.7405   2
 -12   6  -1 36.4967  5.4012   2
 -13  -7   1 26.4793  4.7142   2
 -12  -7   1 89.1889  7.0747   2
 -12   7   1 121.867   8.027   2
 -11  -7   1 125.684   7.669   2
 -11   7   1 123.293   7.820   2
  10  -7  -1 47.8946  4.4675   1
 -10  -7   1 55.8206  4.5136   2
 -10   7   1 58.1047  4.7002   2
  -9  -7   1 108.178   6.301   2
   9  -7  -1 99.2013  5.8894   1
  -9   7   1 103.013   6.212   2
  -8  -7   1 238.496  11.286   2
  -8  -7   1 255.799   9.799   3
   8  -7  -1 240.609  10.222   1
   8   7  -1 246.565   9.884   1
  -8   7   1 255.055  11.350   2
   7  -7  -1 397.855  14.870   1
  -7  -7   1 391.657  14.693   3
  -7  -7   1 412.139  16.844   2
   7   7  -1 414.462  14.472   1
  -7   7   1 371.275  16.622   2
  -6  -7   1 574.471  23.158   2
  -6  -7   1 546.459  20.455   3
   6   7  -1 590.396  19.941   1
  -6   7   1 576.030  23.122   2
  -6   7   1 570.024  20.244   1
  -5  -7   1 144.639   6.370   2
  -5  -7   1 142.612   5.519   3
  -5   7   1 118.883   6.132   2
  -5   7   1 138.102   5.573   1
   5   7  -1 141.626   5.293   1
  -4  -7   1 194.205   8.085   2
  -4  -7   1 191.039   7.159   3
   4  -7  -1 198.338   7.047   3
   4   7  -1 187.475   6.793   1
  -4   7   1 176.188   7.982   2
  -4   7   1 182.757   7.066   1
  -3  -7   1 341.847  12.172   3
   3  -7  -1 338.922  12.065   3
  -3  -7   1 345.279  13.592   2
  -3   7   1 336.084  11.878   1
   3   7  -1 350.467  11.591   1
  -3   7   1 315.563  13.473   2
  -2  -7   1 1871.94   62.41   3
   2  -7  -1 1859.91   62.35   3
   2   7  -1 1795.18   69.55   2
  -2   7   1 1766.40   60.60   1
  -2   7   1 1741.81   69.36   2
  -1  -7   1 1414.85   46.80   3
   1  -7  -1 1398.78   46.80   3
  -1   7   1 1291.19   45.40   1
   1   7  -1 1408.35   52.19   2
  -1   7   1 1254.13   51.91   2
   0  -7   1 1328.87   45.31   3
   0  -7  -1 1280.73   45.36   3
   0   7   1 1364.28   50.34   2
   0   7   1 1263.46   44.00   1
   0   7  -1 1334.06   50.64   2
   0   7  -1 1302.59   43.92   1
  -1  -7  -1 11.5538  0.8298   2
   1  -7   1 11.6703  0.7654   3
  -1  -7  -1 10.7274  0.8952   3
  -1   7  -1 9.08769 1.15194   2
   1   7   1 9.22804 0.79577   1
  -1   7  -1 7.83216 0.81680   1
   2  -7   1 488.895  16.316   1
  -2  -7  -1 459.682  16.593   3
  -2  -7  -1 470.817  18.584   2
  -2   7  -1 488.008  18.910   2
   2   7   1 448.933  16.203   1
   3  -7   1 89.8357  3.9085   1
  -3  -7  -1 92.3789  4.3844   2
  -3  -7  -1 90.9280  3.7487   3
   3   7   1 96.4836  3.8361   1
  -3   7  -1 100.976   4.659   2
   4  -7   1 165.372   6.423   1
  -4  -7  -1 162.753   7.214   2
  -4  -7  -1 159.938   6.104   3
   4   7   1 152.032   6.170   1
  -4   7  -1 165.037   7.422   2
  -5  -7  -1 478.681  19.651   2
   5  -7   1 495.938  17.319   1
   5   7   1 481.570  17.036   1
  -5   7  -1 467.859  19.746   2
  -6  -7  -1 255.135  11.180   2
   6  -7   1 241.466   9.872   1
   6   7   1 257.756   9.680   1
  -6   7  -1 250.638  11.349   2
  -7  -7  -1 37.0795  3.2136   2
   7  -7   1 42.2638  3.2855   1
   7   7   1 36.7526  2.8318   1
  -7   7  -1 42.8097  3.4356   2
  -8  -7  -1 58.9990  4.3046   2
   8  -7   1 57.7562  4.2927   1
  -8   7  -1 61.2983  4.4734   2
  -9  -7  -1 99.4813  6.2324   2
   9  -7   1 91.1323  5.7685   1
  -9   7  -1 102.085   6.393   2
 -10  -7  -1 88.6578  6.1062   2
 -10   7  -1 87.2295  6.3140   2
 -11  -7  -1 38.9489  4.9300   2
  11  -7   1 43.7712  4.8536   1
 -11   7  -1 44.6863  5.5629   2
 -12  -7  -1 65.9094  6.3255   2
 -12   7  -1 56.4495  6.0532   2
 -13  -8   1 39.5684  5.3937   2
 -12  -8   1 96.5611  6.8258   2
 -12   8   1 86.4630  7.1046   2
 -11  -8   1 102.696   7.203   2
 -11   8   1 121.399   7.652   2
 -10  -8   1 33.8170  4.0292   2
 -10   8   1 29.6109  3.7391   2
  -9  -8   1 89.7730  5.4754   2
   9  -8  -1 90.3728  5.3362   1
  -9   8   1 79.0906  5.4459   2
  -8  -8   1 134.485   6.830   2
   8  -8  -1 118.365   6.143   1
  -8  -8   1 128.898   5.734   3
  -8   8   1 119.943   6.546   2
   8   8  -1 130.296   5.873   1
  -7  -8   1 485.293  20.402   2
  -7  -8   1 475.670  17.943   3
  -7   8   1 478.270  20.329   2
   7   8  -1 531.759  17.701   1
  -6  -8   1 604.301  21.650   3
  -6  -8   1 644.898  24.508   2
  -6   8   1 583.677  21.297   1
   6   8  -1 633.713  21.047   1
  -6   8   1 555.329  24.304   2
  -5  -8   1 101.543   5.080   2
  -5  -8   1 100.182   4.410   3
  -5   8   1 106.695   5.053   2
   5   8  -1 109.698   4.232   1
  -5   8   1 105.293   4.525   1
  -4  -8   1 227.753   9.930   2
  -4  -8   1 233.264   8.866   3
   4  -8  -1 232.312   8.707   3
   4   8  -1 255.268   8.453   1
  -4   8   1 228.396   9.883   2
  -4   8   1 248.633   8.798   1
  -3  -8   1 1124.51   39.31   3
   3  -8  -1 1117.90   39.20   3
  -3   8   1 1114.44   43.74   2
  -3   8   1 1134.49   38.25   1
   3   8  -1 1156.64   37.91   1
   2  -8  -1 643.527  21.832   3
  -2  -8   1 636.578  21.874   3
  -2   8   1 612.146  21.236   1
  -2   8   1 608.255  24.229   2
   2   8  -1 612.895  24.390   2
   1  -8  -1 639.721  22.608   3
  -1  -8   1 645.444  22.606   3
  -1   8   1 638.057  24.998   2
  -1   8   1 645.390  21.927   1
   1   8  -1 664.477  25.243   2
   0  -8  -1 863.560  30.215   3
   0  -8   1 891.927  30.158   3
   0   8  -1 871.314  29.184   1
   0   8   1 883.683  33.450   2
   0   8   1 830.366  29.270   1
   0   8  -1 868.255  33.736   2
  -1  -8  -1 76.5051  3.0570   3
   1  -8   1 77.2263  2.9143   3
  -1  -8  -1 75.7639  3.2498   2
  -1   8  -1 71.1477  3.5667   2
   1   8   1 70.6322  2.8786   1
  -1   8  -1 72.9745  2.9455   1
  -2  -8  -1 37.6932  1.7994   3
  -2  -8  -1 35.7380  1.9678   2
  -2   8  -1 34.7766  2.2409   2
   2   8   1 33.7691  1.7655   1
  -3  -8  -1 326.581  13.516   2
  -3  -8  -1 325.247  11.957   3
   3  -8   1 347.213  11.939   1
   3   8   1 333.316  11.783   1
  -3   8  -1 332.114  13.796   2
  -4  -8  -1 3.93469 1.00950   2
  -4  -8  -1 4.23322 0.82142   3
   4  -8   1 4.30141 1.05602   1
  -4   8  -1 3.71105 1.11493   2
   4   8   1 3.37251 0.90057   1
  -5  -8  -1 86.9903  4.5425   2
   5  -8   1 82.0664  4.1162   1
  -5  -8  -1 84.5069  3.6580   3
  -5   8  -1 88.4712  4.7736   2
   5   8   1 81.9603  3.8725   1
  -6  -8  -1 235.729  10.567   2
   6  -8   1 229.926   9.481   1
   6   8   1 237.264   9.150   1
  -6   8  -1 241.760  10.763   2
   7  -8   1 104.662   5.423   1
  -7  -8  -1 114.630   6.086   2
   7   8   1 108.734   5.307   1
  -7   8  -1 111.484   6.123   2
  -8  -8  -1 25.2466  3.0530   2
   8  -8   1 23.8055  3.0864   1
   8   8   1 21.4051  2.5478   1
  -8   8  -1 19.5012  2.9913   2
   9  -8   1 1.50438 1.89783   1
  -9  -8  -1 3.97961 2.04241   2
  -9   8  -1 3.99845 2.09909   2
 -10  -8  -1 71.7520  5.5052   2
 -10   8  -1 68.8294  5.5912   2
 -11  -8  -1 41.6293  5.1156   2
 -11   8  -1 45.4739  5.2420   2
 -12  -8  -1 11.5151  3.6328   2
 -12   8  -1 12.8867  3.5553   2
 -13  -9   1 26.7974  4.7261   2
 -13   9   1 27.6918  4.8279   2
 -12  -9   1 42.6792  4.7597   2
 -12   9   1 42.9489  5.4458   2
 -11  -9   1 67.1986  5.8463   2
 -11   9   1 66.1053  5.4277   2
  10  -9  -1 27.0752  3.5329   1
 -10  -9   1 26.2702  3.5554   2
 -10   9   1 24.2779  3.5348   2
  -9  -9   1 100.956   6.275   2
   9  -9  -1 112.617   6.228   1
  -9   9   1 115.658   6.507   2
  -8  -9   1 25.2860  2.3292   3
   8  -9  -1 30.3301  3.1738   1
  -8  -9   1 28.6608  2.9222   2
  -8   9   1 20.9476  2.7278   2
  -7  -9   1 47.6000  3.4890   2
  -7  -9   1 52.5031  3.0293   3
  -7   9   1 51.2590  3.5087   2
   7   9  -1 55.2601  3.0099   1
  -6  -9   1 175.840   7.084   3
  -6  -9   1 172.742   8.154   2
   6   9  -1 194.692   6.892   1
  -6   9   1 167.232   8.024   2
  -6   9   1 178.333   7.217   1
  -5  -9   1 75.9251  3.9105   2
   5  -9  -1 75.1148  3.1992   3
  -5  -9   1 71.5705  3.3816   3
  -5   9   1 68.6189  3.8046   2
   5   9  -1 71.6470  3.1269   1
  -5   9   1 69.8276  3.4353   1
  -4  -9   1 176.367   6.722   3
   4  -9  -1 176.582   6.559   3
  -4  -9   1 185.651   7.599   2
  -4   9   1 154.471   7.405   2
  -4   9   1 168.119   6.650   1
   4   9  -1 178.414   6.287   1
  -3  -9   1 227.121   8.102   3
   3  -9  -1 223.329   7.980   3
  -3   9   1 213.099   7.896   1
   3   9  -1 213.302   9.115   2
   3   9  -1 218.484   7.509   1
  -3   9   1 199.885   8.889   2
  -2  -9   1 32.9971  1.6685   3
   2  -9  -1 31.9549  1.6127   3
  -2   9   1 25.9201  1.5121   1
   2   9  -1 29.5691  1.8103   2
  -2   9   1 23.6071  1.5963   2
   1  -9  -1 0.53515 0.50877   3
  -1  -9   1 1.53730 0.55670   3
  -1   9   1 1.06115 0.43007   1
  -1   9   1 0.46017 0.39385   2
   1   9  -1 0.78899 0.54206   2
   0  -9   1 31.1014  1.7281   3
   0  -9  -1 33.3397  1.8175   3
   0   9  -1 39.2663  1.6224   1
   0   9   1 37.9908  1.7001   1
   0   9  -1 40.8340  2.1402   2
   0   9   1 40.4519  1.8475   2
   1  -9   1 105.936   4.003   3
  -1  -9  -1 104.630   4.435   2
  -1  -9  -1 106.699   4.150   3
   1   9   1 103.292   3.943   1
  -1   9  -1 107.321   3.990   1
  -1   9  -1 99.1273  4.7783   2
  -2  -9  -1 92.3143  4.0786   2
  -2  -9  -1 96.6941  3.6986   3
   2   9   1 86.2259  3.5426   1
  -2   9  -1 84.4056  4.3525   2
  -2   9  -1 87.6863  3.6568   1
  -3  -9  -1 490.369  19.695   2
   3  -9   1 507.562  17.316   1
  -3  -9  -1 488.726  17.515   3
   3   9   1 479.269  17.126   1
  -3   9  -1 503.862  20.011   2
  -4  -9  -1 149.828   6.834   2
  -4  -9  -1 154.348   5.903   3
   4  -9   1 159.586   6.157   1
  -4   9  -1 139.888   7.016   2
   4   9   1 154.599   5.949   1
  -5  -9  -1 38.4753  2.6771   2
  -5  -9  -1 36.2687  2.0941   3
   5  -9   1 33.2955  2.5703   1
   5   9   1 33.8977  2.2483   1
  -5   9  -1 35.0281  2.8051   2
  -6  -9  -1 92.0469  5.0060   2
   6  -9   1 96.9492  4.6913   1
   6   9   1 85.8458  4.2549   1
  -6   9  -1 86.9474  5.1356   2
   7  -9   1 182.519   8.165   1
  -7  -9  -1 191.960   9.094   2
   7   9   1 194.506   8.000   1
  -7   9  -1 189.046   9.319   2
   8  -9   1 177.279   8.364   1
  -8  -9  -1 176.486   9.047   2
   8   9   1 198.972   8.145   1
  -8   9  -1 178.532   9.264   2
   9  -9   1 66.2839  5.0698   1
  -9  -9  -1 64.8548  4.9646   2
  -9   9  -1 71.3024  5.3591   2
 -10  -9  -1 140.405   8.368   2
  10  -9   1 138.814   7.693   1
 -10   9  -1 136.905   8.336   2
 -11  -9  -1 59.4866  5.6353   2
 -11   9  -1 63.0017  5.9412   2
 -12  -9  -1 13.9148  3.7859   2
 -12   9  -1 16.0859  3.8551   2
  13 -10  -1 4.75896 3.06671   1
 -13 -10   1 8.73885 3.29516   2
 -13  10   1 4.98165 3.05348   2
 -12 -10   1 15.5223  3.6044   2
  12 -10  -1 16.0120  3.4263   1
 -12  10   1 14.9022  3.6353   2
  11 -10  -1 40.1026  4.4964   1
 -11 -10   1 37.5021  4.3295   2
 -11  10   1 45.3955  4.8506   2
  10 -10  -1 26.8692  3.5675   1
 -10 -10   1 24.3345  3.5174   2
 -10  10   1 24.1390  3.3928   2
   9 -10  -1 87.9378  5.4612   1
  -9 -10   1 91.6745  5.7255   2
  -9 -10   1 95.9737  4.8708   3
  -9  10   1 90.4779  5.6483   2
  -8 -10   1 89.5396  5.5902   2
   8 -10  -1 97.9311  5.4106   1
  -8 -10   1 100.032   4.842   3
  -8  10   1 103.014   5.719   2
   8  10  -1 105.303   4.911   1
  -7 -10   1 177.636   7.420   3
  -7 -10   1 181.102   8.602   2
  -7  10   1 176.122   8.557   2
   7  10  -1 194.122   7.338   1
  -6 -10   1 147.504   6.158   3
  -6 -10   1 153.859   7.178   2
  -6  10   1 146.894   6.309   1
   6  10  -1 157.641   5.895   1
  -6  10   1 141.195   6.959   2
  -5 -10   1 208.896   8.310   3
   5 -10  -1 215.905   8.136   3
  -5 -10   1 221.409   9.474   2
  -5  10   1 207.639   9.343   2
  -5  10   1 218.506   8.318   1
   5  10  -1 227.342   7.914   1
   4 -10  -1 364.663  13.430   3
  -4 -10   1 364.971  13.585   3
  -4 -10   1 383.428  15.245   2
  -4  10   1 356.183  15.123   2
  -4  10   1 376.954  13.360   1
   4  10  -1 395.434  12.937   1
   3 -10  -1 253.092   9.082   3
  -3 -10   1 242.338   9.164   3
   3  10  -1 247.610  10.331   2
  -3  10   1 237.339  10.125   2
  -3  10   1 247.883   8.977   1
   3  10  -1 253.142   8.526   1
   2 -10  -1 388.976  13.837   3
  -2 -10   1 378.532  13.865   3
  -2  10   1 385.150  13.478   1
   2  10  -1 390.803  15.511   2
  -2  10   1 390.671  15.373   2
   1 -10  -1 730.088  25.754   3
  -1 -10   1 752.989  25.768   3
  -1  10   1 737.204  28.511   2
  -1  10   1 723.809  24.965   1
   1  10  -1 735.120  28.761   2
   1  10  -1 735.170  24.679   1
   0 -10   1 815.090  29.221   3
   0 -10  -1 821.240  29.311   3
   0  10   1 885.900  32.468   2
   0  10  -1 859.707  32.769   2
   0  10  -1 843.513  28.275   1
   0  10   1 810.153  28.353   1
   1 -10   1 90.3595  3.4799   3
  -1 -10  -1 95.7693  3.6550   3
  -1  10  -1 79.5260  4.1364   2
  -1  10  -1 83.1240  3.4241   1
   1  10   1 88.9697  3.8848   2
   1  10   1 86.3314  3.3889   1
   2 -10   1 332.988  11.827   3
  -2 -10  -1 326.896  12.032   3
  -2 -10  -1 334.049  13.369   2
  -2  10  -1 341.184  11.791   1
   2  10   1 337.098  11.669   1
  -2  10  -1 328.055  13.747   2
  -3 -10  -1 421.280  15.392   3
  -3 -10  -1 433.578  17.296   2
  -3  10  -1 425.211  17.633   2
   3  10   1 440.977  15.066   1
   4 -10   1 474.434  16.919   1
  -4 -10  -1 458.710  16.959   3
  -4 -10  -1 471.472  19.204   2
   4  10   1 466.907  16.660   1
  -4  10  -1 502.961  19.630   2
   5 -10   1 464.092  16.816   1
  -5 -10  -1 452.365  16.703   3
  -5 -10  -1 453.120  19.027   2
  -5  10  -1 496.361  19.403   2
   5  10   1 458.620  16.496   1
   6 -10   1 94.9991  5.0007   1
  -6 -10  -1 101.176   5.464   2
  -6 -10  -1 103.417   4.473   3
   6  10   1 108.248   4.787   1
  -6  10  -1 105.236   5.708   2
   7 -10   1 154.855   7.178   1
  -7 -10  -1 155.824   7.961   2
  -7  10  -1 167.399   8.318   2
   7  10   1 161.153   6.917   1
  -8 -10  -1 122.049   6.918   2
   8 -10   1 126.885   6.497   1
  -8  10  -1 126.904   7.099   2
   9 -10   1 193.349   9.336   1
  -9 -10  -1 186.932   9.829   2
  -9  10  -1 205.308  10.408   2
 -10 -10  -1 127.728   7.997   2
 -10  10  -1 147.419   8.680   2
  11 -10   1 62.5078  5.8378   1
 -11 -10  -1 69.6608  5.9130   2
 -11  10  -1 66.0712  5.8394   2
 -12 -10  -1 0.06765 2.55029   2
 -12  10  -1 1.99604 2.66192   2
 -13 -11   1 10.5563  3.5090   2
 -12  11   1 10.8557  3.3377   2
  11 -11  -1 40.6051  4.6599   1
 -11 -11   1 41.7220  4.8985   2
 -11  11   1 33.2587  4.4720   2
  10 -11  -1 106.126   6.467   1
 -10 -11   1 105.831   6.703   2
 -10  11   1 114.939   7.013   2
  -9 -11   1 132.087   7.249   2
   9 -11  -1 125.903   6.855   1
  -9 -11   1 127.561   6.143   3
  -9  11   1 135.972   7.390   2
   8 -11  -1 289.397  11.771   1
  -8 -11   1 290.863  11.249   3
  -8 -11   1 285.509  12.930   2
  -8  11   1 263.771  12.734   2
   8  11  -1 307.576  11.169   1
  -7 -11   1 97.8474  4.6950   3
  -7 -11   1 101.861   5.551   2
  -7  11   1 103.734   5.047   1
   7  11  -1 112.278   4.601   1
  -7  11   1 95.6778  5.4393   2
  -6 -11   1 293.572  11.568   3
  -6 -11   1 296.737  13.151   2
  -6  11   1 301.537  13.082   2
  -6  11   1 321.315  11.639   1
   6  11  -1 325.675  11.143   1
  -5 -11   1 448.933  16.374   3
  -5 -11   1 462.086  18.428   2
   5 -11  -1 459.815  16.192   3
  -5  11   1 437.243  16.103   1
  -5  11   1 431.549  18.305   2
   5  11  -1 462.154  15.655   1
  -4 -11   1 425.071  15.327   3
   4 -11  -1 427.712  15.171   3
  -4  11   1 403.420  17.038   2
  -4  11   1 428.700  15.034   1
   4  11  -1 427.083  14.538   1
   3 -11  -1 93.9513  3.9295   3
  -3 -11   1 95.4105  4.0337   3
  -3  11   1 92.7167  4.4019   2
   3  11  -1 97.2504  3.4827   1
   3  11  -1 95.8662  4.5812   2
  -3  11   1 90.7783  3.9382   1
  -2 -11   1 565.742  20.062   3
   2 -11  -1 573.923  20.032   3
   2  11  -1 563.027  22.402   2
  -2  11   1 554.901  19.467   1
  -2  11   1 569.874  22.286   2
   1 -11  -1 1368.42   46.14   3
  -1 -11   1 1388.44   46.14   3
   1  11  -1 1316.49   44.45   1
   1  11  -1 1333.45   51.45   2
  -1  11   1 1307.34   44.74   1
  -1  11   1 1257.76   51.17   2
   0 -11   1 1575.53   54.96   3
   0 -11  -1 1611.12   55.06   3
   0  11  -1 1575.61   61.41   2
   0  11   1 1539.07   53.34   1
   0  11   1 1648.54   61.11   2
   0  11  -1 1581.95   53.25   1
   1 -11   1 54.3219  2.3932   3
  -1 -11  -1 54.1893  2.5312   3
   1  11   1 54.6931  2.3279   1
  -1  11  -1 56.6612  3.0128   2
  -1  11  -1 52.5705  2.3605   1
   1  11   1 52.5603  2.6264   2
  -2 -11  -1 137.409   5.977   2
   2 -11   1 137.030   5.236   3
  -2 -11  -1 135.854   5.447   3
  -2  11  -1 139.456   5.374   1
   2  11   1 141.498   5.240   1
  -2  11  -1 144.875   6.448   2
  -3 -11  -1 19.2364  1.5684   2
  -3 -11  -1 19.9219  1.4716   3
  -3  11  -1 13.7575  1.7589   2
   3  11   1 17.0964  1.3941   1
  -4 -11  -1 328.783  12.086   3
   4 -11   1 340.617  12.166   1
  -4 -11  -1 333.093  13.698   2
  -4  11  -1 323.605  13.992   2
   4  11   1 322.764  11.849   1
  -5 -11  -1 148.874   7.142   2
  -5 -11  -1 150.896   6.104   3
   5 -11   1 154.587   6.466   1
   5  11   1 158.806   6.212   1
  -5  11  -1 149.877   7.432   2
  -6 -11  -1 37.6521  2.9644   2
  -6 -11  -1 37.1901  2.2843   3
   6 -11   1 35.0614  2.8436   1
  -6  11  -1 30.1869  2.8767   2
   6  11   1 30.1062  2.3702   1
  -7 -11  -1 21.5822  1.9792   3
   7 -11   1 24.7254  2.8394   1
  -7 -11  -1 21.9470  2.7996   2
  -7  11  -1 26.5385  3.2270   2
   7  11   1 19.6495  2.2964   1
   8 -11   1 99.2950  5.8229   1
  -8 -11  -1 97.5720  6.0601   2
  -8  11  -1 109.641   6.610   2
   8  11   1 114.066   5.666   1
   9 -11   1 60.1600  4.7197   1
  -9 -11  -1 59.8491  4.8386   2
  -9  11  -1 59.7314  5.1296   2
  10 -11   1 58.5843  5.0504   1
 -10 -11  -1 55.2853  4.9695   2
 -10  11  -1 52.7439  5.2462   2
 -11 -11  -1 -1.3903  2.1110   2
 -11  11  -1 0.12137 2.47849   2
 -12 -11  -1 9.44133 3.37893   2
 -12  11  -1 9.70675 3.41201   2
 -13  12   1 40.4053  5.6711   2
 -12 -12   1 11.0789  3.2739   2
 -12  12   1 13.9599  3.4759   2
  11 -12  -1 62.4732  5.5585   1
 -11 -12   1 63.7490  5.5221   2
 -11  12   1 64.7771  5.3434   2
  10 -12  -1 11.6165  2.8083   1
 -10 -12   1 12.4908  2.8003   2
 -10  12   1 17.9476  3.0830   2
   9 -12  -1 196.574   9.237   1
  -9 -12   1 210.424  10.204   2
  -9 -12   1 216.254   8.872   3
  -9  12   1 198.509  10.089   2
  -8 -12   1 217.484   8.743   3
  -8 -12   1 195.393   9.993   2
   8 -12  -1 201.629   9.186   1
  -8  12   1 216.279  10.169   2
   8  12  -1 231.426   8.701   1
  -7 -12   1 51.0563  3.4781   2
  -7 -12   1 50.8377  2.9327   3
   7  12  -1 41.2757  2.5795   1
  -7  12   1 38.9592  3.1694   2
  -7  12   1 41.1515  3.1457   1
  -6 -12   1 97.0724  4.9628   2
  -6 -12   1 91.9392  4.2106   3
   6  12  -1 89.2916  3.8512   1
  -6  12   1 86.2487  4.3714   1
  -6  12   1 81.8910  4.7119   2
   5 -12  -1 316.776  11.740   3
  -5 -12   1 306.332  11.900   3
  -5 -12   1 323.408  13.478   2
  -5  12   1 317.114  13.385   2
  -5  12   1 324.064  11.844   1
   5  12  -1 329.890  11.308   1
   4 -12  -1 210.581   7.942   3
  -4 -12   1 200.954   8.082   3
   4  12  -1 209.412   7.471   1
  -4  12   1 209.461   9.021   2
   4  12  -1 215.062   9.261   2
  -4  12   1 218.035   8.048   1
  -3 -12   1 127.077   4.839   3
   3 -12  -1 126.875   4.729   3
  -3  12   1 103.484   5.190   2
   3  12  -1 112.414   5.390   2
  -3  12   1 107.583   4.644   1
  -2 -12   1 125.208   5.035   3
   2 -12  -1 133.726   5.042   3
  -2  12   1 119.885   4.850   1
  -2  12   1 121.777   5.489   2
   2  12  -1 127.240   5.671   2
  -1 -12   1 364.833  13.458   3
   1 -12  -1 368.923  13.478   3
   1  12  -1 365.240  12.720   1
   1  12  -1 371.832  15.054   2
  -1  12   1 400.171  14.866   2
  -1  12   1 372.647  13.024   1
   0 -12   1 230.631   8.291   3
   0 -12  -1 233.316   8.399   3
   0  12  -1 217.206   7.860   1
   0  12   1 230.865   9.097   2
   0  12   1 210.257   7.959   1
   0  12  -1 220.939   9.377   2
   1 -12   1 41.4679  2.0246   3
  -1 -12  -1 39.7869  2.1359   3
  -1  12  -1 43.3459  2.0181   1
   1  12   1 39.3840  1.9187   1
  -1  12  -1 42.6057  2.5737   2
   1  12   1 40.1030  2.1885   2
   2 -12   1 103.671   4.117   3
  -2 -12  -1 105.614   4.712   2
  -2 -12  -1 104.794   4.347   3
   2  12   1 106.265   4.113   1
  -2  12  -1 108.252   4.280   1
  -2  12  -1 98.8530  5.1048   2
  -3 -12  -1 397.948  16.187   2
  -3 -12  -1 394.746  14.501   3
  -3  12  -1 413.153  14.331   1
  -3  12  -1 395.035  16.629   2
   3  12   1 404.404  14.084   1
   4 -12   1 1.66290 0.98945   1
  -4 -12  -1 0.40206 0.76755   2
  -4 -12  -1 1.47703 0.83045   3
   4  12   1 2.85575 0.86738   1
  -4  12  -1 2.66933 1.16686   2
   5 -12   1 40.8917  2.8029   1
  -5 -12  -1 39.2481  2.4057   3
  -5 -12  -1 43.5242  2.9696   2
   5  12   1 41.6800  2.5384   1
  -5  12  -1 42.6953  3.1643   2
   6 -12   1 27.7499  2.6998   1
  -6 -12  -1 27.9205  2.6641   2
  -6 -12  -1 25.6263  2.0413   3
  -6  12  -1 28.5883  2.9127   2
   6  12   1 25.9046  2.2276   1
   7 -12   1 118.679   6.204   1
  -7 -12  -1 124.911   6.731   2
  -7 -12  -1 123.532   5.481   3
  -7  12  -1 138.827   7.154   2
   7  12   1 128.958   5.884   1
  -8 -12  -1 167.601   8.570   2
   8 -12   1 162.082   8.002   1
  -8  12  -1 167.588   8.915   2
  -9 -12  -1 104.248   6.692   2
   9 -12   1 115.037   6.781   1
  -9  12  -1 122.028   7.387   2
 -10 -12  -1 1.77488 2.25991   2
  10 -12   1 5.21111 2.63418   1
 -10  12  -1 5.73775 2.53298   2
 -11 -12  -1 55.6098  5.5852   2
 -11  12  -1 70.3520  6.0807   2
 -12 -12  -1 43.6013  6.0534   2
 -12  12  -1 48.3677  6.0928   2
 -13  13   1 26.6621  4.8678   2
 -12 -13   1 15.1134  3.7411   2
 -12  13   1 16.2307  3.6970   2
 -11 -13   1 17.9613  3.5605   2
  11 -13  -1 23.2180  3.7403   1
 -11  13   1 21.9231  3.7816   2
 -10 -13   1 34.0143  3.8629   2
  10 -13  -1 32.8051  4.0447   1
 -10  13   1 35.3932  4.2030   2
  -9 -13   1 128.158   5.972   3
  -9 -13   1 119.400   6.937   2
   9 -13  -1 111.371   6.486   1
  -9  13   1 127.512   7.122   2
  -8 -13   1 23.8649  2.9289   2
  -8 -13   1 24.6344  2.4434   3
  -8  13   1 24.1830  2.7932   2
  -7 -13   1 55.7586  3.8427   2
  -7 -13   1 52.3972  3.2119   3
  -7  13   1 55.3896  3.5335   1
  -7  13   1 55.4296  3.7847   2
   7  13  -1 61.7868  3.1366   1
  -6 -13   1 10.6993  1.5123   3
  -6 -13   1 13.9293  2.0372   2
  -6  13   1 10.5561  1.7084   1
  -6  13   1 12.0769  1.8106   2
   6  13  -1 11.5445  1.2936   1
   5 -13  -1 17.0001  1.5362   3
  -5 -13   1 17.5458  1.8114   3
   5  13  -1 18.1894  1.3561   1
  -5  13   1 16.3289  1.9555   2
  -5  13   1 19.2572  1.9394   1
  -4 -13   1 292.973  10.765   3
   4 -13  -1 293.715  10.598   3
   4  13  -1 281.298  12.192   2
  -4  13   1 278.695  11.989   2
  -4  13   1 282.431  10.565   1
   4  13  -1 288.461   9.998   1
   3 -13  -1 610.339  21.304   3
  -3 -13   1 598.191  21.391   3
   3  13  -1 596.765  20.270   1
  -3  13   1 594.847  20.823   1
  -3  13   1 594.974  23.799   2
   3  13  -1 604.653  23.956   2
  -2 -13   1 262.283   9.714   3
   2 -13  -1 264.915   9.667   3
  -2  13   1 258.208   9.402   1
   2  13  -1 265.891   8.931   1
   2  13  -1 252.563  10.878   2
  -2  13   1 259.688  10.750   2
   1 -13  -1 109.572   4.420   3
  -1 -13   1 110.274   4.398   3
   1  13  -1 105.388   4.930   2
  -1  13   1 106.657   4.192   1
  -1  13   1 108.632   4.713   2
   1  13  -1 100.849   3.866   1
   0 -13   1 247.222   8.704   3
   0 -13  -1 249.541   8.830   3
   0  13   1 225.818   8.336   1
   0  13  -1 227.213   8.233   1
   0  13   1 235.662   9.520   2
   0  13  -1 218.840   9.789   2
   1 -13   1 282.706  10.342   3
  -1 -13  -1 287.010  10.515   3
   1  13   1 291.637  11.531   2
  -1  13  -1 285.891  10.084   1
   1  13   1 280.178  10.030   1
  -1  13  -1 277.138  11.840   2
  -2 -13  -1 730.498  26.050   3
   2 -13   1 717.538  25.807   3
  -2  13  -1 753.091  29.401   2
   2  13   1 735.617  25.160   1
  -2  13  -1 730.690  25.309   1
   2  13   1 758.147  28.986   2
  -3 -13  -1 904.988  35.445   2
  -3 -13  -1 904.594  31.825   3
   3  13   1 890.471  30.842   1
  -3  13  -1 915.866  31.095   1
  -3  13  -1 908.612  35.983   2
  -4 -13  -1 270.441  11.723   2
  -4 -13  -1 277.039  10.432   3
  -4  13  -1 294.058  12.343   2
   4  13   1 272.462  10.135   1
  -5 -13  -1 117.139   5.808   2
  -5 -13  -1 114.241   4.956   3
   5 -13   1 115.109   5.341   1
   5  13   1 109.948   4.908   1
  -5  13  -1 120.964   6.211   2
  -6 -13  -1 74.1491  3.7271   3
   6 -13   1 80.7658  4.3219   1
  -6 -13  -1 77.2354  4.5098   2
   6  13   1 77.3184  4.0140   1
  -6  13  -1 72.2011  4.7388   2
  -7 -13  -1 140.344   5.953   3
  -7 -13  -1 133.404   7.167   2
   7 -13   1 142.158   6.777   1
  -7  13  -1 138.260   7.481   2
   7  13   1 135.636   6.201   1
   8 -13   1 207.767   9.588   1
  -8 -13  -1 210.097  10.370   2
  -8  13  -1 227.090  10.966   2
  -9 -13  -1 117.267   6.907   2
   9 -13   1 111.049   6.670   1
  -9  13  -1 107.619   7.125   2
 -10 -13  -1 40.2641  4.5868   2
  10 -13   1 50.8588  5.0097   1
 -10  13  -1 55.0612  5.3300   2
 -11 -13  -1 34.7565  4.6039   2
  11 -13   1 34.0107  4.6060   1
 -11  13  -1 33.3726  4.8265   2
 -12 -13  -1 32.8045  4.8297   2
 -12  13  -1 34.2426  5.1506   2
 -12 -14   1 18.3591  4.1894   2
  12 -14  -1 22.8373  4.1244   1
 -12  14   1 27.0811  4.2922   2
  11 -14  -1 7.11375 2.95756   1
 -11 -14   1 6.95196 2.67337   2
 -11  14   1 5.12672 2.50874   2
 -10 -14   1 29.0076  3.8756   2
  10 -14  -1 26.8673  3.8302   1
 -10  14   1 29.4496  3.8851   2
  -9 -14   1 61.1860  3.9918   3
  -9 -14   1 59.7222  4.8811   2
   9 -14  -1 64.0108  4.7784   1
  -9  14   1 70.2821  4.9386   2
  -8 -14   1 9.72235 2.17498   2
  -8 -14   1 11.1190  1.7957   3
  -8  14   1 10.8795  2.2487   2
  -7 -14   1 26.1927  2.3178   3
  -7 -14   1 22.0917  2.6383   2
   7  14  -1 31.1504  2.1346   1
  -7  14   1 26.2289  2.6010   2
  -7  14   1 25.6552  2.6331   1
  -6 -14   1 23.7010  2.1443   3
   6 -14  -1 25.6937  1.9211   3
  -6  14   1 22.2214  2.2467   2
  -6  14   1 25.1203  2.3892   1
   6  14  -1 27.1420  1.8048   1
  -5 -14   1 188.259   7.261   3
   5 -14  -1 178.971   7.016   3
  -5  14   1 187.211   7.307   1
  -5  14   1 164.618   7.977   2
   5  14  -1 170.442   8.318   2
   5  14  -1 181.460   6.591   1
   4 -14  -1 316.639  11.535   3
  -4 -14   1 306.665  11.673   3
  -4  14   1 310.644  11.490   1
   4  14  -1 322.737  10.873   1
   4  14  -1 312.162  13.215   2
  -4  14   1 303.661  13.024   2
  -3 -14   1 556.872  20.484   3
   3 -14  -1 570.196  20.406   3
   3  14  -1 577.655  22.964   2
  -3  14   1 591.194  22.932   2
  -3  14   1 565.880  19.956   1
   2 -14  -1 121.585   4.976   3
  -2 -14   1 121.145   5.020   3
   2  14  -1 124.822   5.662   2
  -2  14   1 115.689   5.473   2
   2  14  -1 124.248   4.356   1
  -2  14   1 122.558   4.852   1
  -1 -14   1 267.747   9.723   3
   1 -14  -1 270.066   9.766   3
   1  14  -1 261.420  10.890   2
   1  14  -1 258.460   9.036   1
  -1  14   1 250.038  10.641   2
  -1  14   1 257.393   9.347   1
   0 -14   1 469.868  17.302   3
   0 -14  -1 477.998  17.423   3
   0  14  -1 484.686  16.626   1
   0  14   1 485.107  16.743   1
   0  14  -1 488.627  19.483   2
   0  14   1 505.166  19.167   2
   1 -14   1 126.678   5.296   3
  -1 -14  -1 135.053   5.487   3
  -1  14  -1 144.128   6.371   2
   1  14   1 135.468   5.135   1
  -1  14  -1 132.427   5.174   1
   1  14   1 142.341   5.944   2
  -2 -14  -1 727.505  25.830   3
   2 -14   1 719.591  25.585   3
   2  14   1 725.427  24.910   1
  -2  14  -1 736.394  25.092   1
   2  14   1 764.087  28.727   2
  -2  14  -1 700.515  29.056   2
   3 -14   1 521.091  18.596   3
  -3 -14  -1 515.996  18.889   3
  -3 -14  -1 529.077  21.031   2
  -3  14  -1 540.011  18.533   1
   3  14   1 532.628  18.271   1
  -3  14  -1 515.321  21.492   2
  -4 -14  -1 276.518  10.195   3
  -4 -14  -1 268.375  11.421   2
  -4  14  -1 266.358  11.861   2
   4  14   1 263.040   9.844   1
   5 -14   1 96.5881  4.7203   1
  -5 -14  -1 99.1115  4.4351   3
  -5 -14  -1 102.667   5.148   2
  -5  14  -1 90.3148  5.3661   2
   5  14   1 96.4638  4.3336   1
  -6 -14  -1 25.1884  2.1810   3
  -6 -14  -1 24.9428  2.6036   2
   6 -14   1 29.1824  2.8772   1
  -6  14  -1 32.0410  3.0744   2
   6  14   1 30.8890  2.4429   1
  -7 -14  -1 59.6026  3.2864   3
   7 -14   1 60.3872  4.1153   1
  -7 -14  -1 54.1668  4.0565   2
   7  14   1 56.3374  3.6036   1
  -7  14  -1 50.9797  4.1240   2
  -8 -14  -1 125.205   7.262   2
   8 -14   1 134.124   6.945   1
  -8  14  -1 142.852   7.907   2
  -9 -14  -1 55.6925  4.7671   2
   9 -14   1 47.6357  4.5968   1
  -9  14  -1 63.0819  4.9208   2
  10 -14   1 0.59678 2.23355   1
 -10 -14  -1 1.29978 2.25224   2
 -10  14  -1 2.68660 2.32434   2
  11 -14   1 3.52441 2.81379   1
 -11 -14  -1 2.93754 2.60423   2
 -11  14  -1 1.58322 2.30138   2
  12 -14   1 1.26114 2.90348   1
 -12 -14  -1 2.18600 2.77714   2
 -12  14  -1 2.84887 2.84812   2
 -12 -15   1 15.8006  3.7112   2
  12 -15  -1 11.3580  3.3987   1
 -12  15   1 11.3757  3.2658   2
 -11 -15   1 0.93592 2.30405   2
  11 -15  -1 0.68196 2.45633   1
 -11  15   1 0.66794 2.17691   2
 -10 -15   1 24.1379  3.8199   2
  10 -15  -1 25.0254  3.7463   1
 -10  15   1 25.3083  3.5721   2
  -9 -15   1 62.5566  5.0360   2
  -9 -15   1 65.9573  3.9447   3
   9 -15  -1 55.6610  4.6059   1
  -9  15   1 56.9233  4.5633   2
  -8 -15   1 62.4711  3.7666   3
  -8 -15   1 60.5922  4.5565   2
  -8  15   1 66.9788  4.5295   2
  -7 -15   1 42.6405  3.4967   2
  -7 -15   1 44.2660  2.9892   3
  -7  15   1 40.3419  3.2961   1
  -7  15   1 54.2168  3.6864   2
  -6 -15   1 16.1991  1.9198   3
   6 -15  -1 17.0411  1.7165   3
   6  15  -1 17.0168  1.5642   1
  -6  15   1 16.8620  2.1674   2
  -6  15   1 16.0216  2.0743   1
   5 -15  -1 7.03296 1.24347   3
  -5 -15   1 5.61408 1.25082   3
   5  15  -1 11.8712  1.1737   1
   5  15  -1 10.0192  1.8205   2
  -5  15   1 10.5676  1.6029   1
  -5  15   1 11.0871  1.6694   2
   4 -15  -1 57.3999  3.0056   3
  -4 -15   1 54.8038  3.1584   3
   4  15  -1 65.8318  3.7709   2
  -4  15   1 61.9773  3.2293   1
   4  15  -1 64.3439  2.5727   1
  -4  15   1 63.5956  3.5354   2
  -3 -15   1 220.562   8.290   3
   3 -15  -1 227.214   8.189   3
  -3  15   1 199.812   9.126   2
   3  15  -1 208.305   9.305   2
  -3  15   1 208.472   8.042   1
   2 -15  -1 102.252   4.105   3
  -2 -15   1 98.4844  4.1392   3
  -2  15   1 86.8022  4.4117   2
   2  15  -1 84.9491  4.5668   2
  -2  15   1 95.1957  3.9418   1
   2  15  -1 90.5069  3.4215   1
   1 -15  -1 137.946   5.645   3
  -1 -15   1 142.582   5.645   3
  -1  15   1 139.396   5.373   1
   1  15  -1 140.811   5.061   1
   1  15  -1 139.884   6.328   2
  -1  15   1 138.315   6.105   2
   0 -15  -1 83.8320  3.9618   3
   0 -15   1 88.3350  3.8538   3
   0  15  -1 89.9547  3.5399   1
   0  15   1 89.9047  3.6428   1
   0  15  -1 88.6088  4.4364   2
   0  15   1 97.8153  4.2042   2
  -1 -15  -1 13.8822  1.4266   3
   1 -15   1 7.23409 1.05718   3
   1  15   1 13.6229  1.3305   2
  -1  15  -1 9.96971 1.47975   2
  -1  15  -1 11.8928  1.1721   1
   1  15   1 10.4444  1.0888   1
   2 -15   1 92.6597  4.0942   3
  -2 -15  -1 104.788   4.425   3
  -2  15  -1 93.7800  5.1232   2
  -2  15  -1 99.9295  4.2329   1
   2  15   1 103.515   4.752   2
   2  15   1 101.549   4.064   1
   3 -15   1 3.22552 0.82105   3
  -3 -15  -1 1.22841 0.89343   3
  -3  15  -1 1.98736 1.03056   1
   3  15   1 1.21352 0.80245   1
  -3  15  -1 0.89458 1.09576   2
  -4 -15  -1 15.8984  1.8588   2
  -4 -15  -1 17.0445  1.7924   3
   4  15   1 16.7087  1.6482   1
  -4  15  -1 17.8316  2.4063   2
   5 -15   1 76.3808  4.1484   1
  -5 -15  -1 69.8450  3.7354   3
  -5 -15  -1 73.2563  4.3413   2
   5  15   1 82.7294  3.7961   1
  -5  15  -1 86.3773  4.9328   2
  -6 -15  -1 29.1499  2.6924   2
  -6 -15  -1 25.2419  2.2477   3
   6 -15   1 28.2715  2.8736   1
  -6  15  -1 28.6278  2.9210   2
   6  15   1 28.9423  2.4317   1
   7 -15   1 7.12365 1.98298   1
  -7 -15  -1 7.30902 1.93942   2
  -7 -15  -1 8.78404 1.54952   3
  -7  15  -1 5.54113 1.93736   2
   7  15   1 5.18306 1.54986   1
  -8 -15  -1 28.8828  3.4193   2
   8 -15   1 24.2531  3.2368   1
  -8  15  -1 26.6113  3.6036   2
   9 -15   1 1.55149 2.09736   1
  -9 -15  -1 3.71866 2.08129   2
  -9  15  -1 2.70217 2.16063   2
 -10 -15  -1 17.9603  3.3499   2
  10 -15   1 16.3376  3.2957   1
 -10  15  -1 24.9217  4.2103   2
  11 -15   1 5.00244 2.97525   1
 -11 -15  -1 5.48556 2.70199   2
 -11  15  -1 4.61964 2.77107   2
  12 -15   1 34.0611  5.0353   1
 -12  15  -1 43.8317  5.8686   2
  12 -16  -1 4.93574 3.02653   1
 -12  16   1 6.17416 2.93892   2
 -11 -16   1 28.9318  4.2220   2
  11 -16  -1 28.4897  4.2357   1
 -11  16   1 40.0105  4.5886   2
  10 -16  -1 13.2837  3.0309   1
 -10 -16   1 14.9382  3.1122   2
 -10  16   1 5.87463 2.29071   2
   9 -16  -1 46.6721  4.2254   1
  -9 -16   1 44.0836  4.1423   2
  -9 -16   1 44.1797  3.3689   3
  -9  16   1 36.1310  3.7950   2
  -8 -16   1 119.991   5.721   3
  -8  16   1 119.498   6.651   2
  -7 -16   1 71.6591  3.9775   3
  -7  16   1 75.5101  4.3388   1
  -7  16   1 72.2439  4.5787   2
  -6 -16   1 9.60247 1.60797   3
   6 -16  -1 14.9374  1.7291   3
   6  16  -1 10.6519  2.1440   2
  -6  16   1 9.75558 1.76364   2
  -6  16   1 9.48867 1.74464   1
   6  16  -1 12.6591  1.3470   1
  -5 -16   1 142.701   5.888   3
   5 -16  -1 144.738   5.700   3
  -5  16   1 131.346   5.867   1
   5  16  -1 133.163   5.133   1
  -5  16   1 125.353   6.469   2
   5  16  -1 128.088   6.677   2
   4 -16  -1 60.3311  3.0402   3
  -4 -16   1 59.2149  3.2270   3
   4  16  -1 61.6276  2.5594   1
  -4  16   1 66.9036  3.3077   1
  -4  16   1 57.4838  3.4303   2
   4  16  -1 55.1118  3.6431   2
   3 -16  -1 87.4172  3.8434   3
  -3 -16   1 89.0317  3.9758   3
   3  16  -1 77.4128  4.4461   2
  -3  16   1 79.4224  4.2764   2
  -3  16   1 88.0385  3.8893   1
   2 -16  -1 655.957  22.902   3
  -2 -16   1 641.878  22.930   3
  -2  16   1 630.940  25.472   2
  -2  16   1 636.623  22.225   1
   2  16  -1 641.799  21.719   1
   2  16  -1 645.238  25.655   2
  -1 -16   1 192.869   7.428   3
   1 -16  -1 191.569   7.455   3
   1  16  -1 189.197   8.354   2
  -1  16   1 190.438   7.095   1
   1  16  -1 197.172   6.798   1
  -1  16   1 182.607   8.053   2
   0 -16  -1 99.6193  4.5597   3
   0 -16   1 100.894   4.456   3
   0  16   1 108.481   4.260   1
   0  16   1 110.649   4.862   2
   0  16  -1 106.789   4.126   1
   0  16  -1 111.765   5.195   2
   1 -16   1 568.790  20.024   3
  -1 -16  -1 582.576  20.249   3
   1  16   1 581.040  22.317   2
  -1  16  -1 520.453  22.620   2
   1  16   1 557.093  19.378   1
  -1  16  -1 560.898  19.425   1
   2 -16   1 220.788   8.611   3
  -2 -16  -1 229.621   8.902   3
   2  16   1 237.265   8.415   1
  -2  16  -1 242.759   8.624   1
  -2  16  -1 217.234  10.126   2
   2  16   1 231.870   9.767   2
   3 -16   1 271.689   9.976   3
  -3 -16  -1 273.011  10.304   3
   3  16   1 274.413   9.867   1
   3  16   1 272.322  11.471   2
  -3  16  -1 257.019  11.910   2
  -3  16  -1 272.510  10.129   1
  -4 -16  -1 147.985   6.889   2
  -4 -16  -1 153.894   6.246   3
  -4  16  -1 139.968   7.331   2
   4  16   1 150.846   5.925   1
  -5 -16  -1 73.0277  4.2398   2
  -5 -16  -1 72.9737  3.7726   3
   5 -16   1 72.4411  4.1404   1
  -5  16  -1 75.0779  4.6780   2
   5  16   1 78.1981  3.7054   1
  -6 -16  -1 48.1998  3.4553   2
   6 -16   1 47.8755  3.4763   1
  -6 -16  -1 47.2621  2.9502   3
   6  16   1 43.7370  2.9447   1
  -6  16  -1 45.4783  3.7426   2
  -7 -16  -1 161.947   8.064   2
  -7 -16  -1 163.420   6.851   3
   7 -16   1 159.533   7.583   1
  -7  16  -1 152.905   8.382   2
  -8 -16  -1 65.2832  4.7381   2
   8 -16   1 68.0920  4.8844   1
  -8  16  -1 58.1482  4.7745   2
   9 -16   1 33.3960  3.9795   1
  -9 -16  -1 35.3020  3.9009   2
  -9  16  -1 42.4930  4.4360   2
  10 -16   1 8.40602 2.84448   1
 -10 -16  -1 9.69484 3.01750   2
 -10  16  -1 6.32666 2.72728   2
 -11 -16  -1 8.49106 3.15795   2
  11 -16   1 6.12230 3.05871   1
 -11  16  -1 7.15979 3.06545   2
 -12  16  -1 24.8827  4.6924   2
  11 -17  -1 54.5223  5.4406   1
 -11  17   1 40.3623  4.7091   2
  10 -17  -1 30.4830  4.0026   1
 -10  17   1 33.1664  4.1756   2
  -9 -17   1 57.1266  3.8917   3
   9 -17  -1 61.7321  4.7664   1
  -9  17   1 57.7216  4.6180   2
  -8 -17   1 27.8925  2.6792   3
  -8  17   1 27.0953  2.9474   2
  -7 -17   1 35.1641  2.7015   3
  -7  17   1 28.7736  2.9632   1
   7  17  -1 26.3670  3.3291   2
  -7  17   1 29.4202  2.8794   2
  -6 -17   1 33.3940  2.6365   3
   6 -17  -1 36.0168  2.4368   3
  -6  17   1 33.2831  2.8397   1
  -6  17   1 40.5011  3.0328   2
   6  17  -1 34.0236  3.2694   2
  -5 -17   1 27.6934  2.3399   3
   5 -17  -1 27.2555  2.1460   3
   5  17  -1 31.5668  2.9173   2
  -5  17   1 31.3790  2.5429   1
  -5  17   1 29.7794  2.5100   2
   5  17  -1 33.6940  1.8280   1
  -4 -17   1 239.171   9.265   3
   4 -17  -1 245.486   9.122   3
  -4  17   1 232.650   9.085   1
   4  17  -1 231.539   8.367   1
   4  17  -1 233.324  10.512   2
  -4  17   1 234.795  10.374   2
   3 -17  -1 651.209  22.826   3
  -3 -17   1 630.885  22.877   3
  -3  17   1 641.972  22.280   1
   3  17  -1 636.522  25.638   2
  -3  17   1 626.534  25.480   2
  -2 -17   1 220.086   8.502   3
   2 -17  -1 234.032   8.528   3
  -2  17   1 224.504   8.220   1
   2  17  -1 215.081   7.667   1
   2  17  -1 214.401   9.520   2
  -2  17   1 203.979   9.335   2
  -1 -17   1 109.759   4.558   3
   1 -17  -1 107.577   4.581   3
  -1  17   1 105.123   4.855   2
  -1  17   1 99.5735  4.3022   1
   1  17  -1 100.012   5.059   2
   1  17  -1 100.198   3.927   1
   0 -17  -1 165.468   6.590   3
   0 -17   1 165.300   6.481   3
   0  17   1 168.278   7.076   2
   0  17   1 155.624   6.131   1
   0  17  -1 160.315   7.374   2
   0  17  -1 160.360   6.032   1
   1 -17   1 541.181  20.269   3
  -1 -17  -1 557.163  20.480   3
   1  17   1 563.546  19.641   1
  -1  17  -1 585.113  23.042   2
  -1  17  -1 592.862  19.721   1
   1  17   1 574.246  22.612   2
   2 -17   1 932.649  32.520   3
  -2 -17  -1 952.089  32.825   3
  -2  17  -1 875.100  36.875   2
  -2  17  -1 937.415  31.784   1
   2  17   1 931.997  36.390   2
   2  17   1 929.014  31.599   1
  -3 -17  -1 545.907  19.836   3
   3 -17   1 550.476  19.515   3
   3  17   1 529.707  19.043   1
   3  17   1 557.291  22.097   2
  -3  17  -1 550.278  19.367   1
  -3  17  -1 552.567  22.578   2
  -4 -17  -1 115.800   5.105   3
  -4  17  -1 111.769   6.114   2
  -4  17  -1 113.060   5.154   1
   4  17   1 112.598   4.783   1
  -5 -17  -1 30.4649  2.6363   2
   5 -17   1 32.0840  2.7640   1
  -5 -17  -1 28.2875  2.4298   3
   5  17   1 34.3465  2.3568   1
  -5  17  -1 34.4769  3.0318   2
  -6 -17  -1 58.9175  3.9385   2
   6 -17   1 61.0664  3.9107   1
  -6 -17  -1 61.9192  3.4183   3
   6  17   1 56.9419  3.3718   1
  -6  17  -1 50.3565  4.0944   2
  -7 -17  -1 122.163   6.856   2
  -7 -17  -1 127.794   5.852   3
   7 -17   1 127.146   6.636   1
  -7  17  -1 139.250   7.490   2
  -8 -17  -1 107.021   6.450   2
   8 -17   1 109.055   6.242   1
  -8  17  -1 106.617   6.802   2
  -9 -17  -1 40.7961  4.1619   2
   9 -17   1 44.0962  4.4343   1
  -9  17  -1 42.1608  4.5457   2
 -10 -17  -1 3.65368 2.44026   2
  10 -17   1 -0.5464  2.1966   1
 -10  17  -1 -0.7235  2.2736   2
 -11 -17  -1 8.12639 3.02340   2
  11 -17   1 5.60373 3.00196   1
 -11  17  -1 7.63601 3.06462   2
 -12  17  -1 13.8467  4.1987   2
  12 -18  -1 19.7565  4.1677   1
  11 -18  -1 24.7005  4.1013   1
 -11  18   1 21.7168  3.8486   2
  10 -18  -1 62.9892  5.4474   1
 -10  18   1 74.5000  5.6704   2
   9 -18  -1 48.9273  4.5042   1
  -9 -18   1 43.9344  3.5815   3
   9  18  -1 46.6617  4.9728   2
  -9  18   1 53.1293  4.3490   2
  -8 -18   1 6.86187 1.72542   3
   8  18  -1 4.30846 2.42250   2
  -8  18   1 2.42245 1.53392   2
  -7 -18   1 17.4526  2.1954   3
   7  18  -1 9.00755 2.47294   2
  -7  18   1 11.2360  2.1889   1
  -7  18   1 12.7879  2.1925   2
  -6 -18   1 41.9499  3.0007   3
   6 -18  -1 41.6054  2.7573   3
  -6  18   1 44.4959  3.2359   2
   6  18  -1 45.6294  3.9777   2
  -6  18   1 46.0507  3.3203   1
  -5 -18   1 1.89041 1.16545   3
   5 -18  -1 1.46178 1.05518   3
   5  18  -1 0.25120 1.40301   2
  -5  18   1 1.48051 1.13519   2
  -5  18   1 2.10624 1.32021   1
   4 -18  -1 185.762   7.199   3
  -4 -18   1 178.992   7.331   3
  -4  18   1 182.785   7.251   1
   4  18  -1 177.169   8.302   2
   4  18  -1 172.875   6.460   1
  -4  18   1 168.816   8.053   2
  -3 -18   1 276.513  11.135   3
   3 -18  -1 294.214  11.131   3
   3  18  -1 291.937  10.190   1
  -3  18   1 298.475  10.912   1
   3  18  -1 301.886  12.675   2
  -3  18   1 299.666  12.500   2
   2 -18  -1 2.28856 1.01750   3
  -2 -18   1 2.85518 1.03002   3
   2  18  -1 1.16048 0.56306   1
   2  18  -1 0.74760 0.98922   2
  -2  18   1 2.85684 0.93729   1
  -2  18   1 0.90359 0.80872   2
   1 -18  -1 36.5402  2.3671   3
  -1 -18   1 31.5211  2.2948   3
   1  18  -1 37.6826  1.8173   1
   1  18  -1 37.5134  2.6414   2
  -1  18   1 39.2325  2.3942   2
  -1  18   1 35.1652  2.1193   1
   0 -18   1 32.2407  2.2213   3
   0 -18  -1 30.9437  2.2944   3
   0  18   1 40.1433  2.4090   2
   0  18  -1 36.1503  1.9457   1
   0  18  -1 37.6257  2.6891   2
   0  18   1 39.4418  2.1220   1
   1 -18   1 221.534   8.215   3
  -1 -18  -1 228.506   8.450   3
   1  18   1 217.740   9.136   2
   1  18   1 206.897   7.828   1
  -1  18  -1 209.372   7.886   1
  -1  18  -1 190.545   9.417   2
   2 -18   1 528.183  19.557   3
  -2 -18  -1 544.120  19.876   3
  -2  18  -1 546.938  19.168   1
   2  18   1 555.443  21.971   2
  -2  18  -1 545.778  22.437   2
   2  18   1 559.880  19.013   1
  -3 -18  -1 213.052   8.650   3
   3 -18   1 205.858   8.280   3
  -3  18  -1 220.853  10.100   2
   3  18   1 221.427   8.197   1
  -3  18  -1 221.611   8.495   1
   3  18   1 227.237   9.647   2
  -4 -18  -1 50.5350  3.2274   3
   4 -18   1 53.4867  2.8500   3
  -4  18  -1 62.5667  3.4587   1
  -4  18  -1 63.3222  4.1049   2
   4  18   1 59.3089  3.0761   1
   4  18   1 64.7315  3.9242   2
  -5 -18  -1 23.6305  2.2349   3
   5  18   1 18.3089  1.9243   1
  -5  18  -1 17.7619  2.5878   2
   6 -18   1 0.67645 1.50042   1
  -6 -18  -1 1.44762 1.42260   2
  -6 -18  -1 1.34847 1.17497   3
  -6  18  -1 1.42250 1.57639   2
   6  18   1 4.56788 1.36234   1
  -7 -18  -1 25.9318  2.5798   3
  -7 -18  -1 30.2381  3.3174   2
   7 -18   1 32.4665  3.4480   1
  -7  18  -1 26.3805  3.5407   2
  -8 -18  -1 15.8240  2.8715   2
  -8 -18  -1 21.0718  2.4515   3
   8 -18   1 18.3602  3.0883   1
  -8  18  -1 21.1601  3.3001   2
  -9 -18  -1 36.7677  4.2652   2
   9 -18   1 32.7980  4.0328   1
  -9  18  -1 39.3403  4.7108   2
  10 -18   1 6.55851 2.82161   1
 -10 -18  -1 8.81562 2.86139   2
 -10  18  -1 11.2458  3.1167   2
  11 -18   1 2.29208 2.68995   1
 -11 -18  -1 1.50682 2.65405   2
 -11  18  -1 1.78491 2.65881   2
 -12  18  -1 2.96117 3.17627   2
  12 -19  -1 15.5213  3.7619   1
  12  19  -1 14.0309  4.4535   2
  11 -19  -1 17.8365  3.5941   1
  11  19  -1 12.2440  4.0455   2
  10 -19  -1 41.2269  4.7572   1
  10  19  -1 41.5061  5.3049   2
 -10  19   1 40.3868  4.7828   2
   9 -19  -1 118.988   6.663   1
  -9 -19   1 110.514   5.707   3
   9  19  -1 108.291   7.411   2
  -9  19   1 105.063   6.671   2
  -8 -19   1 19.2255  2.4712   3
  -8  19   1 27.2523  3.0448   2
   8  19  -1 25.8914  3.7207   2
  -7 -19   1 49.7438  3.4631   3
  -7  19   1 58.9095  4.0031   2
   7  19  -1 55.9607  4.5379   2
  -7  19   1 50.9965  3.8986   1
  -6 -19   1 44.8657  3.0959   3
   6 -19  -1 46.8447  2.9119   3
  -6  19   1 45.6993  3.3387   1
  -6  19   1 37.0238  3.1186   2
   6  19  -1 41.0843  3.7502   2
  -5 -19   1 13.9927  2.0133   3
   5 -19  -1 19.9734  2.0272   3
  -5  19   1 23.7468  2.3897   2
   5  19  -1 26.0528  2.8542   2
  -5  19   1 25.4057  2.5105   1
   4 -19  -1 76.8864  3.6831   3
  -4 -19   1 70.7960  3.7549   3
  -4  19   1 73.6820  3.7736   1
   4  19  -1 68.3586  4.3460   2
  -4  19   1 63.4914  3.9755   2
  -3 -19   1 15.9709  1.8540   3
   3 -19  -1 13.8544  1.6636   3
  -3  19   1 9.79574 1.47617   1
   3  19  -1 11.5803  1.9482   2
  -3  19   1 12.0044  1.7457   2
  -2 -19   1 10.4713  1.4882   3
   2 -19  -1 10.0730  1.5352   3
   2  19  -1 7.70956 1.53958   2
  -2  19   1 9.15086 1.30062   1
   2  19  -1 6.36444 0.82803   1
  -2  19   1 6.58660 1.36769   2
   1 -19  -1 44.1174  2.7883   3
  -1 -19   1 48.6481  2.7800   3
   1  19  -1 49.7255  3.1967   2
  -1  19   1 48.9596  2.8561   2
   1  19  -1 47.0186  2.1858   1
  -1  19   1 46.8271  2.5181   1
   0 -19   1 53.2059  2.8258   3
   0 -19  -1 54.1911  2.9516   3
   0  19   1 46.9756  2.8539   2
   0  19  -1 50.8516  3.2605   2
   0  19   1 46.3190  2.5011   1
   0  19  -1 48.8081  2.4097   1
   1 -19   1 266.037  10.195   3
  -1 -19  -1 271.378  10.411   3
  -1  19  -1 254.392  11.639   2
   1  19   1 282.766  11.389   2
   1  19   1 267.032   9.778   1
  -1  19  -1 276.444   9.845   1
   2 -19   1 2.85380 1.00107   3
  -2 -19  -1 2.52407 1.08205   3
  -2  19  -1 1.35946 0.99775   1
  -2  19  -1 1.97194 1.30163   2
   2  19   1 0.38099 1.02338   2
   2  19   1 0.39450 0.90155   1
   3 -19   1 98.5350  4.3859   3
  -3 -19  -1 100.922   4.770   3
   3  19   1 103.249   4.333   1
   3  19   1 102.614   5.242   2
  -3  19  -1 95.1671  5.4908   2
  -3  19  -1 102.628   4.645   1
  -4 -19  -1 13.7562  1.8434   3
   4 -19   1 15.7749  1.6280   3
   4  19   1 14.4963  1.6407   1
  -4  19  -1 17.8994  2.1022   1
   4  19   1 14.3996  2.1325   2
  -4  19  -1 14.8684  2.4087   2
  -5 -19  -1 67.4553  3.7771   3
   5  19   1 68.3149  3.6116   1
  -5  19  -1 69.0949  4.6721   2
   6 -19   1 59.0721  4.0428   1
  -6 -19  -1 57.8422  4.0125   2
  -6 -19  -1 54.4966  3.4599   3
  -6  19  -1 60.4219  4.6109   2
   7 -19   1 11.7304  2.4228   1
  -7 -19  -1 12.7206  2.4268   2
  -7 -19  -1 9.25670 1.82034   3
  -7  19  -1 9.66035 2.50262   2
  -8 -19  -1 35.7582  3.9824   2
   8 -19   1 40.2176  4.1646   1
  -8 -19  -1 35.2562  3.0744   3
  -8  19  -1 45.9981  4.3632   2
   9 -19   1 34.5502  4.2698   1
  -9 -19  -1 33.6994  4.1933   2
  -9  19  -1 43.0929  4.5863   2
  10 -19   1 22.5857  3.9410   1
 -10 -19  -1 32.7090  4.4122   2
 -10  19  -1 23.0076  3.9157   2
  11 -19   1 13.7623  3.7155   1
 -11 -19  -1 12.0292  3.7407   2
 -11  19  -1 9.13838 3.30895   2
  12 -20  -1 7.85716 3.43212   1
  12  20  -1 2.98529 3.41656   2
  11 -20  -1 15.2372  3.6467   1
  10 -20  -1 31.3376  4.0884   1
 -10  20   1 30.1631  4.0936   2
  10  20  -1 26.5418  4.6303   2
  -9 -20   1 97.0949  5.3491   3
   9 -20  -1 86.0139  6.0086   1
   9  20  -1 104.224   7.374   2
  -9  20   1 101.279   6.273   2
  -8 -20   1 52.1608  3.7365   3
   8  20  -1 52.7104  5.1211   2
  -8  20   1 54.5497  4.2098   2
  -7 -20   1 34.9138  3.0040   3
   7  20  -1 35.8921  3.8999   2
  -7  20   1 39.9892  3.5227   1
  -7  20   1 34.0692  3.1974   2
   6 -20  -1 85.7877  4.1784   3
  -6 -20   1 80.1595  4.3803   3
   6  20  -1 80.2130  5.3637   2
  -6  20   1 77.1993  4.7305   2
  -6  20   1 78.3206  4.5426   1
   5 -20  -1 22.9584  2.1684   3
  -5 -20   1 19.8130  2.2399   3
   5  20  -1 17.2442  2.5375   2
  -5  20   1 18.2186  2.3507   2
  -5  20   1 15.6695  2.1812   1
  -4 -20   1 64.0967  3.6819   3
   4 -20  -1 66.1642  3.5648   3
  -4  20   1 68.1590  3.7163   1
  -4  20   1 67.2899  4.0535   2
   4  20  -1 71.5843  4.3164   2
  -3 -20   1 1.41621 1.11953   3
   3 -20  -1 1.77420 1.08164   3
  -3  20   1 0.02526 0.87168   2
   3  20  -1 0.46667 0.69678   1
   3  20  -1 -0.6155  1.1106   2
  -3  20   1 0.46904 1.05425   1
  -2 -20   1 117.965   5.192   3
   2 -20  -1 119.649   5.183   3
   2  20  -1 114.612   5.847   2
   2  20  -1 114.008   4.358   1
  -2  20   1 118.057   4.967   1
  -2  20   1 107.603   5.529   2
   1 -20  -1 75.8613  3.8508   3
  -1 -20   1 71.9540  3.7400   3
  -1  20   1 77.9790  3.5353   1
   1  20  -1 74.6038  4.3027   2
  -1  20   1 78.1373  4.0096   2
   1  20  -1 74.1873  3.1531   1
   0 -20  -1 75.3956  3.8858   3
   0 -20   1 76.0657  3.7600   3
   0  20   1 78.4368  3.5524   1
   0  20   1 79.7300  4.1024   2
   0  20  -1 73.9795  4.3540   2
   0  20  -1 81.5693  3.3992   1
  -1 -20  -1 319.393  11.936   3
   1 -20   1 325.136  11.752   3
  -1  20  -1 277.895  13.298   2
   1  20   1 319.003  11.237   1
   1  20   1 317.775  13.020   2
  -1  20  -1 310.613  11.261   1
   2 -20   1 104.199   4.910   3
  -2 -20  -1 113.724   5.176   3
   2  20   1 116.827   4.731   1
  -2  20  -1 109.159   6.030   2
   2  20   1 117.665   5.646   2
  -2  20  -1 115.535   4.891   1
  -3 -20  -1 108.999   4.883   3
   3 -20   1 108.047   4.499   3
  -3  20  -1 84.4803  5.4866   2
  -3  20  -1 98.3172  4.6741   1
   3  20   1 100.611   4.381   1
   3  20   1 101.378   5.260   2
   4 -20   1 32.3387  2.2578   3
  -4 -20  -1 33.5488  2.6904   3
  -4  20  -1 32.8565  2.8205   1
   4  20   1 35.5237  3.0308   2
   4  20   1 39.0203  2.4357   1
  -4  20  -1 35.8103  3.2887   2
  -5 -20  -1 107.388   5.158   3
  -5  20  -1 102.960   6.198   2
   5  20   1 108.751   6.021   2
   6 -20   1 108.060   5.631   1
  -6 -20  -1 104.505   5.171   3
  -6  20  -1 104.630   6.356   2
   7 -20   1 98.3951  5.6815   1
  -7 -20  -1 94.3635  4.9425   3
  -7  20  -1 98.1933  6.3092   2
  -8 -20  -1 55.8665  3.7640   3
   8 -20   1 50.2131  4.6302   1
  -8 -20  -1 56.7858  4.6663   2
  -8  20  -1 61.4853  4.9003   2
  -9 -20  -1 58.5393  5.2170   2
   9 -20   1 55.0073  5.1209   1
  -9  20  -1 56.4491  5.3503   2
  10 -20   1 9.53628 3.07951   1
 -10 -20  -1 6.99266 2.82334   2
 -10  20  -1 12.1246  3.2502   2
  11 -20   1 17.6612  3.9494   1
 -11 -20  -1 24.7653  4.3765   2
 -11  20  -1 21.1841  4.1559   2
 -12  20  -1 1.85490 3.11548   2
  11 -21  -1 19.8092  3.8812   1
  11  21  -1 14.2409  4.0165   2
  10 -21  -1 7.33039 2.90898   1
  10  21  -1 5.53975 3.14306   2
   9 -21  -1 14.5838  2.9686   1
  -9 -21   1 14.1630  2.4136   3
  -9  21   1 14.1585  2.7800   2
   9  21  -1 12.6685  3.2929   2
  -8 -21   1 35.8202  3.2249   3
   8  21  -1 35.0692  4.4778   2
  -8  21   1 36.8438  3.5470   2
  -8  21   1 44.0775  3.9814   1
  -7 -21   1 16.6383  2.2908   3
  -7  21   1 20.8179  2.8664   2
   7  21  -1 19.4598  3.2571   2
  -7  21   1 19.5568  2.8050   1
  -6 -21   1 45.5466  3.3642   3
   6 -21  -1 46.6369  3.1099   3
  -6  21   1 42.8523  3.4563   2
  -6  21   1 44.1647  3.5192   1
   6  21  -1 53.9680  4.4682   2
  -5 -21   1 30.5589  2.7717   3
   5 -21  -1 27.3974  2.5304   3
   5  21  -1 32.6847  3.3062   2
  -5  21   1 30.1209  2.9043   1
  -5  21   1 32.3586  2.8736   2
   4 -21  -1 80.8996  3.9809   3
  -4 -21   1 80.9733  4.1128   3
   4  21  -1 70.7298  4.7631   2
  -4  21   1 66.9771  4.2731   2
  -4  21   1 71.5064  3.9494   1
  -3 -21   1 10.6363  1.6985   3
   3 -21  -1 15.1153  1.9099   3
  -3  21   1 12.2457  1.6665   1
   3  21  -1 12.9376  2.0482   2
  -3  21   1 11.8463  1.9083   2
  -2 -21   1 65.2940  3.6020   3
   2 -21  -1 61.0044  3.5411   3
  -2  21   1 67.2767  3.9391   2
   2  21  -1 66.6496  4.1049   2
   2  21  -1 69.6015  2.8489   1
  -2  21   1 71.9611  3.4673   1
  -1 -21   1 16.0451  1.8316   3
   1 -21  -1 13.7322  1.7751   3
   1  21  -1 15.7627  1.3576   1
  -1  21   1 17.8949  1.7198   1
  -1  21   1 18.0248  1.8303   2
   1  21  -1 17.9084  2.2043   2
   0 -21   1 2.55164 1.06846   3
   0 -21  -1 1.98918 1.10581   3
   0  21   1 3.46284 1.16663   2
   0  21  -1 4.55144 1.39809   2
   0  21  -1 5.10084 1.03625   1
   0  21   1 2.65716 1.02442   1
  -1 -21  -1 44.3434  2.9347   3
   1 -21   1 41.7349  2.7236   3
   1  21   1 41.8165  2.9416   2
  -1  21  -1 45.5683  2.5581   1
   1  21   1 49.2953  2.6002   1
  -1  21  -1 51.2515  3.4133   2
  -2 -21  -1 249.399   9.755   3
   2 -21   1 237.521   9.376   3
  -2  21  -1 246.934  11.134   2
  -2  21  -1 239.342   9.232   1
   2  21   1 243.315  10.622   2
   2  21   1 245.549   9.073   1
  -3 -21  -1 30.2597  2.6252   3
   3 -21   1 30.2560  2.3010   3
  -3  21  -1 32.0094  3.1937   2
  -3  21  -1 35.1934  2.6269   1
   3  21   1 38.5073  2.3261   1
   3  21   1 34.1749  2.8992   2
   4 -21   1 3.80936 1.12289   3
  -4 -21  -1 5.86776 1.52738   3
  -4  21  -1 2.18975 1.48349   1
   4  21   1 3.75390 1.64888   2
  -4  21  -1 3.81754 1.73464   2
   4  21   1 3.78471 1.21172   1
  -5 -21  -1 56.7172  3.6173   3
   5 -21   1 58.9555  3.1178   3
   5  21   1 60.3408  4.3394   2
   5  21   1 58.2152  3.3349   1
  -5  21  -1 57.1259  4.3661   2
   6 -21   1 36.9861  3.4689   1
  -6 -21  -1 37.1006  2.9661   3
   6  21   1 35.1412  3.9188   2
  -6  21  -1 33.8493  3.6232   2
  -7 -21  -1 112.421   5.825   3
   7 -21   1 122.252   6.548   1
  -7  21  -1 133.214   7.471   2
  -8 -21  -1 58.0833  3.9038   3
   8 -21   1 57.9977  4.9531   1
  -8  21  -1 58.5127  5.1704   2
   9 -21   1 23.8139  3.7336   1
  -9  21  -1 26.8526  4.1478   2
  10 -21   1 1.87397 2.52309   1
 -10  21  -1 5.46613 2.79497   2
  11 -21   1 17.4984  4.0484   1
  11 -22  -1 2.36914 2.87170   1
  10 -22  -1 77.9897  6.0542   1
  10  22  -1 64.6028  6.4636   2
  -9 -22   1 26.0340  3.1725   3
   9 -22  -1 21.2478  3.5965   1
   9  22  -1 22.7102  4.1413   2
  -8 -22   1 29.8386  3.0859   3
  -8  22   1 22.3087  3.1617   2
   8  22  -1 19.5072  3.6878   2
  -8  22   1 22.3397  3.2087   1
  -7 -22   1 5.49692 1.76517   3
  -7  22   1 8.58731 2.01818   2
  -7  22   1 8.68848 2.33653   1
   7  22  -1 8.09745 2.62110   2
  -6 -22   1 89.5327  4.9027   3
   6 -22  -1 99.6727  4.7589   3
  -6  22   1 90.2606  5.3630   2
  -6  22   1 91.0666  5.0983   1
   6  22  -1 84.6359  5.8403   2
   5 -22  -1 59.1894  3.4714   3
  -5 -22   1 55.5184  3.6506   3
  -5  22   1 51.9840  3.8254   2
   5  22  -1 58.6672  4.3301   2
  -5  22   1 53.1321  3.6914   1
  -4 -22   1 313.871  12.542   3
   4 -22  -1 327.385  12.474   3
  -4  22   1 330.527  12.325   1
   4  22  -1 324.287  14.285   2
  -4  22   1 325.270  13.953   2
   3 -22  -1 17.8978  2.1017   3
  -3 -22   1 20.1630  2.2303   3
  -3  22   1 22.9152  2.2106   1
  -3  22   1 24.6131  2.3794   2
   3  22  -1 21.8691  2.6318   2
  -2 -22   1 7.86474 1.58050   3
   2 -22  -1 10.0002  1.6971   3
   2  22  -1 9.75062 1.88598   2
   2  22  -1 9.98716 1.07566   1
  -2  22   1 10.0176  1.5649   1
  -2  22   1 9.61725 1.65267   2
  -1 -22   1 12.2400  1.7131   3
   1 -22  -1 12.3672  1.7208   3
  -1  22   1 9.48154 1.55927   2
   1  22  -1 9.83439 1.16055   1
  -1  22   1 9.27274 1.40701   1
   1  22  -1 9.72908 1.88514   2
   0 -22   1 109.080   5.138   3
   0 -22  -1 103.791   5.247   3
   0  22   1 116.852   5.671   2
   0  22  -1 119.248   4.718   1
   0  22   1 120.606   4.910   1
   0  22  -1 117.458   6.033   2
   1 -22   1 35.7110  2.4370   3
  -1 -22  -1 36.1127  2.6468   3
   1  22   1 27.8322  2.4952   2
   1  22   1 28.5424  2.1093   1
  -1  22  -1 30.6011  2.8925   2
  -1  22  -1 28.5666  2.1096   1
   2 -22   1 176.690   7.326   3
  -2 -22  -1 171.826   7.582   3
   2  22   1 183.714   7.008   1
  -2  22  -1 178.437   8.835   2
   2  22   1 184.501   8.333   2
  -2  22  -1 188.894   7.255   1
  -3 -22  -1 38.5321  2.9677   3
  -3  22  -1 40.9189  3.5761   2
   3  22   1 46.0543  3.3760   2
  -3  22  -1 44.1508  2.9831   1
   3  22   1 42.2551  2.6137   1
  -4 -22  -1 52.4944  3.5091   3
   4 -22   1 51.9878  3.0337   3
   4  22   1 53.4915  3.9281   2
  -4  22  -1 53.2102  3.4911   1
  -4  22  -1 48.5980  4.1194   2
   4  22   1 53.8559  3.1187   1
   5 -22   1 122.399   5.303   3
  -5 -22  -1 120.105   5.806   3
   5  22   1 124.271   6.805   2
  -5  22  -1 117.719   6.860   2
  -6 -22  -1 28.4628  2.7834   3
   6 -22   1 25.6857  3.0650   1
   6  22   1 30.1141  3.4521   2
  -6  22  -1 34.5449  3.5789   2
   7 -22   1 33.9625  3.6879   1
  -7 -22  -1 30.5502  2.9844   3
  -7  22  -1 21.5304  3.3699   2
   7  22   1 26.2917  3.6534   2
   8 -22   1 28.8166  3.8427   1
  -8 -22  -1 27.8876  3.0465   3
  -8  22  -1 27.8658  3.9618   2
   8  22   1 21.8316  3.6745   2
   9 -22   1 50.7026  5.2234   1
  -9  22  -1 70.0778  5.6694   2
  10 -22   1 12.2354  3.4010   1
 -10  22  -1 12.6719  3.4690   2
  11 -22   1 25.0874  4.5410   1
 -11  22  -1 28.5577  4.8468   2
  11  22   1 27.7289  5.0255   2
  11 -23  -1 32.8751  4.6167   1
  11  23  -1 27.8440  4.9522   2
  10 -23  -1 89.3691  6.5553   1
  10  23  -1 103.958   8.208   2
   9 -23  -1 64.6833  5.4643   1
  -9 -23   1 76.3722  4.7955   3
   9  23  -1 71.1081  6.2465   2
  -8 -23   1 21.2560  2.8153   3
  -8  23   1 29.6631  3.2941   2
  -8  23   1 36.4283  3.9502   1
   8  23  -1 25.5835  4.1053   2
  -7 -23   1 18.6491  2.5224   3
  -7  23   1 20.6976  3.0065   1
   7  23  -1 16.4360  3.1325   2
  -7  23   1 16.8897  2.6771   2
  -6 -23   1 109.422   5.583   3
   6 -23  -1 116.971   5.374   3
  -6  23   1 107.739   6.085   2
   6  23  -1 99.5661  6.5489   2
  -6  23   1 114.399   5.794   1
   5 -23  -1 134.450   6.023   3
  -5 -23   1 131.383   6.244   3
  -5  23   1 132.895   6.248   1
   5  23  -1 133.222   7.227   2
  -5  23   1 124.004   6.674   2
   4 -23  -1 540.302  19.986   3
  -4 -23   1 535.337  20.036   3
   4  23  -1 543.957  22.578   2
  -4  23   1 553.795  19.583   1
  -4  23   1 531.133  22.256   2
   3 -23  -1 17.1179  2.0971   3
  -3 -23   1 19.2447  2.2456   3
   3  23  -1 12.6523  2.2130   2
  -3  23   1 16.9769  2.1958   2
  -3  23   1 11.8412  1.7997   1
   2 -23  -1 8.61187 1.59114   3
  -2 -23   1 6.67333 1.56399   3
   2  23  -1 6.38839 1.68767   2
  -2  23   1 5.85352 1.56633   2
   2  23  -1 5.15047 0.95762   1
  -2  23   1 3.61678 1.31479   1
  -1 -23   1 43.6843  2.9793   3
   1 -23  -1 39.4247  2.9505   3
   1  23  -1 47.8114  2.3737   1
  -1  23   1 47.9804  2.7238   1
   1  23  -1 47.8586  3.5100   2
  -1  23   1 42.6524  3.0753   2
   0 -23   1 124.929   5.477   3
   0 -23  -1 128.987   5.673   3
   0  23   1 119.609   5.075   1
   0  23  -1 121.868   6.321   2
   0  23  -1 117.906   4.914   1
   0  23   1 113.319   5.844   2
  -1 -23  -1 68.7980  3.9792   3
   1 -23   1 70.5080  3.7575   3
   1  23   1 71.5599  3.5066   1
  -1  23  -1 76.5186  4.5890   2
   1  23   1 70.7412  4.1490   2
  -1  23  -1 74.0893  3.5368   1
  -2 -23  -1 72.7172  4.0884   3
   2 -23   1 68.2640  3.7621   3
   2  23   1 77.0465  3.6145   1
  -2  23  -1 71.4572  4.7778   2
   2  23   1 74.6766  4.3738   2
  -2  23  -1 76.2199  3.7757   1
  -3 -23  -1 162.585   7.232   3
   3 -23   1 162.829   6.865   3
  -3  23  -1 169.227   8.673   2
   3  23   1 170.682   6.733   1
  -3  23  -1 160.571   6.941   1
   3  23   1 167.448   8.023   2
  -4 -23  -1 146.381   6.571   3
   4 -23   1 147.944   6.092   3
   4  23   1 144.822   6.047   1
  -4  23  -1 130.614   7.532   2
  -4  23  -1 143.408   6.456   1
   4  23   1 134.318   7.267   2
   5 -23   1 27.6687  2.4089   3
  -5 -23  -1 25.5926  2.7476   3
   5  23   1 24.6978  3.1689   2
  -5  23  -1 27.7643  3.4551   2
  -6 -23  -1 18.8959  2.4037   3
   6 -23   1 20.6276  2.8569   1
   6  23   1 23.3352  3.2739   2
  -6  23  -1 20.4248  3.1069   2
   7 -23   1 6.62031 2.26630   1
  -7 -23  -1 4.56389 1.71414   3
   7  23   1 3.33002 2.28796   2
  -7  23  -1 3.35379 2.01941   2
   8 -23   1 79.7299  5.7591   1
  -8 -23  -1 76.7682  4.7353   3
  -8  23  -1 92.7623  6.3004   2
   8  23   1 75.1731  6.3463   2
   9 -23   1 64.0468  5.5756   1
   9  23   1 69.2884  6.4608   2
  -9  23  -1 70.4980  6.0613   2
  10 -23   1 7.20661 2.99418   1
  10  23   1 7.23055 3.53156   2
 -10  23  -1 10.5205  3.2212   2
 -11  23  -1 18.9126  4.1190   2
  11 -24  -1 38.2954  5.1061   1
  10 -24  -1 31.7850  4.2413   1
  10  24  -1 23.3148  4.5470   2
   9 -24  -1 21.5329  3.5882   1
  -9 -24   1 23.9090  3.0332   3
   9  24  -1 24.0361  4.3334   2
  -8 -24   1 12.1127  2.3359   3
   8  24  -1 7.58237 3.11305   2
  -8  24   1 8.33606 2.68919   1
  -7 -24   1 31.5896  3.1588   3
  -7  24   1 30.7428  3.5282   1
   7  24  -1 24.2859  3.8185   2
  -7  24   1 28.1454  3.0226   2
  -6 -24   1 47.5341  3.6820   3
   6 -24  -1 46.7065  3.3570   3
   6  24  -1 51.0367  4.5274   2
  -6  24   1 52.3052  3.9069   2
  -6  24   1 44.8544  3.8872   1
   5 -24  -1 122.147   5.734   3
  -5 -24   1 118.209   5.983   3
  -5  24   1 126.614   6.078   1
  -5  24   1 120.445   6.514   2
   5  24  -1 124.870   7.193   2
  -4 -24   1 167.707   7.069   3
   4 -24  -1 162.048   6.933   3
  -4  24   1 137.881   7.430   2
  -4  24   1 155.366   6.844   1
   4  24  -1 150.774   7.949   2
  -3 -24   1 25.8932  2.6664   3
   3 -24  -1 25.3810  2.6254   3
  -3  24   1 27.3367  2.5442   1
   3  24  -1 27.0567  3.0706   2
  -3  24   1 31.0199  2.7410   2
  -2 -24   1 35.0974  2.8308   3
   2 -24  -1 32.3714  2.7954   3
  -2  24   1 34.9045  2.5883   1
   2  24  -1 35.6135  3.1472   2
  -2  24   1 37.7454  2.9633   2
   1 -24  -1 11.8822  1.8952   3
  -1 -24   1 11.4738  1.7960   3
  -1  24   1 11.2862  1.6315   1
  -1  24   1 14.8413  2.0594   2
   1  24  -1 14.0954  1.4515   1
   1  24  -1 16.0108  2.3208   2
   0 -24  -1 70.4913  3.9982   3
   0 -24   1 71.7836  3.8618   3
   0  24  -1 69.3359  4.4921   2
   0  24   1 71.7308  4.1769   2
   0  24  -1 69.0310  3.3263   1
   0  24   1 69.9338  3.5114   1
   1 -24   1 74.0839  4.0513   3
  -1 -24  -1 76.7821  4.3435   3
   1  24   1 81.3998  4.5122   2
  -1  24  -1 81.2967  3.8073   1
  -1  24  -1 76.4242  4.8191   2
   1  24   1 85.3898  3.8465   1
   2 -24   1 66.9282  3.7797   3
  -2 -24  -1 67.8571  4.0871   3
   2  24   1 71.8486  4.3717   2
  -2  24  -1 69.7922  4.8190   2
   2  24   1 75.0811  3.5998   1
  -2  24  -1 73.0397  3.7436   1
   3 -24   1 76.3024  3.8669   3
  -3 -24  -1 76.3086  4.2893   3
  -3  24  -1 76.4118  4.0572   1
  -3  24  -1 61.2974  4.7762   2
   3  24   1 69.6675  4.5970   2
   3  24   1 73.9095  3.7323   1
   4 -24   1 106.917   5.155   3
  -4 -24  -1 113.267   5.714   3
  -4  24  -1 114.232   6.715   2
  -4  24  -1 118.533   5.665   1
   4  24   1 119.168   6.428   2
  -5 -24  -1 6.12419 1.85843   3
   5  24   1 10.3842  2.3808   2
  -5  24  -1 10.2559  2.3461   2
  -6 -24  -1 18.9313  2.5312   3
   6 -24   1 13.8091  2.6166   1
  -6  24  -1 15.0618  2.8853   2
   6  24   1 15.0519  2.9932   2
  -7 -24  -1 31.5664  3.2107   3
   7 -24   1 34.8020  3.8226   1
   7  24   1 36.3072  4.2178   2
  -7  24  -1 36.2248  4.0595   2
   8 -24   1 20.6047  3.3884   1
  -8 -24  -1 27.0701  3.1374   3
   8  24   1 23.8868  3.9976   2
  -8  24  -1 23.6190  3.7404   2
   9 -24   1 7.32715 2.92323   1
  -9  24  -1 7.46236 2.89269   2
   9  24   1 3.17112 2.95719   2
  10 -24   1 13.8305  3.5305   1
  10  24   1 24.3765  4.5453   2
 -10  24  -1 22.8703  4.2168   2
  11 -25  -1 8.38677 3.43941   1
  11  25  -1 10.3516  4.1149   2
  10 -25  -1 3.06505 2.62102   1
  10  25  -1 5.71265 3.49981   2
   9 -25  -1 3.75780 2.51592   1
  -9 -25   1 0.62394 1.80805   3
   9  25  -1 -0.8469  3.0284   2
  -8 -25   1 20.2577  2.8617   3
  -8  25   1 30.1102  3.7627   1
   8  25  -1 19.3056  3.7624   2
  -7 -25   1 33.5182  3.3572   3
  -7  25   1 41.9566  4.0930   1
   7  25  -1 34.8536  4.4371   2
   6 -25  -1 27.3984  2.8644   3
  -6 -25   1 31.0740  3.1435   3
   6  25  -1 27.7060  3.7738   2
  -6  25   1 24.0280  3.1114   2
  -6  25   1 29.5760  3.2218   1
   5 -25  -1 46.6386  3.3790   3
  -5 -25   1 45.4932  3.6403   3
   5  25  -1 48.3748  4.6157   2
  -5  25   1 46.3173  3.6673   1
  -5  25   1 47.7136  3.6426   2
   4 -25  -1 49.0158  3.3441   3
  -4 -25   1 52.5495  3.5587   3
   4  25  -1 42.6558  3.9124   2
  -4  25   1 36.2962  3.4102   2
  -4  25   1 45.1583  3.4089   1
   3 -25  -1 71.7382  4.1770   3
  -3 -25   1 72.1582  4.1791   3
   3  25  -1 71.9745  4.7633   2
  -3  25   1 69.7369  4.3710   2
  -3  25   1 68.8082  3.9860   1
  -2 -25   1 18.1286  2.2226   3
   2 -25  -1 17.6236  2.1647   3
  -2  25   1 13.2893  1.8995   1
   2  25  -1 11.6169  2.2265   2
  -2  25   1 12.4645  2.1485   2
  -1 -25   1 45.1715  3.3014   3
   1 -25  -1 46.4467  3.3179   3
   1  25  -1 52.9417  2.6720   1
  -1  25   1 46.2054  3.3634   2
   1  25  -1 52.6525  3.8591   2
  -1  25   1 55.1646  3.1243   1
   0 -25  -1 173.877   7.686   3
   0 -25   1 172.155   7.465   3
   0  25   1 179.451   8.224   2
   0  25   1 181.361   7.121   1
   0  25  -1 174.998   8.542   2
   0  25  -1 177.607   6.891   1
   1 -25   1 9.84104 1.67690   3
  -1 -25  -1 8.66452 1.83104   3
   1  25   1 13.9821  2.0816   2
   1  25   1 11.6327  1.6754   1
  -1  25  -1 14.5350  2.4896   2
  -1  25  -1 15.3354  1.7906   1
   2 -25   1 79.8334  4.0834   3
  -2 -25  -1 80.9810  4.4436   3
   2  25   1 72.6572  3.7226   1
  -2  25  -1 72.5820  3.8722   1
   2  25   1 73.7660  4.5481   2
  -2  25  -1 68.7502  4.9623   2
   3 -25   1 33.6530  2.6615   3
  -3 -25  -1 32.6846  2.9745   3
   3  25   1 22.2564  2.8259   2
  -3  25  -1 24.8631  3.2480   2
  -3  25  -1 26.4110  2.6381   1
   3  25   1 25.9687  2.3389   1
  -4 -25  -1 0.72500 1.47093   3
   4 -25   1 0.45445 1.25524   3
  -4  25  -1 0.12320 1.52702   1
  -4  25  -1 1.15747 1.66062   2
   4  25   1 2.09354 1.79731   2
  -5 -25  -1 17.4926  2.4531   3
  -5  25  -1 9.18850 2.31609   2
   5  25   1 12.1849  2.5366   2
  -6 -25  -1 67.8850  4.3730   3
   6 -25   1 68.2270  4.6250   1
   6  25   1 73.3255  5.5190   2
  -6  25  -1 71.7046  5.3418   2
  -7 -25  -1 85.9256  4.9478   3
   7 -25   1 78.2562  5.3334   1
  -7  25  -1 78.8809  5.8540   2
   7  25   1 82.7019  6.2824   2
   8 -25   1 18.4839  3.4232   1
  -8 -25  -1 21.7549  2.9961   3
  -8  25  -1 19.7693  3.5583   2
   8  25   1 19.8630  3.8493   2
   9 -25   1 6.09617 2.91902   1
  -9  25  -1 0.97354 2.26117   2
   9  25   1 3.47042 3.10359   2
  10 -25   1 11.8587  3.4499   1
  10  25   1 10.8299  4.0482   2
 -10  25  -1 17.7406  3.7834   2
  11 -26  -1 16.9438  4.1627   1
  10 -26  -1 53.5231  5.3911   1
  10  26  -1 61.0259  7.0222   2
   9 -26  -1 50.9863  5.1009   1
  -9 -26   1 45.3290  4.0136   3
   9  26  -1 40.3490  5.5452   2
  -8 -26   1 20.9637  2.9338   3
   8  26  -1 14.5243  3.6590   2
  -8  26   1 16.8337  3.2540   1
  -7 -26   1 13.2473  2.5062   3
   7  26  -1 13.1494  3.2785   2
  -7  26   1 14.9391  2.9471   1
  -6 -26   1 84.3389  5.0893   3
   6 -26  -1 88.6820  4.8659   3
   6  26  -1 102.400   6.379   2
  -6  26   1 83.4130  5.2714   1
  -5 -26   1 117.727   5.858   3
   5 -26  -1 113.301   5.600   3
  -5  26   1 104.468   6.190   2
  -5  26   1 114.472   5.837   1
   5  26  -1 106.674   6.889   2
  -4 -26   1 261.610  10.802   3
   4 -26  -1 276.884  10.762   3
   4  26  -1 255.007  12.249   2
  -4  26   1 259.151  11.982   2
  -4  26   1 258.456  10.530   1
  -3 -26   1 217.066   9.352   3
   3 -26  -1 218.731   9.280   3
  -3  26   1 227.522   9.057   1
   3  26  -1 219.255  10.616   2
  -3  26   1 233.704  10.541   2
   2 -26  -1 25.7637  2.6983   3
  -2 -26   1 27.0738  2.8128   3
  -2  26   1 24.8623  2.7149   2
   2  26  -1 26.4515  3.0350   2
  -2  26   1 31.8779  2.6300   1
   1 -26  -1 10.7833  1.8898   3
  -1 -26   1 10.1034  1.9032   3
   1  26  -1 9.18336 1.35757   1
   1  26  -1 10.9013  2.2521   2
  -1  26   1 8.15339 1.83888   2
  -1  26   1 8.54671 1.68592   1
   0 -26  -1 61.9597  3.9065   3
   0 -26   1 70.7823  3.8581   3
   0  26  -1 55.9821  4.3949   2
   0  26   1 60.1605  3.9273   2
   0  26  -1 59.3545  3.2169   1
   0  26   1 61.5706  3.4062   1
  -1 -26  -1 155.642   6.786   3
   1 -26   1 140.800   6.346   3
  -1  26  -1 138.214   7.508   2
   1  26   1 142.162   5.990   1
  -1  26  -1 137.148   5.947   1
   1  26   1 140.495   7.098   2
   2 -26   1 212.064   8.960   3
  -2 -26  -1 224.352   9.378   3
  -2  26  -1 226.480   8.813   1
   2  26   1 232.019   8.683   1
  -2  26  -1 215.210  10.760   2
   2  26   1 218.428  10.189   2
  -3 -26  -1 104.871   5.588   3
   3 -26   1 104.610   5.158   3
   3  26   1 111.738   6.152   2
  -3  26  -1 112.417   5.338   1
  -3  26  -1 107.623   6.617   2
  -4 -26  -1 12.9327  2.2522   3
   4 -26   1 10.3834  1.7735   3
  -4  26  -1 8.85071 2.38714   2
  -4  26  -1 9.77975 2.08641   1
   4  26   1 7.90693 2.25492   2
  -5 -26  -1 44.3238  3.5849   3
   5  26   1 41.2787  4.1110   2
  -5  26  -1 42.6471  4.0988   2
  -6 -26  -1 58.7826  4.0714   3
   6 -26   1 57.7304  4.3773   1
   6  26   1 54.5051  4.9700   2
  -6  26  -1 52.9029  4.7534   2
   7 -26   1 95.3113  5.9057   1
  -7 -26  -1 98.2366  5.5111   3
   7  26   1 89.5653  6.5648   2
  -7  26  -1 103.742   6.891   2
  -8 -26  -1 27.6720  3.1938   3
   8 -26   1 28.2703  3.9007   1
   8  26   1 25.2874  4.1104   2
  -8  26  -1 23.7747  3.8293   2
   9 -26   1 20.8288  3.8586   1
  -9  26  -1 32.3701  4.6007   2
   9  26   1 27.7688  4.6587   2
  10 -26   1 5.03077 2.99801   1
  10  26   1 3.97499 3.48554   2
  10 -27  -1 66.0729  5.8136   1
  10  27  -1 60.8265  6.7236   2
  -9 -27   1 37.4685  3.8973   3
   9 -27  -1 38.4191  4.5049   1
   9  27  -1 40.8665  5.6013   2
  -8 -27   1 26.8993  3.3278   3
   8  27  -1 28.3114  4.5187   2
  -8  27   1 28.5768  3.9764   1
  -7 -27   1 7.50438 2.13498   3
  -7  27   1 10.1029  2.7677   1
   7  27  -1 7.12018 2.99966   2
   6 -27  -1 65.4857  4.2523   3
  -6 -27   1 59.3067  4.3109   3
   6  27  -1 58.9568  5.2067   2
  -6  27   1 60.0231  4.5071   1
   5 -27  -1 59.4175  3.9723   3
  -5 -27   1 60.0515  4.2305   3
   5  27  -1 58.7823  5.1357   2
  -5  27   1 60.4829  4.2200   1
   4 -27  -1 192.662   8.419   3
  -4 -27   1 188.797   8.494   3
  -4  27   1 192.708   9.463   2
  -4  27   1 199.331   8.360   1
   4  27  -1 190.736   9.712   2
   3 -27  -1 146.254   6.575   3
  -3 -27   1 143.693   6.558   3
  -3  27   1 121.169   7.021   2
  -3  27   1 135.572   6.257   1
   3  27  -1 129.100   7.412   2
   2 -27  -1 10.1363  2.0346   3
  -2 -27   1 8.89804 1.99075   3
   2  27  -1 16.0220  2.7225   2
  -2  27   1 16.4769  2.4950   2
  -2  27   1 14.4364  2.1302   1
  -1 -27   1 14.1798  2.1601   3
   1 -27  -1 8.44322 1.91101   3
  -1  27   1 9.10817 1.78245   1
   1  27  -1 8.70686 2.18092   2
  -1  27   1 7.59307 1.82936   2
   0 -27   1 39.6194  3.1804   3
   0 -27  -1 36.6486  3.1794   3
   0  27   1 37.0224  2.8117   1
   0  27  -1 37.5800  3.6428   2
   0  27  -1 42.0766  2.6435   1
   0  27   1 38.9943  3.1836   2
  -1 -27  -1 53.4095  3.7503   3
   1 -27   1 53.4525  3.4654   3
  -1  27  -1 48.8230  3.0826   1
  -1  27  -1 42.3356  4.0181   2
   1  27   1 50.0197  3.1524   1
   1  27   1 52.5516  3.8060   2
   2 -27   1 139.437   6.509   3
  -2 -27  -1 138.977   6.850   3
  -2  27  -1 152.202   6.399   1
  -2  27  -1 145.290   7.928   2
   2  27   1 144.226   7.332   2
   2  27   1 150.219   6.301   1
  -3 -27  -1 49.1615  3.7865   3
   3 -27   1 44.0374  3.2986   3
  -3  27  -1 41.9186  4.2617   2
   3  27   1 56.9913  4.1042   2
  -3  27  -1 50.2981  3.5324   1
  -4 -27  -1 2.67133 1.79231   3
   4 -27   1 0.74726 1.36657   3
  -4  27  -1 0.94796 1.75095   2
   4  27   1 0.69063 1.86104   2
  -4  27  -1 -0.3500  1.6297   1
  -5 -27  -1 24.3157  2.9863   3
   5  27   1 28.2964  3.6500   2
  -5  27  -1 26.8992  3.5551   2
  -6 -27  -1 4.32690 1.85052   3
   6 -27   1 2.43630 2.05929   1
   6  27   1 4.63398 2.59088   2
  -6  27  -1 1.11531 1.94274   2
  -7 -27  -1 4.66228 2.06075   3
   7 -27   1 4.85654 2.31321   1
  -7  27  -1 8.13522 2.74661   2
   7  27   1 6.16397 2.91792   2
  -8 -27  -1 0.56428 1.85999   3
   8 -27   1 0.42053 2.28262   1
   8  27   1 0.23821 2.57429   2
  -8  27  -1 -0.5625  1.9123   2
   9 -27   1 35.0421  4.4459   1
  -9  27  -1 33.8856  4.7644   2
   9  27   1 22.6787  4.5651   2
  10 -27   1 3.89769 2.81916   1
  10  27   1 3.51904 3.88156   2
  10 -28  -1 6.79198 3.07793   1
  10  28  -1 8.45753 3.99573   2
   9 -28  -1 26.7337  4.0281   1
  -9 -28   1 28.6340  3.5146   3
   9  28  -1 40.3914  5.4649   2
  -8 -28   1 14.3327  2.8029   3
  -8  28   1 26.5207  3.8305   1
   8  28  -1 29.0524  4.6512   2
  -7 -28   1 8.63986 2.35172   3
   7  28  -1 3.11788 2.95231   2
  -7  28   1 7.70030 2.57251   1
   6 -28  -1 18.2445  2.5688   3
  -6 -28   1 14.0695  2.5651   3
   6  28  -1 20.9949  3.5951   2
  -6  28   1 19.8167  3.1172   1
   5 -28  -1 196.840   8.930   3
  -5 -28   1 209.302   9.001   3
   5  28  -1 189.336  10.400   2
  -5  28   1 195.871   8.799   1
  -4 -28   1 6.99982 2.00077   3
   4 -28  -1 8.26847 1.94909   3
   4  28  -1 3.84921 2.24541   2
  -4  28   1 9.02364 2.19224   1
   3 -28  -1 13.9798  2.3062   3
  -3 -28   1 15.8864  2.4188   3
  -3  28   1 18.2136  2.4735   1
  -3  28   1 21.6538  2.9062   2
   3  28  -1 17.6989  2.9590   2
   2 -28  -1 14.7583  2.3885   3
  -2 -28   1 13.5275  2.3075   3
   2  28  -1 17.4216  2.8937   2
  -2  28   1 17.4225  2.3429   1
  -2  28   1 20.6045  2.7921   2
   1 -28  -1 30.8190  3.0091   3
  -1 -28   1 31.9013  3.0694   3
  -1  28   1 28.8783  2.9823   2
   1  28  -1 28.8980  3.4314   2
  -1  28   1 26.7473  2.6359   1
   0 -28  -1 3.70987 1.69702   3
   0 -28   1 2.75221 1.63141   3
   0  28  -1 1.46917 1.31483   1
   0  28   1 2.59413 1.46795   1
   0  28  -1 4.45770 1.88658   2
   0  28   1 1.80590 1.52740   2
   1 -28   1 102.579   5.360   3
  -1 -28  -1 101.415   5.612   3
   1  28   1 112.785   5.985   2
  -1  28  -1 109.477   4.980   1
  -1  28  -1 104.317   6.371   2
   1  28   1 110.658   5.062   1
  -2 -28  -1 43.4862  3.6196   3
   2 -28   1 43.7594  3.2307   3
   2  28   1 33.2626  3.4811   2
  -2  28  -1 36.2309  3.8032   2
  -2  28  -1 38.0637  2.9736   1
  -3 -28  -1 29.4095  3.2057   3
   3 -28   1 26.1226  2.8114   3
   3  28   1 33.1240  3.4848   2
  -3  28  -1 34.2308  3.0121   1
  -3  28  -1 33.0960  3.7960   2
   4 -28   1 81.2535  4.5946   3
  -4 -28  -1 88.8688  5.2632   3
  -4  28  -1 94.7377  6.1957   2
  -4  28  -1 91.0697  4.9579   1
   4  28   1 85.7890  5.8042   2
  -5 -28  -1 91.9565  5.4748   3
  -5  28  -1 89.9819  6.2019   2
   5  28   1 97.8653  6.3238   2
  -6 -28  -1 30.7796  3.4430   3
   6 -28   1 30.3922  3.5419   1
  -6  28  -1 25.8620  3.8047   2
   6  28   1 23.2589  3.7679   2
   7 -28   1 93.0587  5.9970   1
  -7 -28  -1 97.4620  5.7089   3
   7  28   1 101.334   7.170   2
  -7  28  -1 97.8153  6.7678   2
   8 -28   1 1.44686 2.32969   1
  -8 -28  -1 1.85027 1.96494   3
   8  28   1 2.03241 2.99457   2
  -8  28  -1 2.76563 2.38433   2
   9 -28   1 -0.0210  2.4273   1
   9  28   1 -1.1615  3.1228   2
  10 -28   1 0.89928 2.78611   1
  10  28   1 1.09400 3.36578   2
  10 -29  -1 4.47557 2.94304   1
  10  29  -1 1.49731 3.76394   2
   9 -29  -1 4.70705 2.80092   1
  -9 -29   1 6.75679 2.49125   3
   9  29  -1 4.29766 3.58651   2
  -8 -29   1 38.7190  4.0309   3
   8  29  -1 47.7551  5.6395   2
  -7 -29   1 57.4015  4.5408   3
   7  29  -1 64.1732  5.8789   2
  -7  29   1 59.4939  4.9186   1
  -6 -29   1 23.1154  3.1391   3
   6 -29  -1 26.9694  3.0627   3
  -6  29   1 21.5314  3.2764   1
   6  29  -1 23.7685  3.9611   2
   5 -29  -1 82.6049  4.8745   3
  -5 -29   1 89.6861  5.2572   3
  -5  29   1 77.0257  5.0108   1
   5  29  -1 72.1735  6.1672   2
   4 -29  -1 69.8570  4.3878   3
  -4 -29   1 64.3415  4.4587   3
   4  29  -1 55.2568  5.0669   2
  -4  29   1 63.3127  4.2839   1
  -3 -29   1 28.4922  3.1739   3
   3 -29  -1 31.3531  3.1743   3
   3  29  -1 31.2542  3.5674   2
  -3  29   1 38.2201  3.2189   1
  -2 -29   1 116.894   5.974   3
   2 -29  -1 114.715   5.939   3
  -2  29   1 118.820   5.655   1
   2  29  -1 119.944   6.911   2
  -2  29   1 103.824   6.405   2
   1 -29  -1 133.398   6.558   3
  -1 -29   1 139.974   6.525   3
   1  29  -1 127.544   7.253   2
  -1  29   1 137.024   6.036   1
  -1  29   1 122.477   6.871   2
   0 -29   1 94.5755  5.3165   3
   0 -29  -1 100.584   5.509   3
   0  29   1 103.028   5.818   2
   0  29   1 104.520   4.973   1
   0  29  -1 103.409   6.207   2
  -1 -29  -1 159.013   7.310   3
   1 -29   1 159.185   7.013   3
   1  29   1 149.181   6.523   1
   1  29   1 145.951   7.639   2
  -1  29  -1 151.164   6.446   1
  -1  29  -1 141.699   8.083   2
  -2 -29  -1 216.472   9.487   3
   2 -29   1 211.082   9.048   3
  -2  29  -1 215.422  10.752   2
   2  29   1 215.178  10.167   2
  -2  29  -1 215.607   8.765   1
   3 -29   1 23.5030  2.6142   3
  -3 -29  -1 18.8119  2.7776   3
  -3  29  -1 14.9756  3.0153   2
  -3  29  -1 15.9375  2.4152   1
   3  29   1 15.0326  2.6398   2
  -4 -29  -1 89.9597  5.2473   3
   4 -29   1 93.6450  4.7308   3
  -4  29  -1 71.3573  5.7682   2
   4  29   1 74.7056  5.5008   2
  -4  29  -1 76.5513  4.8234   1
  -5 -29  -1 85.9913  5.2770   3
  -5  29  -1 71.9319  5.6926   2
   5  29   1 86.0243  6.0040   2
  -6 -29  -1 163.260   8.038   3
   6 -29   1 155.319   7.959   1
  -6  29  -1 172.080   9.622   2
   6  29   1 176.684   9.592   2
  -7 -29  -1 124.546   6.847   3
   7 -29   1 126.213   7.107   1
   7  29   1 133.823   8.495   2
  -7  29  -1 135.602   8.341   2
   8 -29   1 17.8181  3.4689   1
  -8 -29  -1 19.6336  3.1342   3
   8  29   1 9.68194 3.63524   2
   9 -29   1 1.22533 2.64457   1
   9  29   1 -2.0084  3.0304   2
  10  29   1 -1.1462  3.2939   2
  10 -30  -1 22.5457  4.0193   1
  10  30  -1 20.9101  4.9863   2
   9 -30  -1 16.9254  3.5255   1
  -9 -30   1 14.7616  2.9195   3
   9  30  -1 10.8575  4.0456   2
  -8 -30   1 41.4224  4.1111   3
   8  30  -1 34.9313  5.3566   2
  -7 -30   1 45.7829  4.2186   3
   7  30  -1 46.8022  5.3768   2
  -7  30   1 50.1942  4.7260   1
  -6 -30   1 38.6415  3.9336   3
   6  30  -1 42.1919  4.9864   2
  -6  30   1 36.2291  4.0498   1
   5 -30  -1 16.5981  2.6846   3
  -5 -30   1 13.5324  2.6387   3
  -5  30   1 24.0325  3.2645   1
   5  30  -1 15.0536  3.4127   2
  -4 -30   1 36.4310  3.6055   3
   4 -30  -1 32.6908  3.3790   3
  -4  30   1 35.0763  3.5113   1
   4  30  -1 23.1801  3.6099   2
   3 -30  -1 53.5131  3.9744   3
  -3 -30   1 45.2469  3.9403   3
   3  30  -1 43.7440  4.4698   2
  -3  30   1 51.8478  3.7270   1
   2 -30  -1 66.1994  4.3092   3
  -2 -30   1 61.1961  4.3239   3
   2  30  -1 62.1623  4.9334   2
  -2  30   1 59.5990  3.9640   1
  -1 -30   1 93.7568  5.4068   3
   1 -30  -1 97.9747  5.4712   3
  -1  30   1 99.7875  5.7982   2
   1  30  -1 98.3437  6.2522   2
  -1  30   1 101.647   5.039   1
   0 -30  -1 65.9887  4.3734   3
   0 -30   1 61.4697  4.2011   3
   0  30   1 53.8228  4.2535   2
   0  30  -1 57.9713  4.6475   2
   0  30   1 56.3167  3.7071   1
   1 -30   1 117.866   6.046   3
  -1 -30  -1 127.946   6.423   3
  -1  30  -1 115.569   7.083   2
  -1  30  -1 126.356   5.665   1
   1  30   1 119.302   6.663   2
   2 -30   1 126.835   6.052   3
  -2 -30  -1 125.081   6.450   3
  -2  30  -1 109.144   7.117   2
  -2  30  -1 124.138   5.846   1
   2  30   1 119.276   6.731   2
   3 -30   1 40.8007  3.3003   3
  -3 -30  -1 36.1940  3.6626   3
  -3  30  -1 36.2411  3.2586   1
  -3  30  -1 34.9610  4.3625   2
   3  30   1 33.2002  3.8456   2
  -4 -30  -1 44.2389  4.1465   3
   4 -30   1 43.6396  3.5138   3
  -4  30  -1 47.3039  3.8342   1
   4  30   1 46.6278  4.4917   2
  -4  30  -1 47.9978  4.6660   2
  -5 -30  -1 27.6008  3.4052   3
  -5  30  -1 29.8407  4.0407   2
   5  30   1 30.2026  4.1044   2
  -6 -30  -1 30.6275  3.6120   3
   6 -30   1 24.4260  3.3574   1
  -6  30  -1 24.4984  3.9936   2
   6  30   1 22.9302  3.7526   2
  -7 -30  -1 89.1007  5.6028   3
   7 -30   1 79.8385  5.6575   1
   7  30   1 82.5022  6.3736   2
  -8 -30  -1 4.27686 2.32985   3
   8 -30   1 5.19165 2.76593   1
   8  30   1 5.39232 3.42892   2
   9 -30   1 9.71071 3.27641   1
   9  30   1 5.83950 3.67024   2
  10  31  -1 51.1682  6.8838   2
   9 -31  -1 6.06959 2.74661   1
  -9 -31   1 4.39530 2.44947   3
   9  31  -1 3.57521 3.51573   2
  -8 -31   1 16.2547  2.9704   3
   8  31  -1 24.6106  4.8171   2
  -7 -31   1 11.8475  2.6678   3
   7  31  -1 7.07245 3.35796   2
  -7  31   1 8.02253 2.96601   1
  -6 -31   1 14.3406  2.8089   3
   6  31  -1 13.9623  3.5263   2
  -6  31   1 13.6652  2.9874   1
   5 -31  -1 4.19058 1.95060   3
  -5 -31   1 6.86844 2.33603   3
   5  31  -1 5.24349 2.79970   2
  -5  31   1 5.42756 2.40619   1
   4 -31  -1 76.1074  4.9749   3
  -4 -31   1 70.8398  4.9316   3
   4  31  -1 74.2042  5.8620   2
  -4  31   1 77.0763  4.8649   1
  -3 -31   1 2.35641 1.96515   3
   3 -31  -1 5.01103 2.00069   3
   3  31  -1 5.37451 2.45431   2
  -3  31   1 5.65868 2.13661   1
   2 -31  -1 4.33640 1.98422   3
  -2 -31   1 5.10252 2.10429   3
  -2  31   1 5.07606 1.92375   1
   2  31  -1 3.61127 2.19522   2
  -1 -31   1 15.4600  2.6419   3
   1 -31  -1 18.0240  2.6903   3
   1  31  -1 30.1586  3.7420   2
  -1  31   1 25.4568  2.7018   1
   0 -31   1 45.0244  3.7591   3
   0 -31  -1 46.0613  3.7902   3
   0  31   1 35.6665  3.7734   2
   0  31   1 33.7535  3.1617   1
   0  31  -1 38.5856  4.0007   2
  -1 -31  -1 36.4117  3.6888   3
   1 -31   1 35.9461  3.5182   3
  -1  31  -1 30.6086  3.9894   2
   1  31   1 37.0902  3.7488   2
  -2 -31  -1 78.4642  5.1304   3
   2 -31   1 84.4411  4.8887   3
   2  31   1 79.6198  5.2921   2
  -2  31  -1 79.9893  5.8961   2
  -2  31  -1 80.7057  4.5991   1
  -3 -31  -1 12.8131  2.6477   3
   3 -31   1 14.6986  2.4076   3
  -3  31  -1 12.4459  2.9973   2
   3  31   1 9.16322 2.49861   2
  -3  31  -1 14.1748  2.4621   1
  -4 -31  -1 6.95203 2.36356   3
   4 -31   1 4.76991 1.82761   3
   4  31   1 2.26283 2.38798   2
  -4  31  -1 4.91669 2.14250   1
  -4  31  -1 4.36027 2.32183   2
  -5 -31  -1 13.7505  2.8585   3
  -5  31  -1 15.6605  3.1952   2
   5  31   1 11.4042  3.1779   2
   6 -31   1 2.63832 2.25709   1
  -6 -31  -1 6.37452 2.40172   3
   6  31   1 4.66338 2.89737   2
  -6  31  -1 7.46947 2.76647   2
  -7 -31  -1 0.57676 2.09935   3
   7 -31   1 3.21779 2.37943   1
   7  31   1 5.27027 3.07650   2
  -8 -31  -1 15.7999  2.9571   3
   8 -31   1 11.4034  3.2732   1
   8  31   1 15.7306  4.0548   2
   9 -31   1 32.5703  4.6631   1
   9  31   1 25.3991  5.0256   2
  -9 -32   1 8.41407 2.69696   3
   9 -32  -1 6.57776 3.04382   1
   9  32  -1 12.9942  4.3080   2
  -8 -32   1 19.9963  3.3167   3
   8  32  -1 10.3696  4.1371   2
  -7 -32   1 7.06412 2.55273   3
   7  32  -1 10.8902  3.6030   2
  -7  32   1 10.7897  3.0467   1
  -6 -32   1 71.5969  5.3160   3
  -6  32   1 74.1111  5.4656   1
   6  32  -1 83.8214  6.9025   2
  -5 -32   1 78.8787  5.4212   3
   5 -32  -1 79.2681  5.1351   3
  -5  32   1 83.3682  5.3971   1
   5  32  -1 74.1885  6.1490   2
  -4 -32   1 58.8774  4.5918   3
   4 -32  -1 56.5981  4.3260   3
  -4  32   1 53.4175  4.2864   1
   4  32  -1 52.2701  4.9517   2
  -3 -32   1 63.2647  4.6713   3
   3 -32  -1 64.5565  4.6082   3
   3  32  -1 65.3516  5.3907   2
  -3  32   1 67.5549  4.5171   1
   2 -32  -1 63.3880  4.5912   3
  -2 -32   1 62.5603  4.6316   3
   2  32  -1 68.7245  5.4588   2
  -2  32   1 68.3284  4.3601   1
   1 -32  -1 112.217   6.080   3
  -1 -32   1 104.308   5.890   3
   1  32  -1 103.022   6.595   2
  -1  32   1 98.4798  5.3463   1
   0 -32  -1 218.651   9.693   3
   0 -32   1 214.301   9.554   3
   0  32  -1 212.783  10.958   2
   1 -32   1 184.514   8.682   3
  -1 -32  -1 184.110   8.928   3
  -1  32  -1 209.796  10.492   2
   1  32   1 198.648   9.794   2
  -2 -32  -1 59.8560  4.5297   3
   2 -32   1 52.0606  3.9934   3
  -2  32  -1 50.8451  5.0289   2
  -2  32  -1 49.2126  3.7208   1
   2  32   1 52.2274  4.3775   2
  -3 -32  -1 55.4269  4.6081   3
   3 -32   1 56.5420  4.0682   3
   3  32   1 50.3921  4.4789   2
  -3  32  -1 45.9267  4.8476   2
  -3  32  -1 53.6956  4.0879   1
   4 -32   1 47.5127  3.9129   3
  -4 -32  -1 52.7230  4.6185   3
   4  32   1 54.8793  4.9141   2
  -4  32  -1 53.9656  5.0407   2
  -4  32  -1 56.6326  4.4000   1
  -5 -32  -1 90.9863  5.8049   3
   5  32   1 90.6370  6.6396   2
  -5  32  -1 80.9251  6.3282   2
   6 -32   1 45.2831  4.3927   1
  -6 -32  -1 51.1245  4.5878   3
   6  32   1 43.8028  5.2223   2
   7 -32   1 3.58903 2.47519   1
  -7 -32  -1 9.04681 2.64349   3
   7  32   1 10.0849  3.5017   2
   8 -32   1 9.04142 3.04293   1
  -8 -32  -1 7.70884 2.68973   3
   8  32   1 10.0938  3.9392   2
   9 -32   1 32.1551  4.6776   1
   9  32   1 36.3734  5.5670   2
  -9 -33   1 21.1013  3.4643   3
   9 -33  -1 20.9340  3.9409   1
   9  33  -1 17.9991  5.0436   2
  -8 -33   1 16.1157  3.1537   3
   8  33  -1 12.2229  4.0583   2
  -7 -33   1 21.5039  3.3570   3
  -7  33   1 23.1820  3.9102   1
  -6 -33   1 58.9695  5.0111   3
  -6  33   1 61.9424  5.1232   1
   6  33  -1 66.3033  6.3350   2
   5 -33  -1 84.8942  5.3091   3
  -5 -33   1 80.2584  5.6017   3
  -5  33   1 71.0824  5.2473   1
   5  33  -1 69.8391  6.2229   2
  -4 -33   1 17.2683  3.0064   3
   4 -33  -1 20.4661  2.9838   3
   4  33  -1 24.7818  3.9850   2
  -4  33   1 22.6782  3.2413   1
   3 -33  -1 49.2948  4.1818   3
  -3 -33   1 46.4735  4.2223   3
   3  33  -1 41.3165  4.7506   2
  -3  33   1 42.4679  3.9195   1
   2 -33  -1 107.852   5.993   3
  -2 -33   1 98.2441  5.8794   3
  -2  33   1 100.610   5.545   1
   2  33  -1 86.8375  6.5300   2
   1 -33  -1 123.894   6.694   3
  -1 -33   1 124.400   6.671   3
  -1  33   1 121.725   6.114   1
   1  33  -1 121.036   7.487   2
   0 -33  -1 238.925  10.468   3
   0 -33   1 244.075  10.327   3
   0  33  -1 221.019  11.628   2
   1 -33   1 142.283   7.049   3
  -1 -33  -1 138.197   7.180   3
  -1  33  -1 127.657   8.096   2
   2 -33   1 39.0668  3.7564   3
  -2 -33  -1 40.2861  4.1015   3
  -2  33  -1 35.2717  4.5316   2
   2  33   1 34.3673  3.9784   2
   3 -33   1 29.5401  3.2802   3
  -3 -33  -1 26.3296  3.4761   3
   3  33   1 26.5913  3.6686   2
  -3  33  -1 28.9180  4.2561   2
  -3  33  -1 31.2161  3.3778   1
   4 -33   1 124.750   6.208   3
  -4 -33  -1 114.697   6.772   3
  -4  33  -1 109.403   7.715   2
  -4  33  -1 120.151   6.432   1
   4  33   1 114.472   7.340   2
  -5 -33  -1 83.5958  5.7189   3
   5  33   1 78.8683  6.3765   2
  -6 -33  -1 97.0832  6.1899   3
   6 -33   1 92.3745  6.0719   1
   6  33   1 93.6368  6.8880   2
   7 -33   1 20.8141  3.5421   1
  -7 -33  -1 21.6508  3.3950   3
   7  33   1 15.9593  4.1404   2
   8 -33   1 -0.3255  2.5488   1
  -8 -33  -1 -0.8339  2.1321   3
   8  33   1 0.66501 2.92419   2
   9  33   1 22.7049  5.0442   2
  -9 -34   1 5.95235 2.81763   3
   9 -34  -1 4.59122 3.22199   1
  -8 -34   1 3.05328 2.54724   3
  -7 -34   1 19.1466  3.2795   3
  -7  34   1 18.7449  3.7365   1
   7  34  -1 20.7201  4.7496   2
  -6 -34   1 40.9126  4.3560   3
  -6  34   1 40.4200  4.5553   1
   6  34  -1 30.1275  4.9981   2
   5 -34  -1 3.91185 2.16649   3
  -5 -34   1 5.31085 2.60695   3
   5  34  -1 4.09431 3.09695   2
  -5  34   1 2.92514 2.55435   1
  -4 -34   1 11.2224  2.7800   3
   4 -34  -1 10.4900  2.5658   3
  -4  34   1 14.7042  3.1008   1
   4  34  -1 17.7341  3.7598   2
   3 -34  -1 16.2722  2.8554   3
  -3 -34   1 13.6944  2.7984   3
   3  34  -1 10.4424  3.0467   2
  -3  34   1 11.4739  2.7447   1
  -2 -34   1 18.5055  2.9882   3
   2 -34  -1 19.7235  3.0116   3
   2  34  -1 16.7274  3.3618   2
  -2  34   1 19.4322  2.9785   1
   1 -34  -1 9.52401 2.46579   3
  -1 -34   1 6.77473 2.40667   3
   1  34  -1 8.84094 2.81898   2
   0 -34   1 33.0365  3.5978   3
   0 -34  -1 30.2000  3.5137   3
   0  34  -1 27.4285  3.9513   2
   1 -34   1 18.3190  2.8751   3
  -1 -34  -1 15.5329  2.8465   3
  -1  34  -1 14.5602  3.3607   2
   2 -34   1 1.77403 1.91860   3
  -2 -34  -1 3.05228 2.26799   3
  -2  34  -1 -1.3707  2.1878   2
   3 -34   1 27.2501  3.2582   3
  -3 -34  -1 23.6719  3.4300   3
  -3  34  -1 22.1367  3.8706   2
  -3  34  -1 20.1578  2.9819   1
  -4 -34  -1 68.9585  5.3600   3
   4 -34   1 64.8959  4.6890   3
   4  34   1 65.3511  5.6878   2
  -5 -34  -1 16.5522  3.2292   3
   5  34   1 20.9741  3.9530   2
  -6 -34  -1 23.8018  3.6442   3
   6 -34   1 26.8000  3.6405   1
   6  34   1 28.4078  4.4752   2
   7 -34   1 5.15242 2.77090   1
  -7 -34  -1 4.16363 2.52473   3
   7  34   1 6.86669 3.42440   2
   8 -34   1 -0.2662  2.6256   1
  -8 -34  -1 1.82571 2.41104   3
   8  34   1 4.02768 3.31369   2
  -9 -35   1 4.06554 2.71329   3
   9  35  -1 2.32523 3.93095   2
  -8 -35   1 31.4002  4.2377   3
  -7 -35   1 22.5791  3.6247   3
  -7  35   1 25.8959  4.1170   1
   7  35  -1 21.1660  4.7662   2
  -6 -35   1 7.98931 2.78829   3
   6  35  -1 10.6894  3.5828   2
  -6  35   1 12.6762  3.4230   1
  -5 -35   1 48.4049  4.7455   3
   5 -35  -1 42.5246  4.4696   3
  -5  35   1 44.7128  4.6369   1
   5  35  -1 33.6591  5.0700   2
   4 -35  -1 97.7591  5.9224   3
  -4 -35   1 102.077   6.231   3
  -4  35   1 88.0604  5.9114   1
   4  35  -1 86.8608  7.0105   2
  -3 -35   1 34.6279  3.9778   3
   3 -35  -1 33.1446  3.8341   3
   3  35  -1 41.0661  5.0913   2
  -3  35   1 41.0081  4.0920   1
   2 -35  -1 78.0322  5.3551   3
  -2 -35   1 72.4897  5.2538   3
   2  35  -1 61.0353  5.7500   2
  -2  35   1 72.3808  4.9900   1
   1 -35  -1 89.6094  5.8363   3
  -1 -35   1 87.2058  5.8160   3
   1  35  -1 100.051   6.743   2
   0 -35   1 43.1715  4.2392   3
   0 -35  -1 40.7738  4.2721   3
   0  35  -1 35.4117  4.5546   2
  -1 -35  -1 65.1507  5.0177   3
   1 -35   1 59.4663  4.7225   3
  -1  35  -1 56.7848  5.3625   2
  -2 -35  -1 47.0783  4.6196   3
   2 -35   1 44.3912  4.1994   3
  -2  35  -1 40.7287  5.0954   2
  -3 -35  -1 54.1735  5.0769   3
   3 -35   1 57.8874  4.5929   3
   4 -35   1 113.195   6.472   3
  -4 -35  -1 109.276   6.865   3
   5 -35   1 36.4136  4.0261   1
  -5 -35  -1 31.7838  4.0177   3
   5  35   1 29.1403  4.5393   2
  -6 -35  -1 11.5551  3.0355   3
   6 -35   1 17.0325  3.3000   1
   6  35   1 8.50091 3.47861   2
   7 -35   1 12.7161  3.2540   1
  -7 -35  -1 12.6889  3.1270   3
   7  35   1 9.33243 3.81676   2
   8 -35   1 3.58680 3.04414   1
  -8 -35  -1 7.09941 2.85561   3
   8  35   1 10.6601  4.1698   2
  -8 -36   1 4.03737 2.70815   3
  -7 -36   1 -1.6715  2.3257   3
  -7  36   1 -1.7104  2.7628   1
   7  36  -1 1.61958 3.30351   2
  -6 -36   1 32.2455  4.1168   3
  -6  36   1 24.4564  3.9231   1
   6  36  -1 17.6795  4.2504   2
  -5 -36   1 32.7503  4.1774   3
  -5  36   1 36.8334  4.3720   1
   5  36  -1 38.1388  5.2689   2
  -4 -36   1 109.648   6.748   3
   4 -36  -1 114.860   6.569   3
  -4  36   1 101.499   6.405   1
   4  36  -1 102.425   7.699   2
   3 -36  -1 29.7784  3.7415   3
  -3 -36   1 34.4848  4.0952   3
   3  36  -1 31.7576  4.6247   2
  -3  36   1 38.5733  4.0746   1
  -2 -36   1 60.4639  5.0818   3
   2  36  -1 55.5552  5.6277   2
   1 -36  -1 63.1645  5.0289   3
  -1 -36   1 66.8491  5.1201   3
   1  36  -1 55.4255  5.4777   2
   0 -36   1 48.3898  4.6016   3
   0 -36  -1 49.4095  4.5804   3
   0  36  -1 43.2219  4.8833   2
   1 -36   1 41.3063  4.1791   3
  -1 -36  -1 36.6772  4.1238   3
  -1  36  -1 37.1740  4.9205   2
  -2 -36  -1 20.1319  3.4588   3
   2 -36   1 27.4666  3.6798   3
  -3 -36  -1 41.3520  4.5789   3
   3 -36   1 46.0658  4.3145   3
  -4 -36  -1 63.7400  5.5856   3
   5 -36   1 54.9325  4.7958   1
  -5 -36  -1 61.0195  5.3360   3
  -6 -36  -1 4.35227 2.61610   3
   6 -36   1 3.58204 2.42237   1
  -7 -36  -1 24.7373  3.7907   3
   7 -36   1 23.6362  4.0180   1
  -8 -36  -1 19.8528  3.5942   3
   8 -36   1 19.8174  4.0650   1
   8  36   1 10.1450  4.3034   2
  -8 -37   1 7.18314 3.04370   3
   8  37  -1 11.4125  4.2844   2
  -7 -37   1 21.5526  3.7401   3
  -7  37   1 22.8411  4.1810   1
  -6 -37   1 10.5428  3.1004   3
  -6  37   1 9.32032 3.39339   1
  -5 -37   1 15.9102  3.4532   3
   5  37  -1 10.9248  3.8824   2
  -5  37   1 17.5182  3.6275   1
  -4 -37   1 15.1636  3.3313   3
   4 -37  -1 12.3963  3.0408   3
  -4  37   1 19.6435  3.6851   1
   4  37  -1 19.1120  4.0652   2
  -3 -37   1 5.34678 2.60440   3
   3 -37  -1 5.09460 2.50139   3
  -3  37   1 0.88068 2.49762   1
   3  37  -1 5.01141 3.09930   2
   2 -37  -1 26.3289  3.8560   3
  -2 -37   1 29.5013  3.8689   3
   2  37  -1 19.4506  3.9976   2
   1 -37  -1 24.2758  3.5471   3
  -1 -37   1 21.6639  3.4214   3
   1  37  -1 27.9116  4.2766   2
   0 -37   1 -0.3504  2.2090   3
   0 -37  -1 -0.1831  2.2597   3
   0  37  -1 3.56059 2.72863   2
   1 -37   1 17.7095  3.2428   3
  -1 -37  -1 22.4243  3.6014   3
   2 -37   1 4.90404 2.43277   3
  -2 -37  -1 8.34508 2.82836   3
  -3 -37  -1 16.0665  3.4501   3
   3 -37   1 20.1757  3.1958   3
  -4 -37  -1 52.0429  5.2479   3
  -5 -37  -1 0.45179 2.53538   3
   5 -37   1 2.19769 2.42970   1
   6 -37   1 12.5353  3.1853   1
  -6 -37  -1 17.8924  3.5513   3
  -7 -37  -1 34.1648  4.3982   3
   7 -37   1 34.9033  4.5518   1
  -8 -37  -1 17.7635  3.6286   3
   8  38  -1 41.4844  6.6189   2
  -7 -38   1 51.2094  5.3696   3
  -7  38   1 58.3543  5.9962   1
   7  38  -1 48.6541  6.4751   2
  -6 -38   1 44.2064  4.9412   3
  -6  38   1 43.0750  5.1327   1
   6  38  -1 39.5202  5.8141   2
  -5 -38   1 -0.0213  2.5490   3
  -5  38   1 -1.9705  2.7932   1
   5  38  -1 -1.7530  2.9036   2
  -4 -38   1 20.3836  3.6836   3
   4  38  -1 25.5082  4.4673   2
  -4  38   1 26.1093  4.0306   1
  -3 -38   1 12.3009  3.1535   3
   3 -38  -1 14.0789  3.0595   3
   3  38  -1 10.1770  3.5384   2
  -2 -38   1 121.411   7.224   3
   2 -38  -1 119.935   7.251   3
   2  38  -1 116.297   8.284   2
  -1 -38   1 77.7453  5.6996   3
   1 -38  -1 69.5496  5.7174   3
   1  38  -1 64.8862  6.3541   2
   0 -38   1 7.34804 2.73307   3
   0 -38  -1 5.55993 2.70761   3
   1 -38   1 57.2451  5.0204   3
  -1 -38  -1 56.9196  5.3280   3
  -2 -38  -1 4.86929 2.81966   3
   2 -38   1 6.36944 2.62709   3
   3 -38   1 15.8824  3.0584   3
  -3 -38  -1 11.5516  3.3428   3
  -4 -38  -1 9.85180 3.18099   3
  -5 -38  -1 7.91340 3.17644   3
  -6 -38  -1 10.8056  3.2679   3
   6 -38   1 9.10053 2.99574   1
  -7 -38  -1 39.8467  4.8179   3
   7 -38   1 41.8257  5.1315   1
  -7 -39   1 54.4066  5.6284   3
  -6 -39   1 12.7208  3.4284   3
   6  39  -1 9.73667 4.12395   2
  -6  39   1 15.0356  3.9724   1
  -5 -39   1 20.5182  3.7927   3
   5 -39  -1 20.5765  3.6144   3
   5  39  -1 21.5265  4.6489   2
  -4 -39   1 15.4382  3.5162   3
   4  39  -1 12.6451  3.8387   2
  -3 -39   1 21.2201  3.7064   3
   3 -39  -1 20.6432  3.6512   3
   3  39  -1 23.3970  4.4808   2
  -2 -39   1 60.2435  5.5308   3
   2 -39  -1 57.6564  5.3725   3
   1 -39  -1 61.7704  5.5523   3
  -1 -39   1 63.7280  5.5188   3
   0 -39   1 27.7522  3.9305   3
   0 -39  -1 24.9533  3.8625   3
   1 -39   1 8.04913 2.99597   3
  -1 -39  -1 12.8475  3.3137   3
  -2 -39  -1 14.9417  3.5389   3
   2 -39   1 10.1248  3.0191   3
  -3 -39  -1 32.5357  4.5098   3
   3 -39   1 37.5429  4.2225   3
  -4 -39  -1 34.5094  4.5499   3
  -5 -39  -1 28.6536  4.3641   3
  -6 -39  -1 37.9036  4.8092   3
   7 -39   1 31.6343  4.8104   1
   7  40  -1 -0.0111  3.6147   2
  -6 -40   1 1.92857 2.82427   3
  -6  40   1 1.63299 3.42812   1
  -5 -40   1 10.2877  3.3597   3
  -4 -40   1 9.11476 3.36058   3
   3 -40  -1 2.43069 2.58502   3
  -3 -40   1 6.45870 2.99745   3
  -2 -40   1 8.09723 3.08262   3
   2 -40  -1 3.51398 2.74476   3
   1 -40  -1 3.76641 2.97296   3
  -1 -40   1 11.1400  3.1401   3
   0 -40   1 6.88822 2.93577   3
   0 -40  -1 5.34369 2.99177   3
  -1 -40  -1 2.86960 3.02735   3
   1 -40   1 3.97185 2.74895   3
  -2 -40  -1 1.21260 2.68367   3
   2 -40   1 4.56540 2.90176   3
   3 -40   1 13.7574  3.3656   3
  -3 -40  -1 15.6811  3.6841   3
  -4 -40  -1 36.0547  4.7420   3
  -5 -40  -1 17.2930  3.8039   3
  -6 -40  -1 3.72404 3.01977   3
  -5 -41   1 5.15747 3.20551   3
  -4 -41   1 1.68266 3.01546   3
   3 -41  -1 35.3173  4.4487   3
  -3 -41   1 38.2624  4.7311   3
  -2 -41   1 33.1212  4.4374   3
   2 -41  -1 28.6857  4.3420   3
   1 -41  -1 6.85071 3.23107   3
  -1 -41   1 5.20978 2.98251   3
   0 -41  -1 3.80700 3.02537   3
   0 -41   1 -0.3812  2.6559   3
   1 -41   1 12.9759  3.5559   3
  -1 -41  -1 10.3565  3.4018   3
  -2 -41  -1 16.1516  3.8254   3
   2 -41   1 15.5427  3.4539   3
   3 -41   1 5.65520 2.81955   3
  -3 -41  -1 4.11352 3.08251   3
  -4 -41  -1 10.3018  3.5607   3
  -5 -41  -1 20.9898  4.1381   3
  -4 -42   1 4.61125 3.31839   3
  -3 -42   1 16.5186  3.8079   3
   3 -42  -1 23.9704  4.1348   3
   2 -42  -1 110.045   7.626   3
  -2 -42   1 110.976   7.515   3
   1 -42  -1 29.8231  4.4891   3
  -1 -42   1 32.0946  4.4507   3
   0 -42  -1 -0.4754  2.8319   3
   0 -42   1 -1.6247  2.6450   3
  -1 -42  -1 7.08189 3.50026   3
   1 -42   1 12.1619  3.3862   3
  -2 -42  -1 2.15212 3.04980   3
   2 -42   1 3.52422 2.76957   3
  -3 -42  -1 3.20956 3.17011   3
  -4 -42  -1 49.8568  5.8018   3
  -3 -43   1 3.33082 3.20295   3
  -2 -43   1 23.1460  4.1943   3
   1 -43  -1 10.9526  3.6295   3
  -1 -43   1 7.94214 3.24753   3
   0 -43   1 2.40881 3.07861   3
   0 -43  -1 -0.6614  3.0427   3
  -1 -43  -1 -2.0809  3.0062   3
   1 -43   1 3.06782 2.88139   3
   2 -43   1 1.04207 2.77761   3
  -2 -43  -1 0.06381 3.04034   3
  -3 -43  -1 14.9939  4.1561   3
  -2 -44   1 6.76200 3.44041   3
  -1 -44   1 9.72954 3.69314   3
   0 -44   1 20.0362  4.0633   3
  -1 -44  -1 0.09185 3.25445   3
   1 -44   1 -0.8757  2.9666   3
   2 -45  -1 42.5369  5.3886   3
  -1 -45   1 96.6652  7.6737   3
   0 -45   1 38.1858  5.0113   3
   1 -45   1 18.2559  4.0098   3
   2 -45   1 2.03129 3.18609   3
 -12   0   2 10.1898  2.9353   2
 -11   0   2 1.05065 1.90485   2
 -10   0   2 20.9473  2.9994   2
  -9   0   2 207.991   8.542   3
  -9   0   2 197.875   9.627   2
  -8   0   2 12.4710  1.9364   2
  -8   0   2 14.6163  1.6788   3
  -7   0   2 215.314   8.720   3
   7   0  -2 221.761   8.732   1
  -7   0   2 231.776   9.909   2
  -6   0   2 21.7999  1.6587   3
  -6   0   2 16.2454  1.6945   2
  -5   0   2 14.1833  1.3554   3
  -5   0   2 18.1123  1.3605   1
  -5   0   2 16.3068  1.4749   2
  -4   0   2 4.34600 0.68165   1
  -4   0   2 4.79441 0.79101   3
  -4   0   2 3.56496 0.69982   2
  -3   0   2 209.776   8.021   3
  -3   0   2 224.547   7.705   1
  -3   0   2 222.391   8.822   2
  -2   0   2 0.88351 0.53175   3
  -2   0   2 2.54658 0.40432   1
  -1   0   2 9999.99  326.54   1
   1   0  -2 9727.48  374.36   2
  -1   0   2 9560.68  335.80   3
   0   0   2 2.57579 0.50970   3
  -1   0  -2 14.5081  1.2287   2
   1   0   2 17.9337  1.1556   1
   2   0   2 -0.1741  0.5461   1
  -2   0  -2 -1.1746  0.5262   2
   3   0   2 871.896  29.790   1
  -3   0  -2 867.827  34.204   2
  -4   0  -2 9.39400 1.48845   2
   4   0   2 10.6388  1.3596   1
  -5   0  -2 599.164  24.057   2
   5   0   2 583.909  20.918   1
  -6   0  -2 7.50589 1.70461   2
   6   0   2 7.67797 1.53644   1
  -7   0  -2 150.593   7.571   2
   7   0   2 140.372   6.540   1
  -8   0  -2 1.23442 1.57782   2
   8   0   2 1.63434 1.66125   1
  -9   0  -2 328.781  15.193   2
 -10   0  -2 5.60490 2.42016   2
 -11   0  -2 62.2642  5.9403   2
 -12   0  -2 1.64655 2.80868   2
 -12  -1   2 31.0569  4.3828   2
 -12   1   2 44.9596  4.7377   2
 -11  -1   2 94.0266  6.3644   2
 -11   1   2 99.2474  6.6469   2
 -10  -1   2 125.741   7.080   2
 -10   1   2 126.634   7.161   2
   9  -1  -2 18.6008  2.5447   1
  -9  -1   2 18.8132  2.0931   3
  -9  -1   2 17.0759  2.5546   2
  -9   1   2 13.9632  2.3339   2
   9   1  -2 27.9619  2.7956   1
  -8  -1   2 296.749  12.876   2
  -8  -1   2 298.698  11.341   3
   8  -1  -2 287.054  11.383   1
  -8   1   2 284.818  11.285   3
   8   1  -2 296.934  11.375   1
  -8   1   2 296.470  12.873   2
   7  -1  -2 111.049   5.059   1
  -7  -1   2 119.468   5.737   2
  -7  -1   2 110.107   4.906   3
  -7   1   2 110.048   5.631   2
  -7   1   2 101.859   4.853   3
   7   1  -2 123.603   5.083   1
  -6  -1   2 226.465   9.849   2
  -6  -1   2 221.822   8.703   3
  -6   1   2 222.981   8.709   3
  -6   1   2 234.833   8.583   1
  -6   1   2 239.817   9.894   2
  -5  -1   2 23.6028  1.8013   2
  -5  -1   2 27.0388  1.6205   1
  -5  -1   2 24.8578  1.6933   3
  -5   1   2 27.2382  1.7233   3
  -5   1   2 29.7906  1.9284   2
  -5   1   2 25.5566  1.6403   1
  -4  -1   2 10.6775  1.1189   3
  -4  -1   2 10.1926  1.1009   2
  -4  -1   2 12.6940  1.0210   1
  -4   1   2 16.4513  1.2319   3
  -4   1   2 14.4502  1.1628   2
  -4   1   2 15.6595  1.1126   1
  -3  -1   2 14.8109  0.8799   1
  -3  -1   2 11.2147  0.9773   2
  -3   1   2 14.2605  0.9395   1
  -3   1   2 14.6736  1.1602   3
   2  -1  -2 62.3344  2.6044   2
  -2  -1   2 55.6226  2.4894   3
  -2  -1   2 62.6102  2.2688   1
  -2   1   2 62.8662  2.3349   1
   2   1  -2 56.5427  2.6592   2
  -2   1   2 58.5162  2.5369   3
   0  -1  -2 276.999  12.037   2
   0  -1   2 307.899  10.768   3
   0  -1   2 309.276  10.570   1
   0  -1  -2 316.924  10.819   3
   0   1  -2 315.635  12.171   2
   0   1   2 308.936  10.590   1
   1  -1   2 400.957  14.143   1
  -1  -1  -2 421.387  16.223   2
   1   1   2 399.335  14.151   1
  -1   1  -2 416.661  16.288   2
   2  -1   2 28.4008  1.5675   1
  -2  -1  -2 25.3262  1.7137   2
  -2   1  -2 23.2619  1.7442   2
   2   1   2 23.3149  1.5116   1
  -3  -1  -2 319.393  13.056   2
   3  -1   2 318.654  11.358   1
  -3   1  -2 310.963  13.055   2
   3   1   2 312.986  11.336   1
   4  -1   2 281.730  10.565   1
  -4  -1  -2 283.441  12.174   2
  -4   1  -2 290.765  12.249   2
   4   1   2 296.544  10.633   1
  -5  -1  -2 221.631   9.870   2
   5  -1   2 221.994   8.586   1
  -5   1  -2 218.986   9.844   2
   5   1   2 218.283   8.555   1
  -6  -1  -2 109.397   5.687   2
   6  -1   2 98.2661  4.8326   1
   6   1   2 98.8108  4.8516   1
  -6   1  -2 105.124   5.643   2
   7  -1   2 249.814  10.134   1
  -7  -1  -2 254.561  11.582   2
   7   1   2 239.225  10.157   1
  -7   1  -2 260.300  11.703   2
  -8  -1  -2 -0.2395  1.4679   2
   8  -1   2 1.96267 1.66396   1
   8   1   2 1.21597 1.63603   1
  -8   1  -2 2.88276 1.65792   2
  -9  -1  -2 51.2998  4.5716   2
   9  -1   2 50.6502  4.2840   1
  -9   1  -2 46.0477  4.3993   2
 -10  -1  -2 122.108   7.948   2
 -10   1  -2 121.976   7.768   2
 -11  -1  -2 7.34250 2.98634   2
 -11   1  -2 9.20727 3.12405   2
 -12  -1  -2 13.4672  3.8287   2
 -12   1  -2 20.5774  4.3927   2
 -13  -2   2 7.20099 3.16302   2
 -12  -2   2 113.875   7.895   2
 -12   2   2 130.026   8.169   2
 -11  -2   2 9.49803 2.76612   2
 -11   2   2 9.35361 2.53376   2
 -10  -2   2 40.3610  3.7505   2
 -10   2   2 30.5194  3.3289   2
  -9  -2   2 59.2189  4.3000   2
   9  -2  -2 60.3018  4.0785   1
  -9  -2   2 58.4692  3.5711   3
  -9   2   2 56.0625  4.0657   2
  -8  -2   2 41.3403  3.0964   2
   8  -2  -2 31.0351  2.8378   1
  -8  -2   2 34.3950  2.5005   3
  -8   2   2 34.1234  2.8505   2
  -8   2   2 33.2781  2.4427   3
  -7  -2   2 17.0661  1.7600   3
  -7  -2   2 18.4440  2.0501   2
  -7   2   2 17.9303  1.7296   3
  -7   2   2 18.4439  1.9536   2
   7   2  -2 25.9654  2.0935   1
  -6  -2   2 231.775   8.931   3
  -6  -2   2 237.527  10.093   2
  -6   2   2 237.312  10.037   2
  -6   2   2 231.465   8.754   1
  -6   2   2 229.642   8.871   3
   6   2  -2 235.496   8.717   1
  -5  -2   2 6.69613 0.93782   1
  -5  -2   2 8.24114 1.20274   2
  -5  -2   2 6.92072 1.01302   3
  -5   2   2 7.85362 1.13496   2
  -4  -2   2 186.591   7.834   2
  -4  -2   2 195.707   6.723   1
  -4  -2   2 184.389   7.026   3
  -4   2   2 193.436   6.853   1
  -4   2   2 173.640   7.718   2
  -4   2   2 186.901   7.040   3
  -3  -2   2 346.264  13.281   2
  -3  -2   2 338.456  11.452   1
  -3  -2   2 325.132  11.958   3
  -3   2   2 328.394  11.993   3
  -3   2   2 321.918  13.155   2
  -3   2   2 340.276  11.586   1
  -2  -2   2 174.940   6.718   3
  -2  -2   2 191.903   6.349   1
  -2   2   2 187.125   6.480   1
  -2   2   2 184.025   6.791   3
   2   2  -2 177.180   7.437   2
  -1  -2   2 0.17959 0.32429   3
  -1  -2   2 0.52570 0.26012   1
   0  -2   2 40.7329  1.6892   1
   0  -2   2 38.3905  1.6297   3
   0  -2  -2 40.3530  1.7334   3
   0  -2  -2 35.1205  1.8325   2
   0   2  -2 42.2119  2.0330   2
   0   2   2 36.0535  1.6904   1
   1  -2   2 2677.70   89.95   1
  -1  -2  -2 2566.99  103.06   2
  -1   2  -2 2814.17  103.28   2
   1   2   2 2693.23   90.29   1
   2  -2   2 967.629  32.897   1
  -2  -2  -2 947.013  37.687   2
  -2   2  -2 970.748  37.807   2
   2   2   2 987.957  32.921   1
  -3  -2  -2 71.8614  3.9123   2
   3  -2   2 83.3135  3.5150   1
   3   2   2 76.4020  3.4545   1
  -3   2  -2 86.6489  4.1426   2
  -5  -2  -2 77.0352  4.3588   2
   5  -2   2 78.6770  3.8266   1
  -5   2  -2 76.5181  4.3988   2
   5   2   2 76.8736  3.8157   1
  -6  -2  -2 6.66640 1.51260   2
   6  -2   2 7.33274 1.54167   1
   6   2   2 8.48876 1.61127   1
  -6   2  -2 7.78975 1.72141   2
  -7  -2  -2 107.619   6.075   2
   7  -2   2 108.517   5.385   1
   7   2   2 107.639   5.473   1
  -7   2  -2 110.354   6.160   2
  -8  -2  -2 18.2696  2.8570   2
   8  -2   2 16.7414  2.5550   1
  -8   2  -2 15.2166  2.6272   2
   8   2   2 16.1161  2.5883   1
  -9  -2  -2 15.4350  2.9778   2
  -9   2  -2 16.1162  3.0760   2
 -10  -2  -2 40.4611  4.8386   2
 -10   2  -2 29.6447  4.3590   2
 -11  -2  -2 4.22846 2.80209   2
 -11   2  -2 3.20656 2.60102   2
 -12  -2  -2 3.02670 2.89040   2
 -12   2  -2 2.88655 2.77526   2
 -13  -3   2 8.95272 3.19889   2
 -12  -3   2 2.29145 2.44705   2
 -12   3   2 -0.2873  2.1567   2
 -11   3   2 40.2062  3.9953   2
 -10  -3   2 58.4931  4.4942   2
 -10   3   2 60.4273  4.6589   2
  -9  -3   2 82.5494  4.3828   3
  -9  -3   2 75.6350  4.9333   2
  -9   3   2 79.7167  4.9021   2
   8  -3  -2 8.04532 1.74519   1
  -8  -3   2 9.87951 1.51463   3
  -8  -3   2 7.36476 1.70267   2
  -8   3   2 9.33608 1.84494   2
  -8   3   2 8.36006 1.44302   3
  -7  -3   2 133.215   6.703   2
  -7  -3   2 126.007   5.746   3
   7   3  -2 141.651   5.847   1
  -7   3   2 140.273   5.788   3
  -7   3   2 144.803   6.669   2
  -6  -3   2 87.3218  3.9934   3
  -6  -3   2 91.0011  4.5923   2
   6   3  -2 100.814   4.014   1
  -6   3   2 88.4189  4.0129   1
  -6   3   2 90.9327  4.5296   2
  -6   3   2 81.8219  3.9145   3
  -5  -3   2 245.991   9.083   3
  -5  -3   2 253.625  10.224   2
  -5   3   2 239.072   9.074   3
  -5   3   2 228.395  10.062   2
  -5   3   2 245.949   8.905   1
  -4  -3   2 147.727   5.846   3
  -4  -3   2 156.549   6.530   2
  -4  -3   2 155.922   5.530   1
  -4   3   2 150.840   5.863   3
  -4   3   2 150.754   5.694   1
  -4   3   2 148.710   6.415   2
  -3  -3   2 354.285  11.909   1
  -3  -3   2 339.082  12.474   3
  -3   3   2 352.482  12.537   3
  -3   3   2 338.557  13.715   2
  -3   3   2 360.570  12.127   1
  -2  -3   2 169.954   5.597   1
  -2  -3   2 160.536   6.007   3
   2   3  -2 157.941   6.646   2
  -2   3   2 158.961   6.394   2
  -2   3   2 162.825   5.794   1
  -1  -3   2 18.5607  1.1329   3
   1  -3  -2 23.3409  1.0139   2
   1  -3  -2 19.1613  1.2231   3
  -1  -3   2 21.7269  0.9879   1
   1   3  -2 26.4804  1.3531   2
   0  -3   2 138.193   5.165   3
   0  -3  -2 131.644   5.753   2
   0  -3   2 148.573   5.143   1
   0  -3  -2 145.976   5.264   3
   0   3   2 143.929   5.194   1
   0   3  -2 152.265   6.061   2
  -1  -3  -2 11.6826  1.0263   2
   1   3   2 11.5640  1.0392   1
  -1   3  -2 15.4861  1.3033   2
  -2  -3  -2 1596.26   62.80   2
   2  -3   2 1584.38   54.79   1
   2   3   2 1623.56   54.83   1
  -2   3  -2 1705.29   63.03   2
  -3  -3  -2 578.236  23.429   2
   3  -3   2 581.995  20.445   1
  -3   3  -2 614.637  23.639   2
   3   3   2 582.763  20.442   1
   4  -3   2 1926.22   65.24   1
  -4  -3  -2 1935.48   74.82   2
  -4   3  -2 1969.31   74.93   2
   4   3   2 1884.85   65.18   1
  -5  -3  -2 238.772  10.549   2
   5  -3   2 236.499   9.211   1
   5   3   2 236.305   9.196   1
  -5   3  -2 244.103  10.682   2
  -6  -3  -2 34.4860  2.8557   2
   6  -3   2 32.9014  2.6674   1
   6   3   2 36.2330  2.6818   1
  -6   3  -2 32.6179  2.8880   2
   7  -3   2 77.0604  4.5421   1
  -7  -3  -2 83.9008  5.1105   2
   7   3   2 84.1982  4.6816   1
  -7   3  -2 90.4234  5.3635   2
   8  -3   2 58.1617  4.2036   1
  -8  -3  -2 62.9120  4.5058   2
  -8   3  -2 56.0610  4.5321   2
  -9  -3  -2 3.89017 2.05765   2
   9  -3   2 2.15068 1.99666   1
  -9   3  -2 3.83541 2.13969   2
 -10  -3  -2 46.8377  4.9761   2
 -10   3  -2 49.3239  5.2530   2
 -11  -3  -2 53.1285  5.5852   2
 -11   3  -2 50.1775  5.8991   2
 -12  -3  -2 13.6730  3.8443   2
 -12   3  -2 12.0357  3.7836   2
 -13  -4   2 9.31957 3.15309   2
 -13   4   2 10.0536  3.2343   2
 -12  -4   2 1.44293 2.34116   2
 -12   4   2 0.63649 2.18609   2
 -11  -4   2 11.9365  2.8646   2
 -11   4   2 13.9624  2.8592   2
 -10  -4   2 5.17392 2.00920   2
 -10   4   2 2.60140 1.78123   2
  -9  -4   2 17.4244  2.2267   3
  -9  -4   2 20.9875  2.8535   2
  -9   4   2 17.4954  2.5497   2
   8  -4  -2 2.29279 1.47624   1
  -8  -4   2 1.89008 1.06817   3
  -8  -4   2 2.11129 1.29269   2
  -8   4   2 1.46545 1.27129   2
  -7  -4   2 104.295   5.368   2
  -7  -4   2 97.9198  4.6434   3
  -7   4   2 106.086   4.766   1
   7   4  -2 107.844   4.673   1
  -7   4   2 101.592   5.278   2
  -6  -4   2 102.930   4.420   3
  -6  -4   2 107.629   5.071   2
   6   4  -2 106.186   4.316   1
  -6   4   2 93.7761  4.8481   2
  -6   4   2 96.2113  4.3511   3
  -6   4   2 98.1214  4.3907   1
  -5  -4   2 4.09852 0.91453   2
  -5  -4   2 4.17654 0.89960   3
  -5   4   2 4.01839 0.91638   2
  -5   4   2 5.70272 0.94773   3
  -5   4   2 3.96886 0.92096   1
  -4  -4   2 164.605   5.712   1
  -4  -4   2 163.000   6.796   2
  -4  -4   2 149.114   6.070   3
  -4   4   2 159.811   5.952   1
  -4   4   2 152.146   6.647   2
  -4   4   2 159.814   6.112   3
  -3  -4   2 242.477   8.913   3
  -3  -4   2 248.829   8.387   1
  -3   4   2 249.861   8.650   1
   3   4  -2 249.553   9.998   2
  -3   4   2 226.732   9.684   2
   2  -4  -2 1.26893 0.55210   3
  -2  -4   2 0.53300 0.45307   3
  -2  -4   2 1.10336 0.25171   1
   2   4  -2 1.14132 0.51081   2
  -2   4   2 0.72458 0.25712   2
   1  -4  -2 726.538  24.735   3
  -1  -4   2 692.195  24.643   3
  -1  -4   2 701.090  23.791   1
   1   4  -2 687.994  27.535   2
  -1   4   2 735.893  24.006   1
   0  -4   2 22.8122  1.1944   1
   0  -4  -2 23.6678  1.2385   3
   0  -4   2 20.4866  1.1223   3
   0  -4  -2 20.4214  1.1876   2
   0   4   2 23.6492  1.2626   1
   0   4  -2 22.6333  1.5000   2
   1  -4   2 597.673  20.596   1
  -1  -4  -2 601.048  21.041   3
  -1  -4  -2 578.603  23.510   2
  -1   4  -2 657.293  23.905   2
   1   4   2 586.169  20.650   1
   2  -4   2 123.108   4.782   1
  -2  -4  -2 121.684   5.424   2
  -2   4  -2 127.696   5.660   2
   2   4   2 120.372   4.805   1
  -3  -4  -2 15.2357  1.4735   2
   3  -4   2 16.4928  1.4601   1
  -3   4  -2 12.5759  1.6024   2
   3   4   2 13.9549  1.3791   1
  -4  -4  -2 435.833  18.440   2
   4  -4   2 452.458  16.153   1
   4   4   2 450.703  16.092   1
  -4   4  -2 474.205  18.682   2
   5  -4   2 651.197  23.224   1
  -5  -4  -2 658.033  26.631   2
  -5   4  -2 680.038  26.827   2
   5   4   2 652.217  23.174   1
  -6  -4  -2 3.72898 1.33535   2
   6  -4   2 5.30178 1.50337   1
   6   4   2 4.67588 1.33453   1
  -6   4  -2 3.67536 1.45637   2
   7  -4   2 133.399   6.361   1
  -7  -4  -2 135.369   7.121   2
   7   4   2 138.297   6.379   1
  -7   4  -2 131.266   7.176   2
   8  -4   2 8.98381 2.10414   1
  -8  -4  -2 11.5416  2.4024   2
   8   4   2 8.98898 2.07444   1
  -8   4  -2 9.83106 2.36679   2
  -9  -4  -2 75.1388  5.3697   2
   9  -4   2 59.7266  4.8646   1
  -9   4  -2 76.7873  5.7381   2
 -10  -4  -2 55.8406  5.0360   2
 -10   4  -2 52.5567  5.4834   2
 -11  -4  -2 94.6228  7.2070   2
 -11   4  -2 93.9247  7.1953   2
 -12  -4  -2 4.23751 2.93405   2
 -12   4  -2 0.74627 2.77395   2
 -13  -5   2 41.0752  5.2562   2
 -12  -5   2 33.1373  4.5929   2
 -12   5   2 48.2861  5.0806   2
 -11  -5   2 20.3026  3.3933   2
  10  -5  -2 24.7358  3.2317   1
 -10  -5   2 27.1844  3.5295   2
 -10   5   2 28.9638  3.3629   2
  -9  -5   2 192.890   9.466   2
  -9  -5   2 197.380   8.358   3
   9  -5  -2 195.731   8.745   1
  -9   5   2 196.042   9.407   2
  -8  -5   2 69.8970  4.4163   2
  -8  -5   2 72.4242  3.8370   3
   8  -5  -2 68.1155  3.6102   3
  -8   5   2 65.1009  4.1408   2
  -7  -5   2 154.329   7.415   2
  -7  -5   2 148.273   6.459   3
  -7   5   2 148.466   6.507   1
  -7   5   2 172.879   7.456   2
   7   5  -2 161.872   6.436   1
  -6  -5   2 22.1084  1.8827   3
  -6  -5   2 29.4712  2.2573   2
  -6   5   2 25.8423  2.0671   2
   6   5  -2 29.2952  1.8793   1
  -6   5   2 31.1165  2.1278   1
  -5  -5   2 62.5276  3.2963   2
  -5  -5   2 59.8220  2.9349   3
   5   5  -2 65.3851  2.7537   1
  -5   5   2 59.9215  3.1505   2
  -5   5   2 55.2809  2.8923   1
  -4  -5   2 366.429  13.564   3
  -4  -5   2 398.418  15.184   2
  -4   5   2 377.810  13.236   1
  -4   5   2 361.409  14.953   2
  -3  -5   2 145.683   5.847   3
  -3  -5   2 150.865   5.360   1
   3  -5  -2 154.236   5.912   3
  -3   5   2 161.313   5.712   1
   3   5  -2 155.480   6.565   2
  -3   5   2 155.981   6.279   2
  -2  -5   2 311.930  11.197   3
   2  -5  -2 325.573  11.268   3
  -2   5   2 322.312  10.876   1
  -2   5   2 297.848  12.102   2
   2   5  -2 308.087  12.511   2
  -1  -5   2 187.175   6.895   1
  -1  -5   2 191.276   7.288   3
   1  -5  -2 198.078   7.355   3
  -1   5   2 211.826   7.156   1
   1   5  -2 218.521   8.279   2
   0  -5  -2 244.139  10.147   2
   0  -5   2 248.077   8.980   1
   0  -5   2 257.236   9.196   3
   0  -5  -2 267.456   9.314   3
   0   5   2 260.515   9.089   1
   0   5  -2 280.256  10.595   2
  -1  -5  -2 139.978   5.881   2
   1  -5   2 142.643   5.233   1
  -1  -5  -2 138.396   5.276   3
  -1   5  -2 152.052   6.270   2
   1   5   2 134.358   5.254   1
  -2  -5  -2 336.872  12.325   3
  -2  -5  -2 340.647  13.988   2
   2  -5   2 345.174  12.279   1
  -2   5  -2 372.614  14.368   2
   2   5   2 346.806  12.309   1
  -3  -5  -2 300.551  12.538   2
   3  -5   2 298.697  10.985   1
   3   5   2 303.261  10.986   1
  -3   5  -2 314.784  12.793   2
   4  -5   2 209.570   8.009   1
  -4  -5  -2 208.179   9.093   2
   4   5   2 201.857   7.926   1
  -4   5  -2 209.629   9.262   2
   5  -5   2 102.496   4.721   1
  -5  -5  -2 97.7354  5.2147   2
   5   5   2 98.1646  4.5558   1
  -5   5  -2 104.346   5.435   2
   6  -5   2 18.6527  2.2526   1
  -6  -5  -2 22.7746  2.4062   2
  -6   5  -2 22.5139  2.4881   2
   6   5   2 22.9957  2.2430   1
  -7  -5  -2 78.4575  4.9394   2
   7  -5   2 79.4063  4.5641   1
  -7   5  -2 77.0798  4.9900   2
   7   5   2 76.1429  4.3501   1
   8  -5   2 4.71304 1.98762   1
  -8  -5  -2 8.23383 2.12743   2
  -8   5  -2 2.71071 1.82818   2
  -9  -5  -2 27.9343  3.6487   2
  -9   5  -2 21.1970  3.4825   2
 -10  -5  -2 38.7947  4.6020   2
 -10   5  -2 37.1933  4.3798   2
 -11  -5  -2 -0.3150  2.3573   2
 -11   5  -2 1.30417 2.48811   2
 -12  -5  -2 3.14002 2.91049   2
 -12   5  -2 4.67396 3.09919   2
 -12   6   2 55.1685  5.3555   2
 -11  -6   2 0.45391 2.02664   2
 -11   6   2 1.04743 1.76541   2
  10  -6  -2 2.16473 1.90701   1
 -10  -6   2 -1.1444  1.6794   2
 -10   6   2 2.85578 1.71692   2
  -9  -6   2 199.860   9.874   2
   9  -6  -2 196.346   8.966   1
  -9  -6   2 210.386   8.629   3
  -9   6   2 197.143   9.817   2
  -8  -6   2 217.047   9.990   2
  -8  -6   2 215.078   8.606   3
   8  -6  -2 220.416   8.523   3
  -8   6   2 196.236   9.601   2
  -7  -6   2 48.4110  2.8613   3
   7  -6  -2 40.7353  2.7626   3
  -7  -6   2 48.0774  3.3182   2
  -7   6   2 48.0876  3.0227   1
   7   6  -2 54.3663  2.8542   1
  -7   6   2 45.6021  3.1194   2
   6  -6  -2 202.850   7.873   3
  -6  -6   2 202.308   8.924   2
  -6  -6   2 196.874   7.901   3
   6   6  -2 214.510   7.594   1
  -6   6   2 198.117   8.775   2
  -6   6   2 196.865   7.823   1
  -5  -6   2 0.36432 0.76585   2
  -5  -6   2 1.01227 0.73015   3
   5  -6  -2 -0.1952  0.6643   3
  -5   6   2 0.50210 0.76500   1
  -5   6   2 0.08010 0.60020   2
   5   6  -2 0.50574 0.59912   1
   4  -6  -2 914.790  32.061   3
  -4  -6   2 926.916  35.741   2
  -4  -6   2 905.907  32.059   3
  -4   6   2 899.699  35.528   2
   4   6  -2 913.020  30.850   1
  -4   6   2 928.231  31.219   1
   3  -6  -2 763.563  26.062   3
  -3  -6   2 759.903  26.053   3
   3   6  -2 727.808  29.049   2
  -3   6   2 719.532  28.712   2
  -3   6   2 740.343  25.291   1
  -2  -6   2 628.865  21.626   3
   2  -6  -2 623.106  21.647   3
  -2   6   2 628.883  21.002   1
   2   6  -2 603.802  24.122   2
  -2   6   2 595.353  23.669   2
   1  -6  -2 905.435  31.766   3
  -1  -6   2 915.135  31.722   3
  -1   6   2 937.851  30.877   1
   1   6  -2 894.550  35.451   2
   0  -6   2 225.880   8.013   3
   0  -6   2 212.513   7.790   1
   0  -6  -2 219.764   8.785   2
   0  -6  -2 226.975   8.129   3
   0   6   2 225.830   7.938   1
   0   6  -2 230.961   9.237   2
  -1  -6  -2 256.724   9.287   3
  -1  -6  -2 259.904  10.334   2
   1  -6   2 261.079   9.131   1
   1   6   2 246.567   9.146   1
  -1   6  -2 266.240  10.712   2
   2  -6   2 521.292  17.943   1
  -2  -6  -2 515.244  18.189   3
  -2  -6  -2 512.532  20.453   2
  -2   6  -2 538.216  20.846   2
   2   6   2 501.779  17.940   1
   3  -6   2 149.407   5.773   1
  -3  -6  -2 142.373   6.457   2
   3   6   2 143.099   5.712   1
  -3   6  -2 146.170   6.728   2
   4  -6   2 6.76272 1.22661   1
  -4  -6  -2 5.47554 1.23219   2
  -4   6  -2 3.49223 1.17587   2
   4   6   2 3.71402 1.02244   1
   5  -6   2 0.34906 1.02826   1
  -5  -6  -2 -0.5343  0.8850   2
   5   6   2 0.18617 0.88783   1
  -5   6  -2 0.17242 0.93993   2
   6  -6   2 181.211   7.484   1
  -6  -6  -2 167.909   8.246   2
   6   6   2 171.839   7.219   1
  -6   6  -2 173.793   8.496   2
   7  -6   2 112.887   6.095   1
  -7  -6  -2 128.435   6.753   2
  -7   6  -2 136.849   7.083   2
   7   6   2 119.110   5.842   1
  -8  -6  -2 12.1925  2.4232   2
   8  -6   2 12.9499  2.4448   1
   8   6   2 10.4436  2.1373   1
  -8   6  -2 16.2371  2.8996   2
   9  -6   2 97.3712  5.9135   1
  -9  -6  -2 90.9808  6.1632   2
  -9   6  -2 85.3490  6.1776   2
  10  -6   2 62.5099  5.3902   1
 -10  -6  -2 60.7381  5.2736   2
 -10   6  -2 61.3546  5.5204   2
 -11  -6  -2 8.73094 3.15719   2
 -11   6  -2 8.29598 3.25955   2
 -12  -6  -2 0.59613 2.84145   2
 -12   6  -2 5.84316 3.23554   2
 -13   7   2 0.21753 2.57063   2
 -12  -7   2 16.7502  3.5879   2
 -12   7   2 12.3818  3.1248   2
 -11  -7   2 13.9587  2.9611   2
 -11   7   2 14.7331  3.1085   2
 -10  -7   2 6.72387 2.15673   2
  10  -7  -2 3.68531 2.10839   1
 -10   7   2 5.69866 2.03804   2
   9  -7  -2 24.5368  2.9993   1
  -9  -7   2 28.7930  3.1169   2
  -9  -7   2 28.4843  2.7993   3
  -9   7   2 26.0522  3.1223   2
  -8  -7   2 15.3936  2.2691   2
  -8  -7   2 15.7393  1.9291   3
   8  -7  -2 12.7375  1.7640   3
  -8   7   2 14.7279  2.2205   2
  -7  -7   2 166.825   7.774   2
   7  -7  -2 161.267   6.710   3
  -7  -7   2 163.393   6.855   3
  -7   7   2 156.070   7.548   2
  -7   7   2 158.608   6.814   1
   7   7  -2 177.569   6.687   1
  -6  -7   2 7.40345 1.24942   3
   6  -7  -2 5.26317 1.17921   3
  -6  -7   2 8.25956 1.46566   2
  -6   7   2 5.01786 1.17294   2
  -6   7   2 6.22032 1.24820   1
   5  -7  -2 42.0478  2.2526   3
  -5  -7   2 41.2192  2.3126   3
  -5  -7   2 40.4732  2.5727   2
  -5   7   2 38.0146  2.3478   2
  -5   7   2 41.6423  2.3686   1
   5   7  -2 39.5167  1.9748   1
  -4  -7   2 548.168  19.881   3
   4  -7  -2 576.535  19.913   3
   4   7  -2 570.521  22.367   2
  -4   7   2 536.744  21.940   2
  -4   7   2 577.751  19.422   1
   4   7  -2 546.236  18.971   1
   3  -7  -2 512.378  17.756   3
  -3  -7   2 496.594  17.753   3
  -3   7   2 495.668  19.470   2
   3   7  -2 493.711  19.843   2
  -3   7   2 499.413  17.257   1
   2  -7  -2 29.5472  1.6003   3
  -2  -7   2 29.7190  1.5915   3
  -2   7   2 27.4408  1.3021   2
  -2   7   2 28.0702  1.4917   1
   2   7  -2 30.0999  1.8022   2
   1  -7  -2 1.08502 0.50476   3
  -1  -7   2 0.77196 0.47896   3
  -1   7   2 2.04504 0.51428   1
   0  -7  -2 4.49967 0.67760   3
   0  -7   2 3.69007 0.53345   1
   0  -7  -2 3.95201 0.45846   2
   0  -7   2 3.87679 0.56595   3
   0   7  -2 3.78683 0.82295   2
   0   7   2 3.73075 0.61112   1
   1  -7   2 204.269   7.219   1
  -1  -7  -2 200.805   7.360   3
  -1  -7  -2 190.001   8.099   2
  -1   7  -2 211.382   8.598   2
   1   7   2 193.939   7.247   1
  -2  -7  -2 601.581  21.617   3
   2  -7   2 616.502  21.243   1
  -2  -7  -2 619.319  24.232   2
  -2   7  -2 644.931  24.665   2
   2   7   2 600.209  21.241   1
  -3  -7  -2 16.7910  1.5356   2
  -3  -7  -2 18.1174  1.2236   3
   3  -7   2 18.0175  1.5333   1
   3   7   2 17.1163  1.5074   1
  -3   7  -2 17.2309  1.8122   2
   4  -7   2 12.3224  1.5145   1
  -4  -7  -2 10.7764  1.5107   2
  -4   7  -2 10.2029  1.6375   2
   4   7   2 8.81874 1.33348   1
  -5  -7  -2 45.6809  3.1534   2
   5  -7   2 45.2762  2.9214   1
   5   7   2 45.0485  2.7499   1
  -5   7  -2 43.4435  3.2575   2
  -6  -7  -2 245.124  11.197   2
   6  -7   2 249.265   9.944   1
   6   7   2 244.687   9.855   1
  -6   7  -2 255.530  11.482   2
  -7  -7  -2 -0.6145  1.3408   2
   7  -7   2 -0.2418  1.3810   1
   7   7   2 0.21358 1.31306   1
  -7   7  -2 0.06988 1.40311   2
  -8  -7  -2 100.527   6.150   2
   8  -7   2 96.2952  5.7285   1
  -8   7  -2 103.143   6.489   2
  -9  -7  -2 6.31534 2.29349   2
  -9   7  -2 3.88753 2.18898   2
 -10  -7  -2 99.9374  7.3783   2
 -10   7  -2 109.929   7.570   2
 -11  -7  -2 12.4737  3.2604   2
 -11   7  -2 10.8714  3.3755   2
 -12   7  -2 92.1741  7.8665   2
 -12  -8   2 49.9223  5.0017   2
 -12   8   2 50.0743  5.1953   2
 -11  -8   2 7.00428 2.69040   2
 -11   8   2 7.09108 2.43048   2
 -10  -8   2 15.0147  2.6747   2
  10  -8  -2 19.6489  2.8907   1
 -10   8   2 16.3726  2.7439   2
  -9  -8   2 16.5291  2.3748   3
  -9  -8   2 15.6821  2.5693   2
  -9   8   2 14.4952  2.3872   2
   8  -8  -2 5.25670 1.34901   3
  -8  -8   2 4.51500 1.58057   2
  -8  -8   2 5.24744 1.40151   3
  -8   8   2 5.89946 1.61177   2
   7  -8  -2 5.74948 1.25229   3
  -7  -8   2 5.64679 1.45057   2
  -7  -8   2 5.82164 1.35014   3
   7   8  -2 8.20367 1.31249   1
  -7   8   2 7.22096 1.50688   1
  -7   8   2 6.29565 1.43224   2
  -6  -8   2 13.7817  1.8073   2
  -6  -8   2 15.8118  1.7045   3
   6  -8  -2 12.6468  1.5193   3
  -6   8   2 15.9625  1.6614   2
  -6   8   2 18.6674  1.8674   1
   6   8  -2 15.9632  1.4485   1
  -5  -8   2 23.1216  1.8636   2
  -5  -8   2 18.9850  1.6863   3
   5  -8  -2 21.5160  1.5872   3
  -5   8   2 20.6919  1.7225   1
  -5   8   2 18.9467  1.5939   2
   5   8  -2 20.6033  1.3537   1
   4  -8  -2 12.7483  1.3501   3
  -4  -8   2 13.2474  1.3518   3
  -4   8   2 12.8248  1.3197   1
   4   8  -2 17.1503  0.9949   1
  -4   8   2 12.5975  1.1977   2
   4   8  -2 13.8549  1.5372   2
   3  -8  -2 4.02811 0.77449   3
  -3  -8   2 2.67226 0.71685   3
   3   8  -2 5.03591 0.99296   2
  -3   8   2 3.64065 0.73327   1
  -3   8   2 3.97941 0.62935   2
   2  -8  -2 124.678   4.836   3
  -2  -8   2 131.431   4.873   3
   2   8  -2 123.165   5.460   2
  -2   8   2 120.557   4.669   1
  -2   8   2 119.531   4.937   2
   1  -8  -2 14.8069  1.0776   3
  -1  -8   2 9.04374 0.66609   1
  -1  -8   2 10.6771  0.9670   3
  -1   8   2 12.5221  0.9606   1
  -1   8   2 11.8137  0.6351   2
   1   8  -2 13.0729  1.1993   2
   0  -8  -2 29.3589  1.3954   2
   0  -8  -2 28.5150  1.6008   3
   0  -8   2 30.5987  1.4312   1
   0  -8   2 31.0644  1.5024   3
   0   8   2 26.4538  1.4846   1
   0   8  -2 29.0368  1.9177   2
   1  -8   2 31.0953  1.6382   1
  -1  -8  -2 29.0784  1.6427   2
  -1  -8  -2 28.9063  1.6293   3
   1   8   2 30.7055  1.6603   1
  -1   8  -2 33.5189  2.1593   2
  -2  -8  -2 63.1960  3.1961   2
  -2  -8  -2 64.5839  2.8207   3
   2  -8   2 66.7330  2.9524   1
   2   8   2 64.6343  2.9264   1
  -2   8  -2 67.5648  3.6470   2
   3  -8   2 2.60723 0.88876   1
  -3  -8  -2 1.20761 0.73871   2
  -3  -8  -2 1.94387 0.64096   3
  -3   8  -2 7.91412 1.37253   2
   3   8   2 4.54862 0.94908   1
  -4  -8  -2 1.50934 0.92768   2
  -4  -8  -2 2.03669 0.71248   3
   4  -8   2 1.84327 0.96174   1
  -4   8  -2 1.02357 1.02509   2
   4   8   2 1.89810 0.93643   1
  -5  -8  -2 42.5882  2.9014   2
   5  -8   2 40.5155  2.8015   1
   5   8   2 32.3355  2.4081   1
  -5   8  -2 35.2081  3.0697   2
   6  -8   2 55.6165  3.4891   1
  -6  -8  -2 54.4304  3.8088   2
   6   8   2 52.7179  3.2472   1
  -6   8  -2 54.2911  3.8838   2
   7  -8   2 21.5391  2.6812   1
  -7  -8  -2 25.6771  2.8854   2
   7   8   2 27.2256  2.7518   1
  -7   8  -2 33.8146  3.3382   2
  -8  -8  -2 98.9852  6.0789   2
   8  -8   2 98.4704  5.8200   1
  -8   8  -2 105.298   6.401   2
  -9  -8  -2 240.010  11.655   2
   9  -8   2 226.471  10.527   1
  -9   8  -2 236.145  12.056   2
 -10  -8  -2 39.2330  4.3802   2
 -10   8  -2 39.5283  4.8135   2
 -11  -8  -2 42.7012  5.5503   2
 -11   8  -2 41.0093  5.2836   2
 -12  -8  -2 4.44857 3.24715   2
 -12   8  -2 4.91124 3.05397   2
 -14   9   2 49.7878  6.2205   2
 -12  -9   2 12.4453  3.0577   2
 -12   9   2 14.1254  3.3979   2
 -11  -9   2 5.95394 2.64377   2
 -11   9   2 13.6970  2.9418   2
  10  -9  -2 93.8157  5.9354   1
 -10  -9   2 94.2317  6.0944   2
 -10   9   2 97.0897  6.1266   2
   9  -9  -2 208.468   9.559   1
  -9  -9   2 197.487  10.234   2
  -9  -9   2 218.315   9.263   3
  -9   9   2 231.837  10.435   2
   9   9  -2 227.146   9.002   1
  -8  -9   2 158.691   7.725   2
   8  -9  -2 154.860   6.506   3
  -8  -9   2 154.342   6.771   3
  -8   9   2 145.800   7.446   2
   8   9  -2 160.579   6.552   1
  -8   9   2 148.708   6.841   1
  -7  -9   2 381.735  15.873   2
   7  -9  -2 385.064  13.929   3
  -7  -9   2 365.077  14.027   3
   7   9  -2 410.920  13.562   1
  -7   9   2 347.303  15.585   2
  -7   9   2 353.210  13.792   1
  -6  -9   2 8.90338 1.40593   3
   6  -9  -2 10.7754  1.3737   3
  -6  -9   2 10.8012  1.7117   2
  -6   9   2 11.9888  1.5821   1
   6   9  -2 10.6351  1.1967   1
  -6   9   2 9.25261 1.46346   2
   5  -9  -2 156.993   6.206   3
  -5  -9   2 155.124   6.304   3
  -5   9   2 156.268   6.253   1
  -5   9   2 154.813   6.852   2
   5   9  -2 158.528   5.747   1
  -4  -9   2 263.177   9.492   3
   4  -9  -2 253.848   9.370   3
   4   9  -2 242.613  10.657   2
  -4   9   2 256.213   9.265   1
  -4   9   2 242.522  10.235   2
   3  -9  -2 663.613  23.036   3
  -3  -9   2 670.943  23.083   3
  -3   9   2 649.729  22.404   1
  -3   9   2 637.212  25.324   2
   3   9  -2 640.294  25.788   2
  -2  -9   2 61.4918  2.7245   3
   2  -9  -2 60.9101  2.7128   3
   2   9  -2 58.6687  3.0718   2
  -2   9   2 60.3684  2.5815   2
  -2   9   2 58.6016  2.5903   1
   1  -9  -2 109.912   4.383   3
  -1  -9   2 108.401   4.319   3
  -1   9   2 111.867   4.394   2
  -1   9   2 109.173   4.200   1
   1   9  -2 107.104   4.944   2
   0  -9   2 68.4856  2.7074   1
   0  -9  -2 68.0114  2.9727   3
   0  -9   2 68.3728  2.8439   3
   0   9  -2 69.5441  3.5030   2
   0   9   2 66.6178  2.8436   1
  -1  -9  -2 177.790   7.446   2
  -1  -9  -2 181.741   6.864   3
   1  -9   2 180.214   6.655   1
   1  -9   2 186.621   6.669   3
   1   9   2 175.603   6.696   1
  -1   9  -2 193.922   8.075   2
   2  -9   2 56.1880  2.6338   1
  -2  -9  -2 51.2963  2.4717   3
  -2  -9  -2 51.3149  2.7278   2
  -2   9  -2 59.7217  3.3098   2
   2   9   2 53.1087  2.5776   1
  -3  -9  -2 37.6609  2.0113   3
   3  -9   2 38.7110  2.2828   1
  -3  -9  -2 35.6526  2.3213   2
   3   9   2 38.1381  2.2051   1
  -3   9  -2 38.9002  2.7359   2
  -4  -9  -2 14.9450  1.8096   2
   4  -9   2 15.3917  1.7248   1
  -4  -9  -2 13.3233  1.3240   3
  -4   9  -2 17.5181  2.0293   2
   4   9   2 15.8141  1.6965   1
   5  -9   2 77.5942  4.0668   1
  -5  -9  -2 78.5020  4.3502   2
   5   9   2 78.4378  3.8717   1
  -5   9  -2 73.0437  4.5974   2
   6  -9   2 9.00592 1.77227   1
  -6  -9  -2 7.41078 1.71537   2
  -6   9  -2 8.87087 1.84097   2
   6   9   2 10.7002  1.7274   1
   7  -9   2 37.6710  3.4180   1
  -7  -9  -2 42.8451  3.5656   2
   7   9   2 44.9756  3.3947   1
  -7   9  -2 47.2030  3.9101   2
   8  -9   2 10.5793  2.4949   1
  -8  -9  -2 12.3228  2.5684   2
   8   9   2 16.9407  2.5578   1
  -8   9  -2 17.9849  3.0723   2
   9  -9   2 2.31848 2.10362   1
  -9  -9  -2 3.61696 1.97920   2
  -9   9  -2 0.45324 2.02328   2
 -10  -9  -2 22.7327  3.7267   2
  10  -9   2 16.2840  3.2497   1
 -10   9  -2 18.3767  3.6583   2
  11  -9   2 4.59569 2.82605   1
 -11  -9  -2 6.70622 2.98235   2
 -11   9  -2 7.30901 3.06998   2
 -12  -9  -2 5.29134 3.16415   2
 -13  10   2 6.20752 2.92108   2
 -12  10   2 13.5915  3.3599   2
 -11 -10   2 14.8452  3.0812   2
  11 -10  -2 17.2350  3.2148   1
 -11  10   2 17.2007  3.1907   2
  10 -10  -2 14.2781  2.6938   1
 -10 -10   2 10.4757  2.5100   2
 -10  10   2 13.6240  2.7118   2
  -9 -10   2 214.596   8.782   3
   9 -10  -2 196.592   9.136   1
  -9 -10   2 201.279   9.891   2
  -9  10   2 196.376   9.589   2
  -8 -10   2 80.2430  4.8442   2
  -8 -10   2 76.4393  4.1836   3
   8 -10  -2 80.9809  4.0363   3
  -8  10   2 74.9302  4.5823   2
  -8  10   2 79.7912  4.4571   1
  -7 -10   2 67.3177  3.6272   3
  -7 -10   2 65.8939  4.1213   2
   7 -10  -2 64.6615  3.4113   3
  -7  10   2 64.9691  3.7837   1
  -7  10   2 64.2690  3.8531   2
   7  10  -2 75.7098  3.3723   1
  -6 -10   2 339.959  14.265   2
  -6 -10   2 334.518  12.660   3
   6 -10  -2 337.199  12.502   3
   6  10  -2 356.338  11.973   1
  -6  10   2 346.278  12.539   1
  -6  10   2 310.269  13.915   2
  -5 -10   2 50.0999  2.7263   3
   5 -10  -2 49.0583  2.5782   3
   5  10  -2 51.3388  2.2207   1
   5  10  -2 48.8117  3.2010   2
  -5  10   2 47.4326  2.7129   1
  -5  10   2 47.4759  2.7456   2
  -4 -10   2 188.468   7.380   3
   4 -10  -2 189.022   7.312   3
   4  10  -2 192.119   8.414   2
  -4  10   2 189.343   7.939   2
  -4  10   2 192.694   7.253   1
   3 -10  -2 6.85201 1.00062   3
  -3 -10   2 7.08724 0.99150   3
  -3  10   2 7.54439 0.85275   2
  -3  10   2 7.52996 0.97157   1
   3  10  -2 7.85326 1.14110   2
  -2 -10   2 430.238  14.949   3
   2 -10  -2 414.415  14.932   3
  -2  10   2 423.599  16.225   2
   2  10  -2 404.406  16.731   2
  -2  10   2 407.430  14.483   1
  -1 -10   2 276.766  10.174   3
   1 -10  -2 283.228  10.259   3
   1  10  -2 268.670  11.493   2
  -1  10   2 276.393   9.904   1
  -1  10   2 291.452  10.948   2
   0 -10  -2 515.806  18.419   3
   0 -10   2 521.513  18.273   3
   0 -10   2 515.925  17.672   1
   0  10   2 501.152  17.833   1
   0  10   2 537.131  20.144   2
  -1 -10  -2 26.1804  1.5236   2
   1 -10   2 27.9366  1.4395   3
   1 -10   2 22.9869  1.4863   1
  -1 -10  -2 25.4804  1.6072   3
  -1  10  -2 30.0784  2.1274   2
   1  10   2 25.7744  1.5595   1
   2 -10   2 30.1502  1.7959   1
  -2 -10  -2 27.5044  1.6841   3
  -2 -10  -2 26.8262  1.7643   2
   2  10   2 26.0230  1.7327   1
  -2  10  -2 32.4167  2.3394   2
  -3 -10  -2 102.418   4.177   3
   3 -10   2 99.7389  4.3545   1
  -3 -10  -2 97.6029  4.7441   2
   3  10   2 103.596   4.362   1
  -3  10  -2 95.2496  5.1707   2
   4 -10   2 44.0497  2.7718   1
  -4 -10  -2 45.1799  2.8585   2
  -4 -10  -2 44.2295  2.3611   3
  -4  10  -2 45.2031  3.2375   2
   4  10   2 46.2190  2.6689   1
  -5 -10  -2 109.789   5.566   2
   5 -10   2 115.569   5.236   1
  -5 -10  -2 110.152   4.573   3
   5  10   2 103.747   4.906   1
  -5  10  -2 104.040   5.908   2
  -6 -10  -2 0.24065 1.14258   2
   6 -10   2 1.76546 1.34924   1
  -6  10  -2 1.18363 1.39166   2
   6  10   2 0.40469 1.11907   1
  -7 -10  -2 134.239   6.936   2
   7 -10   2 123.318   6.285   1
   7  10   2 132.284   6.151   1
  -7  10  -2 119.355   7.192   2
   8 -10   2 9.72906 2.53304   1
  -8 -10  -2 9.45749 2.30549   2
  -8  10  -2 8.74133 2.37571   2
  -9 -10  -2 5.04711 2.18217   2
   9 -10   2 3.82367 2.26611   1
  -9  10  -2 3.21953 2.29687   2
 -10 -10  -2 8.44453 2.91922   2
 -10  10  -2 11.1324  3.1298   2
 -11 -10  -2 11.1250  3.3800   2
 -11  10  -2 14.0743  3.7347   2
 -12  10  -2 0.04576 2.58368   2
 -13  11   2 27.0125  4.5390   2
 -12  11   2 86.3698  6.4951   2
  11 -11  -2 7.10603 2.62462   1
 -11 -11   2 -0.1559  2.0143   2
 -11  11   2 0.14864 1.75818   2
 -10 -11   2 3.42053 1.98623   2
  10 -11  -2 -0.4773  2.0643   1
 -10  11   2 2.35703 1.82789   2
  -9 -11   2 7.37277 2.10550   2
  -9 -11   2 5.06763 1.63133   3
  -9  11   2 4.37570 1.70434   2
  -8 -11   2 9.34772 1.76422   3
  -8 -11   2 10.7694  2.1044   2
  -8  11   2 12.0095  1.9831   2
  -8  11   2 8.18709 1.90510   1
  -7 -11   2 3.63999 1.41471   2
  -7 -11   2 5.35469 1.33196   3
   7 -11  -2 5.31622 1.19809   3
  -7  11   2 2.25843 1.28480   1
   7  11  -2 2.23044 1.07978   1
  -6 -11   2 115.775   5.210   3
   6 -11  -2 121.187   5.090   3
  -6  11   2 110.683   5.609   2
  -6  11   2 121.111   5.342   1
   6  11  -2 124.459   4.694   1
   5 -11  -2 15.7762  1.5069   3
  -5 -11   2 16.7941  1.7041   3
  -5  11   2 19.8524  1.8625   1
  -5  11   2 16.1827  1.5179   2
   5  11  -2 17.6229  2.0717   2
   5  11  -2 17.3007  1.1647   1
  -4 -11   2 0.97696 0.78600   3
  -4  11   2 1.20792 0.67938   2
   4  11  -2 1.08633 0.94928   2
  -4  11   2 1.01515 0.78163   1
  -3 -11   2 119.989   4.865   3
   3 -11  -2 120.881   4.823   3
   3  11  -2 112.630   5.439   2
  -3  11   2 116.783   5.025   2
  -3  11   2 119.067   4.724   1
  -2 -11   2 44.2704  2.3185   3
   2 -11  -2 45.8875  2.3580   3
  -2  11   2 44.8652  2.2335   1
   2  11  -2 45.3821  2.6390   2
  -2  11   2 47.4455  2.2008   2
  -1 -11   2 11.1013  1.1343   3
   1 -11  -2 11.7522  1.2389   3
  -1  11   2 13.0091  1.1109   1
   1  11  -2 15.2356  1.4311   2
  -1  11   2 14.0376  0.9177   2
   0 -11   2 94.0148  3.7645   1
   0 -11  -2 98.5028  4.1213   3
   0 -11   2 98.9016  3.9913   3
   0  11   2 98.0477  3.9599   1
   0  11   2 105.871   4.232   2
   0  11  -2 101.046   4.807   2
  -1 -11  -2 3.19530 0.76237   3
  -1 -11  -2 3.92507 0.69192   2
   1 -11   2 3.39162 0.74307   1
   1 -11   2 3.47555 0.68281   3
  -1  11  -2 2.76849 0.96876   2
   1  11   2 3.55298 0.76168   1
  -2 -11  -2 0.68871 0.63306   3
  -2 -11  -2 0.90478 0.60771   2
   2 -11   2 0.43496 0.70555   1
  -2  11  -2 3.37833 1.12199   2
   2  11   2 3.45200 0.85583   1
  -3 -11  -2 363.510  15.087   2
   3 -11   2 379.337  13.414   1
  -3 -11  -2 369.496  13.461   3
  -3  11  -2 381.250  15.730   2
   3  11   2 360.488  13.258   1
  -4 -11  -2 100.511   4.994   2
  -4 -11  -2 97.1368  4.2582   3
   4 -11   2 99.0965  4.6233   1
  -4  11  -2 105.780   5.486   2
   4  11   2 100.887   4.477   1
   5 -11   2 23.2582  2.4074   1
  -5 -11  -2 21.2819  1.8026   3
  -5 -11  -2 24.1669  2.3743   2
  -5  11  -2 25.7108  2.7448   2
   5  11   2 22.9335  2.1354   1
  -6 -11  -2 0.75970 0.83082   3
   6 -11   2 0.65323 1.27298   1
  -6 -11  -2 0.72137 1.22175   2
  -6  11  -2 -0.0338  1.3462   2
   6  11   2 1.25239 1.21818   1
   7 -11   2 62.8216  4.3125   1
  -7 -11  -2 58.3033  4.2394   2
  -7  11  -2 62.1173  4.6064   2
   7  11   2 63.6079  4.0093   1
   8 -11   2 162.257   7.975   1
  -8 -11  -2 159.530   8.581   2
   8  11   2 159.615   7.749   1
  -8  11  -2 177.661   9.173   2
  -9 -11  -2 59.8841  4.9871   2
   9 -11   2 55.6085  4.8759   1
  -9  11  -2 70.4894  5.4209   2
 -10 -11  -2 38.8434  4.7776   2
  10 -11   2 35.6439  4.2921   1
 -10  11  -2 37.0027  4.9393   2
 -11 -11  -2 1.71994 2.42541   2
  11 -11   2 1.02255 2.48423   1
 -11  11  -2 2.54375 2.60501   2
 -12  11  -2 17.4628  4.3123   2
 -13 -12   2 82.2620  7.0040   2
 -12 -12   2 19.1379  3.7835   2
 -12  12   2 19.0397  3.7525   2
  11 -12  -2 73.6122  5.7506   1
 -11 -12   2 59.8073  5.8287   2
 -11  12   2 74.5270  5.5438   2
  10 -12  -2 3.82457 2.31475   1
 -10 -12   2 5.29212 2.16569   2
 -10  12   2 4.84416 2.11740   2
  -9 -12   2 33.8735  2.9685   3
  -9 -12   2 34.9723  3.5652   2
  -9  12   2 34.7750  3.2477   2
  -8 -12   2 14.9896  2.0821   3
  -8 -12   2 13.9729  2.4060   2
  -8  12   2 16.3791  2.3346   1
  -8  12   2 16.4755  2.3071   2
  -7 -12   2 5.23469 1.36222   3
   7 -12  -2 5.49921 1.22165   3
  -7  12   2 3.49096 1.37530   1
  -7  12   2 3.19707 1.22880   2
   7  12  -2 3.61095 1.03349   1
   6 -12  -2 6.06419 1.19944   3
  -6 -12   2 6.60457 1.34647   3
  -6  12   2 9.73939 1.62381   1
   6  12  -2 11.6815  1.1635   1
   6  12  -2 7.70004 1.76181   2
  -6  12   2 9.01365 1.42134   2
  -5 -12   2 8.03509 1.30742   3
   5 -12  -2 8.49624 1.20549   3
  -5  12   2 7.94267 1.22492   2
  -5  12   2 6.62335 1.27071   1
   5  12  -2 8.46782 0.82343   1
   5  12  -2 5.64294 1.45357   2
   4 -12  -2 61.1155  3.0305   3
  -4 -12   2 60.0869  3.0985   3
  -4  12   2 64.8251  3.1123   2
   4  12  -2 61.5103  3.5894   2
  -4  12   2 60.4206  3.0617   1
  -3 -12   2 24.9462  1.8085   3
   3 -12  -2 27.6726  1.8153   3
  -3  12   2 27.3011  1.7685   1
   3  12  -2 27.3291  2.0620   2
  -3  12   2 27.2567  1.6313   2
  -2 -12   2 256.778   9.491   3
   2 -12  -2 254.632   9.508   3
  -2  12   2 263.397  10.222   2
  -2  12   2 250.815   9.205   1
   2  12  -2 247.521  10.667   2
  -1 -12   2 406.467  14.662   3
   1 -12  -2 414.794  14.783   3
  -1 -12   2 392.029  13.870   1
   1  12  -2 406.249  16.564   2
  -1  12   2 399.538  14.259   1
  -1  12   2 431.040  16.002   2
   0 -12   2 10.2825  1.0737   3
   0 -12   2 9.12121 0.89093   1
   0 -12  -2 9.98637 1.15433   3
   0  12   2 9.20218 0.87393   2
   0  12   2 10.2835  1.0624   1
   0  12  -2 9.60433 1.38019   2
   1 -12   2 3.12498 0.72844   1
  -1 -12  -2 3.18496 0.66190   2
   1 -12   2 2.93619 0.69095   3
  -1 -12  -2 3.54308 0.84937   3
  -1  12  -2 6.20410 1.28447   2
   1  12   2 6.03918 0.88210   1
  -2 -12  -2 158.395   6.398   3
   2 -12   2 166.526   6.325   1
  -2 -12  -2 160.078   6.992   2
  -2  12  -2 175.861   7.712   2
   2  12   2 159.300   6.251   1
  -3 -12  -2 394.227  15.630   2
  -3 -12  -2 381.019  13.943   3
   3 -12   2 395.395  13.841   1
  -3  12  -2 374.062  16.163   2
   3  12   2 369.735  13.670   1
  -4 -12  -2 2.62606 0.90004   3
   4 -12   2 1.46483 1.06298   1
  -4 -12  -2 4.33037 1.14288   2
   4  12   2 2.49236 1.02576   1
  -4  12  -2 3.98041 1.38944   2
  -5 -12  -2 73.9019  4.1820   2
   5 -12   2 69.7558  3.9838   1
  -5 -12  -2 67.6449  3.3923   3
  -5  12  -2 76.8256  4.6865   2
   5  12   2 70.4832  3.6981   1
   6 -12   2 13.7482  2.1241   1
  -6 -12  -2 15.7185  1.6604   3
  -6 -12  -2 16.6629  2.3753   2
  -6  12  -2 14.8008  2.5470   2
   6  12   2 13.1584  1.9752   1
  -7 -12  -2 54.7746  4.0836   2
   7 -12   2 54.8251  4.0021   1
  -7  12  -2 52.2102  4.3465   2
   7  12   2 53.5026  3.6535   1
   8 -12   2 85.7012  5.4599   1
  -8 -12  -2 82.3219  5.5348   2
  -8  12  -2 86.8016  5.9732   2
   9 -12   2 93.8838  6.1849   1
  -9 -12  -2 97.4722  6.3862   2
  -9  12  -2 95.8147  6.6948   2
 -10 -12  -2 13.4912  3.2184   2
  10 -12   2 7.74164 2.89434   1
 -10  12  -2 8.78210 3.01232   2
 -11 -12  -2 5.39137 2.79839   2
 -11  12  -2 15.1935  3.7850   2
 -12 -13   2 1.32474 2.44993   2
  12 -13  -2 -0.5748  2.6387   1
 -12  13   2 3.45080 2.55079   2
 -11 -13   2 21.3128  3.6347   2
  11 -13  -2 24.9632  3.9294   1
 -11  13   2 18.9025  3.3818   2
  10 -13  -2 3.35953 2.27865   1
 -10 -13   2 5.14243 2.35666   2
 -10  13   2 1.69951 1.82155   2
  -9 -13   2 88.5065  5.7782   2
  -9 -13   2 94.0677  5.0663   3
  -9  13   2 98.5409  5.6595   2
  -8 -13   2 190.485   8.051   3
  -8  13   2 192.598   9.056   2
  -8  13   2 181.328   8.169   1
  -7 -13   2 121.383   5.608   3
   7 -13  -2 129.251   5.461   3
  -7  13   2 117.062   5.685   1
  -7  13   2 124.954   6.214   2
   6 -13  -2 7.59162 1.30896   3
  -6 -13   2 7.29533 1.40953   3
  -6  13   2 6.97000 1.50120   1
   6  13  -2 7.48759 1.86506   2
  -6  13   2 7.75354 1.39900   2
   6  13  -2 7.65932 0.98780   1
  -5 -13   2 183.500   7.285   3
   5 -13  -2 183.323   7.154   3
   5  13  -2 175.672   8.324   2
  -5  13   2 172.202   7.817   2
  -5  13   2 185.143   7.208   1
  -4 -13   2 16.7401  1.6916   3
   4 -13  -2 17.3043  1.6247   3
  -4  13   2 21.2940  1.7533   1
  -4  13   2 18.5692  1.4536   2
   4  13  -2 16.3004  1.9083   2
   3 -13  -2 3.19463 0.91464   3
  -3 -13   2 2.59966 0.87548   3
   3  13  -2 2.01647 0.94019   2
  -3  13   2 2.12265 0.65673   2
  -3  13   2 2.75900 0.80778   1
   2 -13  -2 44.8867  2.3941   3
  -2 -13   2 41.3225  2.3507   3
  -2  13   2 45.0307  2.2975   2
  -2  13   2 46.2874  2.3211   1
   2  13  -2 45.7278  2.7223   2
  -1 -13   2 1001.76   34.76   3
   1 -13  -2 999.307  34.865   3
   1  13  -2 989.278  39.010   2
  -1  13   2 984.428  38.341   2
  -1  13   2 993.656  33.777   1
   0 -13  -2 269.795  10.203   3
   0 -13   2 256.592   9.589   1
   0 -13   2 273.732  10.054   3
   0  13   2 289.859  10.988   2
   0  13  -2 277.860  11.647   2
   0  13   2 278.140   9.868   1
  -1 -13  -2 6.26594 1.05860   3
   1 -13   2 5.20487 0.85595   1
   1 -13   2 4.88119 0.87207   3
   1  13   2 4.87145 0.88153   2
  -1  13  -2 5.51774 1.25929   2
   1  13   2 4.52240 0.83785   1
  -2 -13  -2 275.430  10.244   3
   2 -13   2 274.111   9.964   1
   2 -13   2 279.900   9.934   3
  -2 -13  -2 271.403  11.198   2
   2  13   2 277.152   9.949   1
  -2  13  -2 262.383  11.848   2
   3 -13   2 142.396   5.709   1
  -3 -13  -2 127.715   5.570   3
  -3 -13  -2 131.333   6.177   2
  -3  13  -2 149.070   7.095   2
   3  13   2 138.295   5.555   1
  -4 -13  -2 272.625  10.352   3
  -4 -13  -2 281.042  11.783   2
   4 -13   2 290.602  10.569   1
  -4  13  -2 264.662  12.371   2
   4  13   2 268.776  10.283   1
  -5 -13  -2 199.100   7.937   3
   5 -13   2 211.098   8.429   1
  -5 -13  -2 192.858   9.157   2
  -5  13  -2 218.332   9.899   2
   5  13   2 197.688   8.069   1
  -6 -13  -2 2.80267 1.10736   3
   6 -13   2 0.96299 1.48266   1
  -6 -13  -2 2.20662 1.35452   2
  -6  13  -2 1.81814 1.60813   2
   6  13   2 2.78971 1.38516   1
  -7 -13  -2 15.3034  2.5229   2
   7 -13   2 14.3857  2.4589   1
   7  13   2 13.2306  2.3282   1
  -7  13  -2 11.2865  2.5732   2
  -8 -13  -2 37.8728  3.8224   2
   8 -13   2 39.9797  3.9824   1
  -8  13  -2 35.0988  4.0315   2
   9 -13   2 5.64344 2.46632   1
  -9 -13  -2 5.32162 2.32690   2
  -9  13  -2 6.19618 2.64731   2
  10 -13   2 1.62959 2.41577   1
 -10 -13  -2 -0.9717  2.0761   2
 -10  13  -2 2.85918 2.41708   2
 -11 -13  -2 4.88004 2.83542   2
 -11  13  -2 10.1610  3.2670   2
 -12  13  -2 24.7063  4.6225   2
 -12  14   2 16.1701  3.5939   2
  11 -14  -2 58.2865  5.6288   1
 -11  14   2 57.6631  5.0352   2
  10 -14  -2 14.2836  2.8397   1
 -10 -14   2 14.4901  2.4456   3
 -10  14   2 6.90794 2.25514   2
  -9 -14   2 28.6337  2.8023   3
  -9  14   2 25.4192  3.1452   2
  -8 -14   2 192.188   8.343   3
  -8  14   2 213.357   9.507   2
  -8  14   2 189.355   8.513   1
  -7 -14   2 171.708   7.388   3
   7 -14  -2 176.362   7.231   3
   7  14  -2 169.257   8.712   2
  -7  14   2 175.798   8.109   2
  -7  14   2 177.597   7.487   1
   6 -14  -2 7.38065 1.34736   3
  -6 -14   2 7.37498 1.42280   3
  -6  14   2 4.01929 1.14112   2
  -6  14   2 2.85398 1.24659   1
   6  14  -2 4.49569 0.84004   1
   6  14  -2 2.39694 1.45897   2
  -5 -14   2 110.521   5.025   3
   5 -14  -2 109.034   4.874   3
  -5  14   2 119.172   5.060   1
  -5  14   2 113.436   5.316   2
   5  14  -2 111.197   5.804   2
   4 -14  -2 54.3169  2.7808   3
  -4 -14   2 54.2803  2.8673   3
  -4  14   2 51.8332  2.8045   1
  -4  14   2 47.5928  2.7099   2
   4  14  -2 41.6528  3.1513   2
   3 -14  -2 13.5483  1.4687   3
  -3 -14   2 11.0460  1.4181   3
  -3  14   2 14.7777  1.4612   1
   3  14  -2 16.8057  1.8766   2
  -3  14   2 14.5959  1.2739   2
  -2 -14   2 328.072  11.966   3
   2 -14  -2 323.257  12.016   3
   2  14  -2 311.250  13.495   2
  -2  14   2 328.859  12.989   2
  -2  14   2 327.884  11.642   1
  -1 -14   2 683.383  24.211   3
   1 -14  -2 681.536  24.311   3
   1  14  -2 678.866  27.258   2
  -1  14   2 688.788  26.604   2
  -1  14   2 688.313  23.529   1
   0 -14  -2 18.7918  1.5944   3
   0 -14   2 18.5991  1.4373   3
   0  14   2 16.6059  1.2856   2
   0  14   2 16.6576  1.3646   1
   0  14  -2 16.8465  1.8263   2
   1 -14   2 24.3641  1.5525   1
   1 -14   2 21.6102  1.6035   3
  -1 -14  -2 24.6919  1.8009   3
   1  14   2 22.8444  1.6194   1
  -1  14  -2 25.6521  2.2310   2
   1  14   2 25.8787  1.6774   2
   2 -14   2 278.879   9.894   3
  -2 -14  -2 272.467  10.200   3
  -2 -14  -2 266.371  11.098   2
   2 -14   2 273.768   9.926   1
  -2  14  -2 255.600  11.785   2
   2  14   2 273.479   9.906   1
   3 -14   2 30.0929  2.1892   1
  -3 -14  -2 29.4627  2.1211   2
  -3 -14  -2 28.3216  2.0649   3
  -3  14  -2 30.8289  2.8060   2
   3  14   2 33.0616  2.1359   1
   4 -14   2 183.674   7.428   1
  -4 -14  -2 175.583   7.162   3
  -4 -14  -2 181.522   8.139   2
   4  14   2 182.068   7.227   1
  -4  14  -2 180.204   8.699   2
  -5 -14  -2 148.232   6.252   3
  -5 -14  -2 154.810   7.321   2
   5 -14   2 157.399   6.745   1
  -5  14  -2 143.813   7.716   2
   5  14   2 153.421   6.443   1
   6 -14   2 30.2394  2.9542   1
  -6 -14  -2 27.4683  2.2651   3
  -6 -14  -2 29.8131  2.8807   2
  -6  14  -2 33.8413  3.3810   2
   6  14   2 32.0539  2.6693   1
  -7 -14  -2 30.9330  2.5418   3
   7 -14   2 30.8676  3.3634   1
  -7 -14  -2 31.9859  3.2537   2
  -7  14  -2 32.1291  3.6515   2
   7  14   2 29.0245  2.9597   1
   8 -14   2 1.33671 1.94683   1
  -8 -14  -2 -0.1407  1.7725   2
  -8  14  -2 3.55936 2.03610   2
   8  14   2 1.10288 1.68031   1
  -9 -14  -2 13.7192  3.0201   2
   9 -14   2 15.3842  3.0532   1
  -9  14  -2 16.2040  3.4129   2
  10 -14   2 34.3150  4.4468   1
 -10 -14  -2 35.0768  4.7066   2
 -10  14  -2 37.3930  4.8627   2
 -11 -14  -2 11.7038  3.6649   2
 -11  14  -2 12.3807  3.6562   2
  11 -15  -2 6.06475 2.71027   1
 -11  15   2 -1.5227  1.8643   2
  10 -15  -2 73.9006  5.4032   1
 -10 -15   2 68.2259  4.5691   3
 -10  15   2 70.9129  5.2210   2
  -9 -15   2 12.9339  2.1408   3
  -9  15   2 16.5089  2.6436   2
  -8 -15   2 37.6928  2.9874   3
  -8  15   2 40.3792  3.2645   2
   8  15  -2 38.1253  3.9610   2
  -8  15   2 37.6328  3.4221   1
  -7 -15   2 22.8835  2.3524   3
   7 -15  -2 24.1755  2.1945   3
   7  15  -2 25.5869  3.1561   2
  -7  15   2 24.7121  2.6539   1
  -7  15   2 20.9004  2.3166   2
  -6 -15   2 364.521  13.530   3
   6 -15  -2 360.438  13.372   3
   6  15  -2 350.923  15.376   2
  -6  15   2 341.285  14.785   2
  -6  15   2 362.956  13.387   1
   5 -15  -2 27.8839  2.1003   3
  -5 -15   2 30.1451  2.3167   3
  -5  15   2 25.3807  2.0751   2
   5  15  -2 27.6810  2.6802   2
  -5  15   2 27.8281  2.2640   1
   4 -15  -2 29.2386  2.0649   3
  -4 -15   2 24.0320  2.0942   3
  -4  15   2 27.9654  2.0958   1
   4  15  -2 27.1153  2.4421   2
  -4  15   2 27.8942  1.9565   2
  -3 -15   2 152.050   6.171   3
   3 -15  -2 144.175   6.095   3
  -3  15   2 160.828   6.569   2
   3  15  -2 144.189   6.997   2
  -3  15   2 150.459   5.998   1
  -2 -15   2 22.0681  1.7872   3
   2 -15  -2 24.9990  1.8902   3
  -2  15   2 26.3311  1.7111   2
   2  15  -2 25.6430  2.1708   2
  -2  15   2 26.4406  1.8052   1
   1 -15  -2 83.9406  3.8103   3
  -1 -15   2 82.2631  3.6744   3
   1  15  -2 79.0516  4.3223   2
  -1  15   2 82.6013  3.5621   1
   1  15  -2 87.1509  3.1940   1
  -1  15   2 78.2832  3.6865   2
   0 -15  -2 7.77743 1.20300   3
   0 -15   2 7.03811 1.05218   3
   0  15  -2 10.5155  1.6575   2
   0  15   2 9.62084 1.15269   1
   0  15   2 9.66696 1.07839   2
  -1 -15  -2 41.1252  2.4766   3
   1 -15   2 41.5642  2.2732   3
   1  15   2 45.0535  2.3971   1
  -1  15  -2 42.5938  3.0455   2
   1  15   2 43.0456  2.4059   2
   2 -15   2 498.910  17.610   1
   2 -15   2 504.296  17.813   3
  -2 -15  -2 489.407  18.143   3
   2  15   2 486.147  17.550   1
  -2  15  -2 527.627  20.829   2
   3 -15   2 131.393   5.434   1
  -3 -15  -2 126.933   5.382   3
  -3 -15  -2 121.493   5.780   2
   3  15   2 122.631   5.211   1
  -3  15  -2 126.839   6.585   2
  -4 -15  -2 54.3128  3.0181   3
  -4 -15  -2 50.4064  3.2726   2
   4 -15   2 56.6836  3.3054   1
  -4  15  -2 62.3696  4.0934   2
   4  15   2 52.9463  3.0806   1
  -5 -15  -2 12.4110  1.9283   2
   5 -15   2 10.5906  1.8996   1
  -5 -15  -2 10.2718  1.5397   3
  -5  15  -2 12.7791  2.3446   2
   5  15   2 10.9492  1.6913   1
   6 -15   2 63.9305  4.1953   1
  -6 -15  -2 63.4700  3.4326   3
  -6 -15  -2 61.4407  4.1255   2
   6  15   2 66.4002  3.8136   1
  -6  15  -2 62.5688  4.6598   2
  -7 -15  -2 49.0690  3.8684   2
   7 -15   2 48.4142  4.0484   1
  -7 -15  -2 41.7188  2.9681   3
   7  15   2 45.8849  3.5313   1
  -7  15  -2 50.4160  4.2470   2
   8 -15   2 54.6545  4.6715   1
  -8 -15  -2 50.7037  4.4647   2
  -8  15  -2 60.9150  5.1696   2
  -9 -15  -2 21.4569  3.4943   2
   9 -15   2 21.3977  3.5589   1
  -9  15  -2 19.3790  3.4088   2
 -10 -15  -2 -0.8393  2.1997   2
  10 -15   2 -0.6140  2.2858   1
 -10  15  -2 5.25584 2.71864   2
 -11 -15  -2 1.31279 2.50506   2
  11 -15   2 3.54549 2.81688   1
 -11  15  -2 -0.3939  2.6910   2
  12 -16  -2 5.61766 3.19548   1
  11 -16  -2 83.9353  6.4734   1
  11  16  -2 93.0826  7.2685   2
 -10 -16   2 64.2187  4.5009   3
  10 -16  -2 75.5906  5.4689   1
  10  16  -2 61.0630  5.7048   2
 -10  16   2 66.6253  4.9706   2
  -9 -16   2 26.4597  2.9799   3
  -9  16   2 28.5693  3.3558   1
  -9  16   2 32.6229  3.1918   2
   9  16  -2 32.1584  4.1823   2
  -8 -16   2 82.4383  4.4978   3
   8  16  -2 73.1178  5.4334   2
  -8  16   2 84.9956  4.8836   1
  -8  16   2 82.7791  4.8790   2
   7 -16  -2 54.5916  3.1409   3
  -7 -16   2 51.5747  3.3311   3
  -7  16   2 47.9716  3.5108   1
   7  16  -2 50.4886  4.1127   2
  -7  16   2 49.8301  3.4749   2
  -6 -16   2 0.50144 1.06268   3
   6 -16  -2 1.03005 1.05374   3
   6  16  -2 0.66088 1.48047   2
  -6  16   2 0.90479 0.98497   2
  -6  16   2 0.72952 1.20336   1
   5 -16  -2 21.7690  1.9475   3
  -5 -16   2 20.1358  2.0865   3
  -5  16   2 21.5006  2.0691   1
  -5  16   2 21.9666  1.9202   2
   5  16  -2 23.9525  2.7285   2
   4 -16  -2 12.6710  1.5446   3
  -4 -16   2 9.49136 1.47935   3
   4  16  -2 9.40796 1.72545   2
  -4  16   2 10.7314  1.3918   2
  -4  16   2 10.8782  1.5149   1
   3 -16  -2 175.348   6.893   3
  -3 -16   2 166.830   6.852   3
   3  16  -2 167.336   7.855   2
  -3  16   2 171.784   7.328   2
  -3  16   2 167.102   6.648   1
  -2 -16   2 13.8432  1.5634   3
   2 -16  -2 14.9795  1.6482   3
   2  16  -2 17.4287  1.9322   2
  -2  16   2 15.3117  1.5362   1
  -2  16   2 19.0840  1.4591   2
   1 -16  -2 74.0239  3.5817   3
  -1 -16   2 73.2106  3.4403   3
  -1  16   2 69.2274  3.2995   1
   1  16  -2 73.3773  4.0758   2
   1  16  -2 73.1823  2.9233   1
  -1  16   2 75.3908  3.4605   2
   0 -16  -2 303.364  11.432   3
   0 -16   2 296.645  11.247   3
   0  16  -2 302.516  13.028   2
   0  16  -2 309.599  10.777   1
   0  16   2 313.640  12.298   2
   0  16   2 301.937  10.986   1
   1 -16   2 821.002  28.640   3
  -1 -16  -2 817.685  28.914   3
   1  16   2 826.860  31.848   2
   1  16   2 810.620  27.934   1
  -1  16  -2 791.725  32.621   2
   2 -16   2 68.5811  3.2952   1
   2 -16   2 71.2654  3.1300   3
  -2 -16  -2 69.2781  3.4479   3
  -2  16  -2 68.8934  4.3487   2
   2  16   2 63.8600  3.6206   2
   2  16   2 64.2712  3.2435   1
   3 -16   2 329.026  11.812   1
  -3 -16  -2 322.360  12.028   3
  -3 -16  -2 310.017  13.190   2
  -3  16  -2 313.466  13.978   2
   3  16   2 319.471  11.644   1
  -4 -16  -2 16.7655  2.0431   2
   4 -16   2 18.2786  2.0913   1
  -4 -16  -2 16.6236  1.8814   3
  -4  16  -2 15.9232  2.4395   2
   4  16   2 16.7468  1.8284   1
   5 -16   2 43.7486  3.1872   1
  -5 -16  -2 39.7385  2.7042   3
  -5 -16  -2 36.5935  3.0152   2
  -5  16  -2 38.9405  3.5045   2
   5  16   2 41.6155  2.8871   1
  -6 -16  -2 42.5145  3.4394   2
  -6 -16  -2 39.9240  2.7129   3
   6 -16   2 42.3710  3.4669   1
  -6  16  -2 36.3906  3.6787   2
   6  16   2 38.3223  3.0674   1
   7 -16   2 362.884  14.329   1
  -7 -16  -2 364.880  15.889   2
  -7 -16  -2 356.755  13.617   3
   7  16   2 362.653  14.113   1
  -7  16  -2 351.812  16.307   2
   8 -16   2 23.3000  3.4378   1
  -8 -16  -2 23.4181  3.4654   2
  -8  16  -2 22.2750  3.5344   2
   9 -16   2 26.5886  4.0097   1
  -9 -16  -2 30.6597  4.0381   2
  -9  16  -2 32.3325  4.3508   2
 -10 -16  -2 4.17612 2.64289   2
  10 -16   2 2.89176 2.68040   1
 -10  16  -2 3.15128 2.67457   2
 -11 -16  -2 18.6076  4.0929   2
  11 -16   2 12.8446  3.7022   1
 -11  16  -2 19.7834  4.1036   2
  12 -17  -2 4.42442 3.10559   1
  11 -17  -2 40.2099  4.7324   1
  11  17  -2 43.2232  5.2992   2
 -10 -17   2 59.8692  4.2243   3
  10 -17  -2 63.4194  5.2067   1
 -10  17   2 58.5770  4.6948   2
  10  17  -2 63.8227  6.2175   2
  -9 -17   2 130.349   6.359   3
   9  17  -2 119.890   7.740   2
  -9  17   2 124.106   6.701   1
  -9  17   2 136.322   7.253   2
  -8 -17   2 9.36700 1.85774   3
  -8  17   2 9.37843 2.17927   1
  -8  17   2 9.74950 2.02003   2
   8  17  -2 8.65145 2.58347   2
   7 -17  -2 55.9475  3.3097   3
  -7 -17   2 49.9797  3.4391   3
  -7  17   2 56.2983  3.7587   1
  -7  17   2 57.0364  3.6711   2
   7  17  -2 51.3905  4.3137   2
  -6 -17   2 16.4807  2.0153   3
   6 -17  -2 20.1126  2.0374   3
   6  17  -2 19.9219  2.8055   2
  -6  17   2 18.6854  2.2389   1
  -6  17   2 15.8856  2.0179   2
  -5 -17   2 44.3806  2.7627   3
   5 -17  -2 44.7873  2.6196   3
  -5  17   2 34.3436  2.4959   2
   5  17  -2 30.8330  3.0612   2
  -5  17   2 32.4281  2.5754   1
  -4 -17   2 73.2729  3.7788   3
   4 -17  -2 74.5875  3.6890   3
  -4  17   2 75.3939  3.7285   1
   4  17  -2 71.2805  4.3484   2
  -4  17   2 72.7985  3.7943   2
  -3 -17   2 298.768  11.303   3
   3 -17  -2 294.415  11.272   3
  -3  17   2 292.914  10.970   1
   3  17  -2 281.626  12.721   2
  -3  17   2 319.602  12.333   2
  -2 -17   2 72.4077  3.4571   3
   2 -17  -2 72.7461  3.5037   3
  -2  17   2 68.7941  3.4339   2
   2  17  -2 64.9540  3.9323   2
  -2  17   2 67.1602  3.2738   1
  -1 -17   2 69.4817  3.2932   3
   1 -17  -2 65.3156  3.4082   3
   1  17  -2 64.3704  3.8455   2
  -1  17   2 64.4506  3.1510   1
   1  17  -2 65.1914  2.7424   1
  -1  17   2 72.0810  3.3115   2
   0 -17  -2 42.5318  2.5716   3
   0 -17   2 41.0002  2.4125   3
   0  17  -2 44.5115  3.0233   2
   0  17  -2 40.5245  2.1186   1
   0  17   2 41.3250  2.3259   1
   0  17   2 41.7391  2.3769   2
  -1 -17  -2 358.751  13.491   3
   1 -17   2 349.756  13.192   3
   1  17   2 370.738  12.968   1
   1  17   2 367.582  14.659   2
  -1  17  -2 361.467  15.421   2
  -2 -17  -2 108.611   4.855   3
   2 -17   2 101.928   4.586   1
   2 -17   2 103.430   4.488   3
   2  17   2 107.949   4.590   1
   2  17   2 108.347   5.158   2
  -2  17  -2 116.909   5.993   2
  -3 -17  -2 72.1483  3.7038   3
   3 -17   2 72.5832  3.3106   3
   3 -17   2 72.9593  3.7111   1
  -3  17  -2 71.7578  4.6467   2
   3  17   2 75.4007  3.6124   1
   4 -17   2 334.665  12.804   1
  -4 -17  -2 338.651  14.274   2
  -4 -17  -2 340.924  12.863   3
   4  17   2 333.625  12.575   1
  -4  17  -2 357.759  15.302   2
  -5 -17  -2 361.498  13.341   3
   5 -17   2 355.706  13.490   1
  -5 -17  -2 343.318  14.924   2
   5  17   2 353.827  13.145   1
  -5  17  -2 345.886  15.675   2
  -6 -17  -2 3.76704 1.34619   3
  -6 -17  -2 5.04601 1.67669   2
   6 -17   2 5.42908 1.86855   1
  -6  17  -2 5.74452 2.16738   2
   6  17   2 1.98942 1.48235   1
   7 -17   2 27.9346  3.2665   1
  -7 -17  -2 25.9878  3.1726   2
  -7 -17  -2 25.3029  2.5101   3
  -7  17  -2 26.3304  3.5980   2
   8 -17   2 78.7813  5.5379   1
  -8 -17  -2 81.9058  5.6245   2
  -8  17  -2 80.8097  5.9926   2
   9 -17   2 29.3812  4.0689   1
  -9 -17  -2 27.5697  3.8328   2
  -9  17  -2 30.4650  4.3526   2
  10 -17   2 28.8701  4.3203   1
 -10 -17  -2 29.1575  4.2540   2
 -10  17  -2 33.9503  4.9351   2
  11 -17   2 4.41028 3.02526   1
 -11 -17  -2 4.67082 2.82499   2
 -11  17  -2 4.61929 2.90185   2
  12 -18  -2 21.6914  4.0142   1
  12  18  -2 19.0879  4.4416   2
  11 -18  -2 81.2127  6.3773   1
 -10 -18   2 104.988   5.780   3
  10 -18  -2 107.576   6.672   1
  10  18  -2 102.863   7.360   2
  -9 -18   2 34.5760  3.3104   3
  -9  18   2 38.4905  3.8946   1
   9  18  -2 33.7357  4.4183   2
  -9  18   2 40.0124  3.7027   2
  -8 -18   2 126.459   6.111   3
  -8  18   2 126.897   6.839   2
  -8  18   2 132.156   6.534   1
   8  18  -2 124.311   7.472   2
   7 -18  -2 111.286   5.105   3
  -7 -18   2 99.0034  5.1425   3
  -7  18   2 100.758   5.455   2
  -7  18   2 102.265   5.399   1
   7  18  -2 104.363   6.402   2
  -6 -18   2 184.706   7.802   3
   6 -18  -2 185.725   7.647   3
   6  18  -2 180.212   9.117   2
  -6  18   2 183.318   7.831   1
  -6  18   2 184.073   8.439   2
  -5 -18   2 59.2398  3.5144   3
   5 -18  -2 60.9427  3.4587   3
  -5  18   2 65.2299  3.5609   2
  -5  18   2 62.3513  3.5471   1
   5  18  -2 61.2757  4.1723   2
  -4 -18   2 80.7394  4.1281   3
   4 -18  -2 82.3453  4.1171   3
  -4  18   2 84.8803  4.2054   2
   4  18  -2 77.7703  4.7693   2
  -4  18   2 85.8208  4.0949   1
   3 -18  -2 14.3168  1.7006   3
  -3 -18   2 16.1073  1.7824   3
   3  18  -2 17.7969  2.2400   2
  -3  18   2 18.8045  1.7879   1
  -3  18   2 16.7131  1.6278   2
   2 -18  -2 367.975  13.317   3
  -2 -18   2 360.969  13.221   3
  -2  18   2 342.411  14.421   2
   2  18  -2 349.848  14.923   2
  -2  18   2 353.097  12.826   1
   1 -18  -2 41.4816  2.7044   3
  -1 -18   2 45.8180  2.6019   3
  -1  18   2 42.7352  2.5028   2
   1  18  -2 46.0512  2.0711   1
  -1  18   2 45.7484  2.5015   1
   1  18  -2 42.5410  3.1354   2
   0 -18  -2 438.786  16.294   3
   0 -18   2 439.956  16.083   3
   0  18  -2 443.259  18.437   2
   0  18  -2 444.496  15.427   1
   0  18   2 442.995  17.674   2
   0  18   2 445.563  15.682   1
  -1 -18  -2 101.190   4.669   3
   1 -18   2 98.1863  4.4040   3
   1  18   2 98.0608  4.3473   1
   1  18   2 102.539   4.818   2
  -1  18  -2 106.621   5.582   2
   2 -18   2 70.1988  3.4027   3
  -2 -18  -2 74.3977  3.7519   3
   2  18   2 70.5596  3.8909   2
  -2  18  -2 74.2461  4.7114   2
   2  18   2 71.7154  3.4948   1
   3 -18   2 11.5065  1.6246   1
  -3 -18  -2 11.5766  1.6765   3
   3 -18   2 14.2964  1.4837   3
   3  18   2 17.6304  1.8170   1
  -3  18  -2 17.5753  2.5093   2
   3  18   2 19.0361  2.0900   2
  -4 -18  -2 192.229   7.702   3
  -4 -18  -2 176.096   8.392   2
   4 -18   2 190.570   7.750   1
   4  18   2 192.143   7.618   1
  -4  18  -2 180.307   9.196   2
  -5 -18  -2 33.8759  2.9644   2
  -5 -18  -2 34.9560  2.7870   3
   5 -18   2 44.0712  3.2759   1
   5  18   2 34.5500  2.8373   1
  -5  18  -2 37.4358  3.8280   2
  -6 -18  -2 2.64130 1.56083   2
  -6 -18  -2 5.16598 1.45762   3
   6 -18   2 4.36909 1.81198   1
  -6  18  -2 1.71579 1.81644   2
   7 -18   2 14.3593  2.6889   1
  -7 -18  -2 17.6956  2.7852   2
  -7 -18  -2 17.1534  2.1202   3
  -7  18  -2 13.9615  2.8527   2
   8 -18   2 16.8799  3.0642   1
  -8 -18  -2 14.9689  2.8412   2
  -8  18  -2 16.8749  3.2178   2
  -9 -18  -2 6.62743 2.51293   2
   9 -18   2 3.36106 2.62422   1
  -9  18  -2 6.28591 2.70877   2
  10 -18   2 3.97104 2.83367   1
 -10 -18  -2 6.09838 2.68143   2
 -10  18  -2 7.92197 3.14894   2
  11 -18   2 -0.5677  2.8667   1
 -11 -18  -2 0.87735 2.45220   2
 -11  18  -2 6.41037 3.17064   2
  12 -19  -2 81.5468  6.7434   1
  12  19  -2 69.2008  7.1640   2
  11 -19  -2 19.0280  3.6427   1
  11  19  -2 17.2886  4.1731   2
 -10 -19   2 20.0602  2.9533   3
  10 -19  -2 15.1136  3.2559   1
  -9 -19   2 94.6830  5.3278   3
   9  19  -2 83.5968  6.6313   2
  -9  19   2 100.544   6.154   2
  -9  19   2 98.8333  5.8649   1
  -8 -19   2 27.3666  2.7951   3
  -8  19   2 26.5449  2.8123   2
   8  19  -2 35.0340  4.2047   2
  -8  19   2 25.9058  3.1250   1
  -7 -19   2 76.8622  4.3669   3
   7 -19  -2 82.6702  4.3183   3
  -7  19   2 80.3481  4.6417   1
   7  19  -2 74.8921  5.3893   2
  -7  19   2 73.4356  4.5473   2
   6 -19  -2 68.3126  3.7142   3
  -6 -19   2 62.0920  3.8404   3
  -6  19   2 61.3554  3.9742   1
  -6  19   2 65.7289  3.9572   2
   6  19  -2 65.9884  4.8157   2
  -5 -19   2 17.6196  2.1543   3
   5 -19  -2 19.8845  2.1103   3
  -5  19   2 18.4274  1.9292   2
  -5  19   2 20.2783  2.2271   1
   5  19  -2 18.7345  2.5756   2
   4 -19  -2 202.784   8.097   3
  -4 -19   2 197.584   8.060   3
  -4  19   2 197.265   8.675   2
   4  19  -2 191.002   9.242   2
  -4  19   2 197.219   7.918   1
  -3 -19   2 266.138  10.325   3
   3 -19  -2 264.588  10.275   3
   3  19  -2 255.650  11.687   2
  -3  19   2 274.550  11.271   2
  -3  19   2 268.177  10.046   1
  -2 -19   2 7.22718 1.28064   3
   2 -19  -2 6.56715 1.31320   3
   2  19  -2 8.62221 1.69834   2
  -2  19   2 11.7839  1.4487   1
  -2  19   2 10.3175  1.3724   2
   1 -19  -2 232.920   9.270   3
  -1 -19   2 226.923   9.090   3
   1  19  -2 237.158   8.392   1
  -1  19   2 235.634   8.834   1
   1  19  -2 238.257  10.503   2
  -1  19   2 240.458   9.854   2
   0 -19  -2 134.582   5.762   3
   0 -19   2 126.545   5.517   3
   0  19   2 132.256   5.363   1
   0  19   2 132.116   5.893   2
   0  19  -2 126.080   6.536   2
   0  19  -2 134.084   5.148   1
  -1 -19  -2 37.6225  2.6373   3
   1 -19   2 37.9144  2.3927   3
  -1  19  -2 39.3774  3.1583   2
   1  19   2 40.0864  2.4108   1
  -1  19  -2 38.0984  2.3430   1
   1  19   2 39.5059  2.5619   2
  -2 -19  -2 843.258  29.989   3
   2 -19   2 831.711  29.557   3
   2  19   2 820.874  33.049   2
   2  19   2 818.092  28.930   1
  -2  19  -2 877.775  34.026   2
   3 -19   2 4.24325 1.06682   3
   3 -19   2 7.08771 1.42977   1
  -3 -19  -2 4.45787 1.29212   3
   3  19   2 5.82371 1.29665   1
  -3  19  -2 5.00821 1.77675   2
   3  19   2 4.00906 1.37682   2
  -4 -19  -2 5.01079 1.37084   3
   4 -19   2 5.12406 1.48992   1
   4  19   2 3.89693 1.33733   1
  -4  19  -2 9.21199 2.15825   2
  -5 -19  -2 23.8237  2.4636   3
   5 -19   2 18.1292  2.4571   1
  -5 -19  -2 22.7856  2.6303   2
  -5  19  -2 21.9087  3.0816   2
   5  19   2 20.6497  2.2155   1
  -6 -19  -2 383.717  17.109   2
  -6 -19  -2 416.703  15.216   3
   6 -19   2 402.287  15.487   1
  -6  19  -2 380.003  17.995   2
   6  19   2 421.568  15.224   1
   7 -19   2 101.972   5.903   1
  -7 -19  -2 94.6076  5.8998   2
  -7 -19  -2 89.7710  4.8496   3
  -7  19  -2 105.366   6.683   2
   8 -19   2 71.2152  5.3656   1
  -8 -19  -2 72.8315  5.2420   2
  -8  19  -2 75.4625  5.9397   2
  -9 -19  -2 0.72146 2.16585   2
   9 -19   2 2.14159 2.46475   1
  -9  19  -2 -0.3575  2.2143   2
 -10 -19  -2 38.8266  4.8593   2
  10 -19   2 29.9458  4.4088   1
 -10  19  -2 35.8740  4.9656   2
  11 -19   2 2.05421 3.06861   1
 -11 -19  -2 5.04677 3.11436   2
 -11  19  -2 5.21997 3.10658   2
  12 -20  -2 5.31642 3.13271   1
  11 -20  -2 84.4479  6.4255   1
 -10 -20   2 42.1797  3.8302   3
  10  20  -2 38.7015  5.0637   2
  -9 -20   2 92.7105  5.3911   3
  -9  20   2 100.430   5.987   1
   9  20  -2 96.5733  7.0553   2
  -8 -20   2 2.82063 1.60217   3
  -8  20   2 2.90498 1.91438   1
   8  20  -2 1.24105 2.34358   2
   7 -20  -2 8.55118 1.78871   3
  -7 -20   2 7.95491 1.93534   3
  -7  20   2 9.37306 1.89922   2
  -7  20   2 5.85885 1.97495   1
   7  20  -2 10.1618  2.6538   2
  -6 -20   2 13.4813  2.0373   3
   6 -20  -2 15.5882  1.9732   3
   6  20  -2 10.2625  2.3926   2
  -6  20   2 10.8686  1.8526   2
  -6  20   2 9.90449 2.11315   1
   5 -20  -2 2.95882 1.25660   3
  -5 -20   2 1.17873 1.35002   3
   5  20  -2 2.40348 1.58570   2
  -5  20   2 1.50281 1.38608   1
  -5  20   2 0.28473 1.05394   2
   4 -20  -2 105.414   4.964   3
  -4 -20   2 105.279   4.955   3
   4  20  -2 96.7403  5.7458   2
  -4  20   2 103.757   5.160   2
  -4  20   2 108.052   4.944   1
   3 -20  -2 152.776   6.539   3
  -3 -20   2 147.518   6.472   3
  -3  20   2 160.700   7.015   2
  -3  20   2 158.849   6.369   1
   3  20  -2 140.470   7.342   2
   2 -20  -2 11.5647  1.6383   3
  -2 -20   2 11.7814  1.6250   3
  -2  20   2 9.65402 1.49847   1
  -2  20   2 11.1540  1.5032   2
   2  20  -2 9.20690 1.78472   2
   1 -20  -2 43.0294  2.8071   3
  -1 -20   2 44.9657  2.6791   3
   1  20  -2 40.8595  2.0613   1
  -1  20   2 38.9094  2.4896   2
  -1  20   2 41.7972  2.5173   1
   1  20  -2 42.5758  3.1540   2
   0 -20  -2 52.8934  3.1427   3
   0 -20   2 51.6101  2.9382   3
   0  20  -2 49.8236  2.5373   1
   0  20   2 49.3438  2.8140   1
   0  20  -2 51.0071  3.5519   2
   0  20   2 51.8740  2.9681   2
   1 -20   2 48.9229  2.7950   3
  -1 -20  -2 45.9176  3.0081   3
  -1  20  -2 48.3579  3.7054   2
   1  20   2 46.3581  2.9533   2
   1  20   2 46.0200  2.7214   1
  -1  20  -2 47.8345  2.6399   1
  -2 -20  -2 47.6141  2.9929   3
   2 -20   2 45.8413  2.6681   3
   2  20   2 42.6978  2.9482   2
  -2  20  -2 41.4441  3.6612   2
   2  20   2 42.8210  2.6900   1
  -3 -20  -2 25.3906  2.3473   3
   3 -20   2 24.7807  2.0094   3
   3 -20   2 25.9852  2.2747   1
   3  20   2 27.5268  2.2288   1
  -3  20  -2 27.3079  3.0804   2
   3  20   2 25.3460  2.4726   2
  -4 -20  -2 24.9172  2.4774   3
   4 -20   2 27.2374  2.6113   1
   4  20   2 28.2735  2.8463   2
  -4  20  -2 27.7078  3.4577   2
   4  20   2 25.7068  2.3752   1
  -5 -20  -2 76.6457  4.6272   2
   5 -20   2 79.1215  4.5886   1
  -5 -20  -2 80.2355  4.2982   3
  -5  20  -2 80.0171  5.5125   2
   5  20   2 80.0511  4.2795   1
  -6 -20  -2 77.5676  4.9157   2
  -6 -20  -2 74.4540  4.2012   3
   6 -20   2 75.9408  4.7695   1
  -6  20  -2 75.8730  5.3673   2
  -7 -20  -2 143.885   6.521   3
  -7 -20  -2 137.964   7.576   2
   7 -20   2 149.488   7.406   1
  -7  20  -2 135.578   8.127   2
  -8 -20  -2 17.1809  2.9714   2
   8 -20   2 12.1989  2.8787   1
  -8  20  -2 12.0884  2.9508   2
  -9 -20  -2 182.853  10.124   2
   9 -20   2 181.132   9.585   1
  -9  20  -2 202.128  11.171   2
  10 -20   2 3.31501 2.98582   1
 -10 -20  -2 2.18962 2.65408   2
 -10  20  -2 1.02349 2.57101   2
 -11 -20  -2 51.2273  5.9482   2
 -11  20  -2 47.9640  5.9979   2
  12 -21  -2 0.82053 2.86800   1
  12  21  -2 2.83785 3.67402   2
  11 -21  -2 178.107   9.339   1
  11  21  -2 157.885  10.440   2
 -10 -21   2 51.9127  4.2055   3
  10  21  -2 51.3638  5.8399   2
  -9 -21   2 60.5811  4.2879   3
   9  21  -2 65.3587  6.3835   2
  -9  21   2 62.8660  4.8450   1
  -8 -21   2 18.6029  2.5642   3
  -8  21   2 24.7416  3.1852   1
   8  21  -2 18.8411  3.5493   2
  -7 -21   2 126.170   6.171   3
   7 -21  -2 141.420   6.143   3
  -7  21   2 120.408   6.345   1
   7  21  -2 125.030   7.484   2
  -7  21   2 125.790   6.628   2
  -6 -21   2 60.4627  3.8328   3
   6 -21  -2 63.4615  3.6672   3
  -6  21   2 58.3763  3.9623   1
   6  21  -2 54.4764  4.4872   2
  -6  21   2 53.6026  3.6468   2
  -5 -21   2 1111.67   38.90   3
   5 -21  -2 1108.56   38.80   3
  -5  21   2 1122.69   43.08   2
   5  21  -2 1028.48   43.67   2
  -5  21   2 1084.10   37.92   1
  -4 -21   2 52.2931  3.3659   3
   4 -21  -2 56.8494  3.4127   3
  -4  21   2 53.6857  3.3362   2
   4  21  -2 55.2598  4.0689   2
  -4  21   2 59.5440  3.4453   1
   3 -21  -2 53.3871  3.2021   3
  -3 -21   2 55.1853  3.1998   3
  -3  21   2 49.7993  3.1426   2
  -3  21   2 49.9753  3.0700   1
   3  21  -2 46.3530  3.7031   2
   2 -21  -2 3.21852 1.23108   3
  -2 -21   2 4.48398 1.26736   3
  -2  21   2 3.28352 1.19923   1
   2  21  -2 5.18565 1.54966   2
  -2  21   2 3.73130 1.10078   2
  -1 -21   2 401.336  14.888   3
   1 -21  -2 390.989  15.034   3
  -1  21   2 404.345  14.471   1
   1  21  -2 400.255  13.940   1
  -1  21   2 399.402  16.225   2
   1  21  -2 405.554  17.032   2
   0 -21  -2 106.433   5.061   3
   0 -21   2 105.847   4.826   3
   0  21   2 107.994   5.134   2
   0  21   2 108.540   4.724   1
   0  21  -2 105.009   5.861   2
   0  21  -2 105.544   4.394   1
   1 -21   2 303.574  11.847   3
  -1 -21  -2 308.327  12.214   3
  -1  21  -2 323.910  11.505   1
   1  21   2 326.326  13.162   2
  -1  21  -2 309.683  13.958   2
   1  21   2 320.558  11.664   1
  -2 -21  -2 92.1821  4.6814   3
   2 -21   2 94.4432  4.3139   3
   2  21   2 94.7619  4.8773   2
   2  21   2 96.9063  4.3862   1
  -2  21  -2 89.6819  5.6297   2
  -3 -21  -2 47.9695  3.2536   3
   3 -21   2 47.1323  3.1312   1
   3 -21   2 50.7609  2.8951   3
   3  21   2 54.4640  3.5473   2
   3  21   2 52.9640  3.0942   1
  -3  21  -2 59.7846  4.4393   2
  -4 -21  -2 132.299   6.085   3
   4 -21   2 129.874   6.038   1
   4  21   2 136.083   6.749   2
   4  21   2 134.364   5.865   1
  -4  21  -2 125.666   7.291   2
   5 -21   2 176.538   7.702   1
  -5 -21  -2 173.035   7.501   3
  -5  21  -2 163.408   8.983   2
   5  21   2 176.320   7.431   1
   6 -21   2 11.8379  2.4237   1
  -6 -21  -2 10.8187  2.2173   2
  -6 -21  -2 9.74596 1.88518   3
  -6  21  -2 13.7138  2.7881   2
  -7 -21  -2 34.4622  3.7795   2
   7 -21   2 38.7056  3.9116   1
  -7 -21  -2 36.7622  3.1135   3
  -7  21  -2 37.0395  4.2215   2
   8 -21   2 56.2124  4.9721   1
  -8 -21  -2 54.3275  4.8741   2
  -8  21  -2 61.2912  5.3148   2
   9 -21   2 33.0455  4.4846   1
  -9 -21  -2 40.5123  4.6957   2
  -9  21  -2 45.0913  5.3797   2
 -10 -21  -2 -0.7827  2.3951   2
  10 -21   2 -0.2912  2.7064   1
 -10  21  -2 2.57219 2.68756   2
 -11 -21  -2 1.97935 3.00581   2
 -11  21  -2 2.98059 3.24167   2
  11 -22  -2 8.86831 3.03484   1
  11  22  -2 7.26645 3.45246   2
 -10 -22   2 75.4760  5.0401   3
  10  22  -2 78.4973  6.8611   2
  -9 -22   2 3.01376 1.79809   3
   9  22  -2 4.20977 3.01294   2
  -9  22   2 2.13326 2.16217   1
  -8 -22   2 147.237   7.274   3
  -8  22   2 167.533   7.808   1
   8  22  -2 156.824   9.110   2
  -7 -22   2 10.2506  1.9997   3
   7 -22  -2 8.73450 1.87284   3
  -7  22   2 9.13345 2.29807   1
   7  22  -2 8.71381 2.66556   2
  -6 -22   2 367.116  14.527   3
   6 -22  -2 387.372  14.483   3
   6  22  -2 360.272  16.688   2
  -6  22   2 373.681  15.946   2
  -6  22   2 387.164  14.481   1
   5 -22  -2 47.4730  3.2970   3
  -5 -22   2 49.4195  3.4945   3
  -5  22   2 45.9045  3.4463   1
  -5  22   2 45.1549  3.2883   2
   5  22  -2 47.4313  4.1070   2
   4 -22  -2 495.458  18.385   3
  -4 -22   2 499.784  18.425   3
  -4  22   2 492.614  20.188   2
  -4  22   2 490.328  17.952   1
   4  22  -2 495.211  20.923   2
  -3 -22   2 6.29708 1.41952   3
   3 -22  -2 8.31664 1.66174   3
  -3  22   2 5.95800 1.49190   1
   3  22  -2 4.88290 1.68787   2
  -3  22   2 5.90983 1.37429   2
  -2 -22   2 188.841   7.642   3
   2 -22  -2 187.373   7.756   3
  -2  22   2 191.324   7.450   1
  -2  22   2 176.752   8.146   2
   2  22  -2 174.929   8.745   2
   1 -22  -2 15.7126  1.9744   3
  -1 -22   2 16.3485  1.8895   3
   1  22  -2 17.1007  1.4530   1
   1  22  -2 21.5375  2.4798   2
  -1  22   2 16.0758  1.7987   2
  -1  22   2 16.5125  1.8116   1
   0 -22   2 280.932  10.604   3
   0 -22  -2 277.621  10.897   3
   0  22   2 279.431  11.615   2
   0  22  -2 261.493  12.211   2
   0  22   2 272.665  10.304   1
   0  22  -2 272.046   9.986   1
  -1 -22  -2 206.663   8.524   3
   1 -22   2 199.669   8.133   3
  -1  22  -2 208.344   7.844   1
  -1  22  -2 203.639   9.864   2
   1  22   2 202.067   7.965   1
   1  22   2 205.470   8.998   2
   2 -22   2 2.35932 1.17410   3
  -2 -22  -2 2.41416 1.34544   3
   2  22   2 4.64507 1.31959   1
   2  22   2 5.94263 1.45111   2
  -2  22  -2 3.77092 1.81811   2
   3 -22   2 1.74046 1.12781   3
  -3 -22  -2 2.14659 1.30756   3
   3 -22   2 2.08352 1.25415   1
  -3  22  -2 4.96770 1.96786   2
   3  22   2 4.93542 1.36778   1
   3  22   2 3.36662 1.57515   2
   4 -22   2 34.1632  2.4533   3
  -4 -22  -2 33.1143  2.9228   3
   4 -22   2 37.6444  3.0146   1
   4  22   2 30.6344  3.1493   2
  -4  22  -2 31.4103  3.5304   2
   5 -22   2 104.003   5.493   1
  -5 -22  -2 99.3420  5.1992   3
   5  22   2 109.037   6.058   2
  -5  22  -2 99.9542  6.3666   2
   6 -22   2 4.06989 1.97759   1
  -6 -22  -2 3.63449 1.57151   3
  -6  22  -2 3.77215 2.11015   2
   7 -22   2 180.902   8.628   1
  -7 -22  -2 180.616   7.961   3
  -7  22  -2 178.130   9.918   2
  -8 -22  -2 62.5643  5.0624   2
   8 -22   2 64.8831  5.2083   1
  -8  22  -2 67.1780  5.7773   2
   9 -22   2 -1.0896  2.2645   1
  -9 -22  -2 0.69776 2.33904   2
  -9  22  -2 -2.2811  2.0703   2
  10 -22   2 3.48178 2.99596   1
 -10  22  -2 3.81883 2.68729   2
 -11  22  -2 51.5517  5.8752   2
  11 -23  -2 5.71897 2.88501   1
  11  23  -2 5.19026 3.72957   2
 -10 -23   2 3.57996 2.01462   3
  10  23  -2 4.33194 3.50251   2
  -9 -23   2 8.62231 2.18541   3
   9  23  -2 7.30269 3.41164   2
  -9  23   2 8.51238 2.62861   1
  -8 -23   2 30.3428  3.2240   3
  -8  23   2 38.4315  3.9401   1
   8  23  -2 39.0666  4.7707   2
  -7 -23   2 6.39447 1.88259   3
   7  23  -2 5.84594 2.53316   2
  -7  23   2 7.38965 2.31335   1
   6 -23  -2 17.9486  2.3485   3
  -6 -23   2 13.6233  2.2077   3
   6  23  -2 16.2417  3.0557   2
  -6  23   2 13.8219  2.3888   1
  -5 -23   2 -0.6812  1.3708   3
   5 -23  -2 -0.0242  1.3412   3
  -5  23   2 1.26582 1.22273   2
   5  23  -2 2.09924 1.99636   2
  -5  23   2 -2.2587  1.4594   1
   4 -23  -2 75.3852  4.1491   3
  -4 -23   2 76.0652  4.1816   3
  -4  23   2 65.6270  3.9622   2
   4  23  -2 64.3525  4.8376   2
  -4  23   2 66.4472  3.9738   1
   3 -23  -2 16.9225  2.1745   3
  -3 -23   2 17.6728  2.1391   3
  -3  23   2 15.2711  2.0297   1
  -3  23   2 17.2583  1.9485   2
   3  23  -2 15.8615  2.5045   2
  -2 -23   2 39.4716  2.8545   3
   2 -23  -2 38.9460  2.9462   3
  -2  23   2 40.5349  2.8665   2
  -2  23   2 41.4421  2.7925   1
   2  23  -2 39.2537  3.3887   2
  -1 -23   2 3.17831 1.28890   3
   1 -23  -2 2.19526 1.27429   3
  -1  23   2 4.18945 1.19277   2
   1  23  -2 1.82318 0.91018   1
  -1  23   2 4.83563 1.42942   1
   1  23  -2 2.44500 1.47510   2
   0 -23   2 121.362   5.494   3
   0 -23  -2 123.167   5.806   3
   0  23  -2 119.532   6.516   2
   0  23  -2 120.145   4.998   1
   0  23   2 122.955   5.846   2
   0  23   2 124.429   5.352   1
   1 -23   2 28.9455  2.4243   3
  -1 -23  -2 31.5325  2.7370   3
  -1  23  -2 30.8063  2.2812   1
   1  23   2 30.3562  2.4902   2
   1  23   2 29.6407  2.3257   1
  -1  23  -2 26.6405  3.0235   2
   2 -23   2 100.073   4.642   3
  -2 -23  -2 100.501   5.029   3
   2  23   2 91.2689  4.6318   1
   2  23   2 100.875   5.266   2
  -2  23  -2 98.9672  6.0351   2
   3 -23   2 76.9032  3.9111   3
  -3 -23  -2 76.0434  4.3525   3
   3 -23   2 74.2616  4.1058   1
   3  23   2 79.3015  4.1044   1
  -3  23  -2 78.6066  5.3650   2
   3  23   2 83.7600  4.7096   2
   4 -23   2 328.965  12.155   3
   4 -23   2 312.379  12.400   1
  -4 -23  -2 331.066  12.787   3
   4  23   2 329.157  14.149   2
  -4  23  -2 307.789  14.864   2
   4  23   2 328.712  12.329   1
   5 -23   2 40.0360  3.3854   1
  -5 -23  -2 36.0967  3.1889   3
   5  23   2 40.1066  3.1061   1
   5  23   2 39.6595  3.7309   2
  -5  23  -2 35.6784  3.8812   2
   6 -23   2 171.293   7.966   1
  -6 -23  -2 164.755   7.540   3
   6  23   2 167.644   8.783   2
  -6  23  -2 172.290   9.387   2
  -7 -23  -2 45.3109  3.5932   3
   7 -23   2 43.9515  4.4037   1
  -7  23  -2 45.8247  4.7671   2
   8 -23   2 122.176   7.004   1
  -8  23  -2 114.672   7.810   2
   9 -23   2 4.41602 2.75672   1
  -9  23  -2 3.28030 2.58627   2
  10 -23   2 173.103   9.685   1
 -10  23  -2 168.775  10.336   2
 -11  23  -2 11.9712  3.8535   2
  11 -24  -2 20.3883  3.9133   1
  11  24  -2 21.2155  4.8764   2
 -10 -24   2 126.584   6.935   3
  -9 -24   2 18.0160  2.9237   3
  -9  24   2 18.7323  3.2679   1
   9  24  -2 18.6194  4.3402   2
  -8 -24   2 6.30185 2.00426   3
   8  24  -2 1.88278 2.69468   2
  -8  24   2 5.43191 2.40115   1
  -7 -24   2 17.3005  2.5518   3
   7 -24  -2 18.0326  2.5001   3
  -7  24   2 19.3144  2.9257   1
   7  24  -2 14.0642  3.2641   2
  -6 -24   2 171.745   7.840   3
   6 -24  -2 179.826   7.873   3
   6  24  -2 171.321   9.416   2
  -6  24   2 177.778   7.944   1
   5 -24  -2 14.9207  2.2500   3
  -5 -24   2 11.6135  2.1100   3
   5  24  -2 11.7713  2.6969   2
  -5  24   2 14.1598  2.4011   1
  -4 -24   2 171.617   7.461   3
   4 -24  -2 170.294   7.502   3
  -4  24   2 179.746   7.409   1
   4  24  -2 159.310   8.608   2
  -4  24   2 160.171   7.986   2
   3 -24  -2 36.3749  2.9823   3
  -3 -24   2 39.6304  2.9952   3
  -3  24   2 36.4833  2.8501   1
   3  24  -2 31.6691  3.3887   2
  -3  24   2 38.7031  2.8606   2
  -2 -24   2 74.3000  4.0230   3
   2 -24  -2 74.3796  4.1799   3
   2  24  -2 67.6290  4.6313   2
  -2  24   2 73.6837  3.8830   1
  -2  24   2 70.7505  4.1496   2
   1 -24  -2 27.8815  2.7435   3
  -1 -24   2 28.6169  2.6438   3
   1  24  -2 32.1813  1.9499   1
  -1  24   2 30.3356  2.4972   1
  -1  24   2 30.0288  2.4909   2
   1  24  -2 31.4691  3.0389   2
   0 -24   2 276.011  10.888   3
   0 -24  -2 272.051  11.156   3
   0  24  -2 272.859  12.597   2
   0  24   2 291.795  11.992   2
   0  24  -2 272.476  10.229   1
   0  24   2 289.257  10.622   1
   1 -24   2 165.774   7.083   3
  -1 -24  -2 160.631   7.457   3
  -1  24  -2 173.608   8.704   2
   1  24   2 171.997   7.858   2
  -1  24  -2 172.301   6.825   1
   1  24   2 170.212   6.955   1
  -2 -24  -2 121.653   5.889   3
   2 -24   2 114.811   5.409   3
  -2  24  -2 120.153   6.946   2
   2  24   2 120.423   5.451   1
   2  24   2 124.247   6.104   2
   3 -24   2 4.59432 1.42252   3
   3 -24   2 5.18554 1.55802   1
  -3 -24  -2 4.80402 1.63809   3
   3  24   2 4.94596 1.71661   2
   3  24   2 5.28197 1.55249   1
  -3  24  -2 3.03055 1.94782   2
   4 -24   2 24.0659  2.3053   3
  -4 -24  -2 20.7568  2.5415   3
   4 -24   2 23.2453  2.5741   1
   4  24   2 19.2627  2.6582   2
  -4  24  -2 19.8372  3.2673   2
   5 -24   2 12.1606  2.2769   1
  -5 -24  -2 14.0207  2.3294   3
   5  24   2 12.6414  2.5798   2
  -5  24  -2 15.2746  2.9747   2
   6 -24   2 6.99320 2.27109   1
  -6 -24  -2 3.70853 1.68061   3
  -6  24  -2 2.89019 2.16231   2
   6  24   2 5.43833 2.34859   2
  -7 -24  -2 185.259   8.649   3
   7 -24   2 199.363   9.300   1
  -7  24  -2 198.215  10.862   2
   7  24   2 205.454  10.462   2
   8 -24   2 33.5170  4.0793   1
   8  24   2 37.6027  4.7617   2
  -8  24  -2 36.0568  4.8103   2
   9 -24   2 -0.5990  2.3622   1
   9  24   2 10.4740  3.5611   2
  -9  24  -2 5.49761 2.94555   2
  10 -24   2 10.7987  3.4876   1
 -10  24  -2 11.4772  3.4698   2
  10  24   2 13.5863  3.9781   2
 -11  24  -2 55.9016  6.5285   2
  11 -25  -2 108.268   7.537   1
 -10 -25   2 7.97158 2.48017   3
  10  25  -2 7.91384 3.85338   2
  -9 -25   2 64.5639  4.6161   3
  -9  25   2 62.6848  5.1753   1
   9  25  -2 63.7108  6.3767   2
  -8 -25   2 11.1011  2.3499   3
   8  25  -2 4.87115 3.12158   2
  -8  25   2 7.16503 2.65574   1
  -7 -25   2 118.105   6.083   3
  -7  25   2 116.162   6.274   1
   7  25  -2 107.437   7.432   2
   6 -25  -2 82.7518  4.7942   3
  -6 -25   2 80.2011  4.7749   3
  -6  25   2 75.1668  4.8086   1
   6  25  -2 79.0032  6.1509   2
   5 -25  -2 397.387  15.019   3
  -5 -25   2 382.138  14.960   3
  -5  25   2 388.162  14.746   1
   5  25  -2 366.514  17.219   2
   4 -25  -2 40.3703  3.3941   3
  -4 -25   2 42.2612  3.3686   3
  -4  25   2 41.7746  3.2597   1
   4  25  -2 36.6092  4.0305   2
  -3 -25   2 162.254   7.228   3
   3 -25  -2 162.981   7.325   3
   3  25  -2 161.611   8.455   2
  -3  25   2 167.617   7.092   1
  -2 -25   2 4.61920 1.50565   3
   2 -25  -2 5.48597 1.59300   3
  -2  25   2 2.90538 1.32687   2
  -2  25   2 3.82205 1.48430   1
   2  25  -2 3.23067 1.75349   2
  -1 -25   2 323.365  12.100   3
   1 -25  -2 311.494  12.343   3
  -1  25   2 318.906  11.717   1
  -1  25   2 279.957  13.002   2
   1  25  -2 312.474  13.812   2
   0 -25  -2 3.74080 1.51624   3
   0 -25   2 2.41301 1.32973   3
   0  25  -2 3.59562 1.75626   2
   0  25  -2 3.76041 1.21996   1
   0  25   2 0.68116 1.18759   2
   0  25   2 4.07657 1.42703   1
   1 -25   2 228.752   9.577   3
  -1 -25  -2 238.472  10.035   3
   1  25   2 256.125   9.480   1
  -1  25  -2 250.322  11.624   2
   1  25   2 244.005  10.693   2
  -1  25  -2 233.851   9.212   1
  -2 -25  -2 37.4237  3.1856   3
   2 -25   2 36.0308  2.8328   3
  -2  25  -2 32.1659  3.6382   2
   2  25   2 38.4651  3.1198   2
   2  25   2 37.9073  2.8076   1
   3 -25   2 7.71008 1.65211   3
  -3 -25  -2 5.56403 1.84497   3
   3 -25   2 9.23052 1.77042   1
   3  25   2 4.81283 1.84230   2
  -3  25  -2 9.02762 2.54854   2
   4 -25   2 37.4482  2.7342   3
  -4 -25  -2 37.3286  3.3518   3
   4 -25   2 34.5809  3.0406   1
   4  25   2 36.5403  3.5502   2
  -4  25  -2 31.4199  3.9311   2
   5 -25   2 6.82896 2.02036   1
  -5 -25  -2 3.64057 1.73864   3
   5  25   2 2.31736 1.98581   2
  -5  25  -2 2.83429 2.03864   2
  -6 -25  -2 13.9383  2.3284   3
   6 -25   2 11.6900  2.6420   1
   6  25   2 12.8795  2.8447   2
  -6  25  -2 12.9947  3.0009   2
  -7 -25  -2 4.07700 1.87796   3
   7 -25   2 5.05680 2.36464   1
  -7  25  -2 1.24902 2.27011   2
   7  25   2 3.74099 2.62959   2
   8 -25   2 5.42400 2.58416   1
   8  25   2 6.81228 3.03645   2
  -8  25  -2 3.12853 2.52140   2
   9 -25   2 18.2530  3.5821   1
  -9  25  -2 19.4932  4.0059   2
   9  25   2 15.2608  4.0208   2
  10 -25   2 54.1634  5.7070   1
 -10  25  -2 56.0642  6.0468   2
  10  25   2 59.7084  6.7206   2
  11 -26  -2 0.69121 2.98538   1
  11  26  -2 1.28049 3.40577   2
 -10 -26   2 83.0269  5.5103   3
  -9 -26   2 3.09928 2.19068   3
  -9  26   2 0.26456 2.37321   1
   9  26  -2 6.71868 3.49033   2
  -8 -26   2 11.7880  2.4811   3
   8  26  -2 21.7193  4.0314   2
  -8  26   2 17.7978  3.2127   1
  -7 -26   2 39.7946  3.7244   3
   7 -26  -2 46.9360  3.7385   3
  -7  26   2 46.2211  4.1120   1
   7  26  -2 46.7987  5.3658   2
  -6 -26   2 70.0042  4.5987   3
   6 -26  -2 75.3564  4.5372   3
  -6  26   2 73.3474  4.7174   1
   6  26  -2 66.1710  5.5677   2
  -5 -26   2 22.8159  2.7064   3
   5 -26  -2 21.4154  2.5898   3
  -5  26   2 16.4218  2.5837   1
   5  26  -2 20.0578  3.2682   2
  -4 -26   2 99.7702  5.2189   3
   4 -26  -2 93.7917  5.2052   3
   4  26  -2 88.2482  6.0500   2
  -4  26   2 95.9553  5.0523   1
  -3 -26   2 -0.0211  1.3570   3
   3 -26  -2 0.76669 1.47322   3
   3  26  -2 1.10700 1.77129   2
  -3  26   2 1.81878 1.53580   1
  -2 -26   2 5.03457 1.57033   3
   2 -26  -2 5.33554 1.76955   3
   2  26  -2 9.70154 2.35363   2
  -2  26   2 8.64541 1.79575   1
   1 -26  -2 157.792   6.968   3
  -1 -26   2 145.093   6.600   3
   1  26  -2 142.895   7.853   2
  -1  26   2 135.757   6.886   2
  -1  26   2 153.409   6.439   1
   0 -26   2 204.260   8.514   3
   0 -26  -2 202.408   8.832   3
   0  26   2 207.904   9.285   2
   0  26  -2 213.052   7.895   1
   0  26   2 203.907   8.320   1
   0  26  -2 191.329   9.902   2
   1 -26   2 12.9806  1.9285   3
  -1 -26  -2 8.92588 1.98224   3
   1  26   2 7.12603 1.67364   2
   1  26   2 7.14265 1.65717   1
  -1  26  -2 6.70861 2.14218   2
  -1  26  -2 7.78026 1.58332   1
  -2 -26  -2 42.0066  3.5264   3
   2 -26   2 38.6126  3.0609   3
   2  26   2 40.8975  3.3708   2
  -2  26  -2 41.1144  4.2287   2
   2  26   2 50.8653  3.2652   1
   3 -26   2 30.5592  2.7381   1
  -3 -26  -2 32.3463  3.1568   3
   3 -26   2 27.2942  2.6331   3
  -3  26  -2 29.2116  3.7112   2
   3  26   2 34.2561  2.9637   1
   3  26   2 30.4118  3.1280   2
   4 -26   2 4.68135 1.72338   1
  -4 -26  -2 4.84397 1.92775   3
   4 -26   2 5.40062 1.60312   3
  -4  26  -2 7.81977 2.51264   2
   4  26   2 5.97518 2.11770   2
   5 -26   2 99.3912  5.6096   1
  -5 -26  -2 104.208   5.680   3
   5  26   2 98.1922  6.2100   2
  -5  26  -2 107.872   6.908   2
  -6 -26  -2 45.6241  3.7687   3
   6 -26   2 40.7454  3.9841   1
   6  26   2 41.9398  4.2466   2
  -6  26  -2 36.8194  4.6433   2
   7 -26   2 107.844   6.379   1
  -7 -26  -2 92.4156  5.5880   3
  -7  26  -2 101.713   7.022   2
   7  26   2 97.1512  6.8592   2
   8 -26   2 12.5179  3.0009   1
   8  26   2 11.9980  3.4057   2
  -8  26  -2 13.9362  3.5074   2
   9 -26   2 51.0232  5.1802   1
   9  26   2 49.5395  5.4950   2
  -9  26  -2 47.6135  5.5640   2
 -10  26  -2 0.43906 2.62556   2
  10  26   2 3.23932 3.46175   2
 -10 -27   2 16.8636  3.0633   3
  10  27  -2 17.6421  4.5945   2
  -9 -27   2 1.23077 2.00249   3
  -9  27   2 -0.6840  2.3938   1
   9  27  -2 -3.5792  2.8831   2
  -8 -27   2 1.32163 1.83951   3
  -8  27   2 5.19306 2.57392   1
   8  27  -2 2.18392 2.89934   2
  -7 -27   2 80.2889  5.1808   3
   7 -27  -2 91.1146  5.2051   3
   7  27  -2 87.4591  6.8936   2
  -7  27   2 87.3988  5.5502   1
  -6 -27   2 -0.2133  1.7194   3
   6 -27  -2 -0.1969  1.4759   3
  -6  27   2 0.33549 1.94532   1
   6  27  -2 1.27651 2.43333   2
   5 -27  -2 170.970   7.609   3
  -5 -27   2 168.082   7.731   3
   5  27  -2 152.728   8.837   2
  -5  27   2 167.542   7.655   1
   4 -27  -2 34.2408  3.3370   3
  -4 -27   2 34.2650  3.3520   3
  -4  27   2 39.2412  3.3333   1
   4  27  -2 34.9113  3.9366   2
   3 -27  -2 75.6537  4.5435   3
  -3 -27   2 72.5225  4.4130   3
  -3  27   2 76.4722  4.3615   1
   3  27  -2 70.9112  5.3601   2
  -2 -27   2 5.38244 1.70926   3
   2 -27  -2 6.61197 1.86765   3
   2  27  -2 6.18291 2.19222   2
  -2  27   2 5.92952 1.75341   1
  -1 -27   2 4.18039 1.56586   3
   1 -27  -2 3.45266 1.66306   3
   1  27  -2 4.12499 2.02615   2
  -1  27   2 0.98797 1.46202   1
  -1  27   2 1.35196 1.16347   2
   0 -27  -2 207.375   9.075   3
   0 -27   2 207.877   8.763   3
   0  27  -2 194.390  10.191   2
   0  27  -2 216.533   8.203   1
   0  27   2 216.817   8.558   1
   0  27   2 215.306   9.565   2
   1 -27   2 44.4201  3.3506   3
  -1 -27  -2 46.3494  3.6347   3
   1  27   2 48.5281  3.3088   1
  -1  27  -2 47.8260  4.4005   2
   1  27   2 47.1840  3.5225   2
  -1  27  -2 47.9572  3.0091   1
   2 -27   2 170.732   7.407   3
  -2 -27  -2 171.250   7.931   3
  -2  27  -2 179.881   9.488   2
   2  27   2 173.074   8.300   2
   2  27   2 172.701   7.414   1
   3 -27   2 -0.2167  1.3183   3
   3 -27   2 0.85846 1.33359   1
  -3 -27  -2 0.68316 1.63107   3
   3  27   2 -0.8400  1.5001   2
   3  27   2 1.25165 1.49218   1
  -3  27  -2 -1.0051  1.8805   2
  -4 -27  -2 17.7101  2.6987   3
   4 -27   2 20.6624  2.5995   1
   4  27   2 24.3611  3.1581   2
  -4  27  -2 19.4468  3.4662   2
   5 -27   2 1.85334 1.89928   1
  -5 -27  -2 4.75343 2.01996   3
  -5  27  -2 5.82076 2.45840   2
   5  27   2 3.88446 2.30362   2
  -6 -27  -2 304.909  12.312   3
   6 -27   2 278.087  12.275   1
   6  27   2 293.874  13.942   2
  -6  27  -2 303.022  14.633   2
  -7 -27  -2 1.55013 1.87665   3
   7 -27   2 4.77777 2.46942   1
   7  27   2 4.68930 2.83921   2
  -7  27  -2 0.09441 2.40461   2
   8 -27   2 49.6563  4.9434   1
  -8  27  -2 44.9540  5.2958   2
   8  27   2 45.9580  5.3239   2
   9 -27   2 2.51810 2.74281   1
   9  27   2 -0.1540  2.8025   2
  -9  27  -2 -0.8793  2.3636   2
 -10  27  -2 42.3922  5.9346   2
  10  27   2 42.1168  6.0204   2
 -10 -28   2 42.0802  4.2814   3
  -9 -28   2 14.2176  2.7840   3
  -9  28   2 15.1439  3.4366   1
   9  28  -2 11.8443  4.0276   2
  -8 -28   2 53.0484  4.4775   3
  -8  28   2 61.0192  5.0972   1
   8  28  -2 58.3565  6.3958   2
  -7 -28   2 6.39302 2.21560   3
  -7  28   2 6.50829 2.54620   1
   7  28  -2 4.16664 2.94530   2
  -6 -28   2 101.666   5.787   3
   6 -28  -2 101.737   5.674   3
  -6  28   2 103.518   5.898   1
   6  28  -2 96.7360  6.8871   2
  -5 -28   2 35.1580  3.5043   3
   5 -28  -2 28.5257  3.1265   3
  -5  28   2 27.4609  3.2884   1
   5  28  -2 21.7189  3.7086   2
  -4 -28   2 179.903   8.028   3
   4 -28  -2 182.503   8.295   3
  -4  28   2 172.358   7.830   1
   4  28  -2 160.908   9.151   2
   3 -28  -2 4.61650 1.84283   3
  -3 -28   2 2.10186 1.59922   3
   3  28  -2 2.83450 2.20689   2
  -3  28   2 5.78087 1.94391   1
  -2 -28   2 155.399   7.114   3
   2 -28  -2 153.822   7.286   3
  -2  28   2 160.827   6.971   1
   2  28  -2 146.351   8.196   2
  -1 -28   2 39.5361  3.3181   3
   1 -28  -2 40.9782  3.5453   3
   1  28  -2 43.6892  4.2245   2
  -1  28   2 43.5425  3.2285   1
   0 -28   2 29.5852  2.9745   3
   0 -28  -2 27.0464  3.0904   3
   0  28   2 30.1594  3.0244   2
   0  28   2 31.8571  2.8472   1
   0  28  -2 33.4828  3.7681   2
  -1 -28  -2 105.409   5.788   3
   1 -28   2 108.971   5.432   3
   1  28   2 110.885   5.925   2
  -1  28  -2 108.062   5.067   1
  -1  28  -2 109.449   6.879   2
   1  28   2 109.487   5.324   1
   2 -28   2 51.6624  3.5679   3
  -2 -28  -2 50.7964  3.9096   3
   2  28   2 52.4271  3.8719   2
  -2  28  -2 46.2319  4.7707   2
  -3 -28  -2 24.0265  2.9870   3
   3 -28   2 26.2385  2.6575   1
   3 -28   2 24.8378  2.5635   3
  -3  28  -2 24.6185  3.7663   2
   3  28   2 22.1690  2.9572   2
  -4 -28  -2 22.1919  2.9623   3
   4 -28   2 21.7640  2.7071   1
  -4  28  -2 23.0811  3.7632   2
   4  28   2 29.0112  3.5300   2
   5 -28   2 14.5971  2.5772   1
  -5 -28  -2 10.5082  2.4076   3
   5  28   2 14.7937  2.9878   2
  -5  28  -2 16.6552  3.2981   2
  -6 -28  -2 6.31847 2.29355   3
   6 -28   2 7.18221 2.47774   1
   6  28   2 3.29742 2.69717   2
  -6  28  -2 4.14778 2.71084   2
   7 -28   2 34.4861  4.1265   1
  -7 -28  -2 39.3399  4.0641   3
  -7  28  -2 37.5217  4.9924   2
   7  28   2 35.4615  4.6027   2
   8 -28   2 5.56729 2.62415   1
  -8  28  -2 9.67876 3.25642   2
   8  28   2 7.25928 3.28092   2
   9 -28   2 13.4264  3.3923   1
   9  28   2 11.6410  3.6513   2
  -9  28  -2 14.7921  3.7651   2
 -10 -29   2 2.31501 2.19656   3
  10  29  -2 4.51967 3.69976   2
  -9 -29   2 14.9352  2.8962   3
  -9  29   2 20.9372  3.9018   1
  -8 -29   2 9.03659 2.52571   3
   8  29  -2 11.2757  3.8076   2
  -8  29   2 13.7981  3.2606   1
  -7 -29   2 4.34166 2.09531   3
  -7  29   2 6.47742 2.73799   1
   7  29  -2 2.99232 2.90023   2
   6 -29  -2 116.979   6.161   3
  -6 -29   2 106.881   6.109   3
  -6  29   2 110.883   6.214   1
   6  29  -2 105.024   7.654   2
   5 -29  -2 285.609  11.857   3
  -5 -29   2 285.989  11.915   3
  -5  29   2 286.601  11.841   1
   5  29  -2 283.439  13.740   2
  -4 -29   2 4.15237 1.86461   3
   4 -29  -2 2.13642 1.74567   3
  -4  29   2 5.07547 2.01539   1
   4  29  -2 5.53406 2.48227   2
   3 -29  -2 7.33968 2.05870   3
  -3 -29   2 8.41684 2.11208   3
  -3  29   2 9.05328 2.23173   1
   3  29  -2 12.1243  2.8157   2
  -2 -29   2 16.7300  2.4379   3
   2 -29  -2 18.8143  2.6937   3
   2  29  -2 16.6376  3.0975   2
  -2  29   2 19.9380  2.5921   1
  -1 -29   2 8.92619 2.04274   3
   1 -29  -2 6.58298 2.01630   3
  -1  29   2 13.3603  2.1738   1
   1  29  -2 13.0713  2.8428   2
   0 -29  -2 2.90782 1.84091   3
   0 -29   2 0.83236 1.58722   3
   0  29   2 1.39840 1.61082   1
   0  29  -2 1.14816 1.96194   2
   1 -29   2 249.563  10.292   3
  -1 -29  -2 252.305  10.779   3
  -1  29  -2 250.323   9.779   1
   1  29   2 251.032  11.495   2
   1  29   2 248.437  10.111   1
  -1  29  -2 255.499  12.458   2
  -2 -29  -2 5.21623 2.09362   3
   2 -29   2 7.52529 1.84362   3
  -2  29  -2 6.24939 2.53684   2
   2  29   2 5.12577 2.00798   2
   3 -29   2 2.12953 1.52641   3
   3 -29   2 2.60887 1.56221   1
  -3 -29  -2 1.04332 1.84366   3
   3  29   2 2.96517 1.89184   2
  -3  29  -2 1.83196 2.27325   2
  -4 -29  -2 94.2390  5.6921   3
   4 -29   2 96.0475  5.2628   1
  -4  29  -2 91.1904  6.7262   2
   4  29   2 100.683   6.141   2
  -5 -29  -2 52.5055  4.3444   3
   5 -29   2 52.2318  4.2186   1
  -5  29  -2 54.6941  5.3116   2
   5  29   2 54.7586  4.8125   2
   6 -29   2 1.87388 2.10252   1
  -6 -29  -2 4.54835 2.18919   3
   6  29   2 0.11419 2.47701   2
  -6  29  -2 0.05824 2.32630   2
   7 -29   2 53.6186  5.0627   1
  -7 -29  -2 62.4166  4.7656   3
  -7  29  -2 62.0681  5.8527   2
   7  29   2 57.8329  5.7403   2
   8 -29   2 37.3999  4.4884   1
   8  29   2 39.6119  5.2760   2
  -8  29  -2 44.2981  5.6424   2
   9 -29   2 1.19093 2.66030   1
   9  29   2 0.77289 3.16576   2
  -9  29  -2 -1.7332  2.5952   2
 -10 -30   2 21.3806  3.4151   3
  -9 -30   2 26.7437  3.6531   3
   9  30  -2 30.3335  5.2600   2
  -9  30   2 23.2366  4.0247   1
  -8 -30   2 29.7562  3.6943   3
  -8  30   2 26.1037  4.0526   1
   8  30  -2 34.2207  5.1839   2
  -7 -30   2 7.56882 2.43660   3
  -7  30   2 5.93705 2.74723   1
   7  30  -2 8.58462 3.45830   2
   6 -30  -2 26.2957  3.2360   3
  -6 -30   2 20.1752  3.0423   3
  -6  30   2 22.2860  3.3945   1
   6  30  -2 26.8035  4.3472   2
  -5 -30   2 25.9265  3.2339   3
   5 -30  -2 29.5486  3.3631   3
   5  30  -2 21.0254  3.7385   2
  -5  30   2 31.2463  3.5232   1
   4 -30  -2 4.31178 2.03827   3
  -4 -30   2 3.51660 1.93744   3
   4  30  -2 5.83472 2.60644   2
  -4  30   2 4.09834 2.10719   1
  -3 -30   2 13.3619  2.4655   3
   3 -30  -2 20.8633  2.8107   3
  -3  30   2 18.6212  2.7588   1
   3  30  -2 18.2319  3.2124   2
  -2 -30   2 15.3806  2.5184   3
   2 -30  -2 11.6439  2.3264   3
   2  30  -2 14.5915  3.0542   2
  -2  30   2 14.6390  2.4349   1
  -1 -30   2 12.7963  2.2758   3
   1 -30  -2 11.4640  2.3890   3
   1  30  -2 10.4612  2.7049   2
  -1  30   2 10.2621  2.1138   1
   0 -30  -2 24.0627  3.0882   3
   0 -30   2 24.0269  2.8062   3
   0  30   2 21.2325  2.7102   1
   0  30  -2 14.7265  3.0046   2
   1 -30   2 115.661   5.882   3
  -1 -30  -2 118.708   6.397   3
   1  30   2 125.106   5.955   1
  -1  30  -2 113.081   7.276   2
   2 -30   2 37.4553  3.3712   3
  -2 -30  -2 39.4962  3.8474   3
  -2  30  -2 42.4300  4.6599   2
   2  30   2 40.7110  3.7722   2
  -3 -30  -2 46.3043  4.0882   3
   3 -30   2 43.0541  3.3561   1
   3 -30   2 40.9792  3.4126   3
   3  30   2 40.4631  3.9864   2
  -3  30  -2 31.7788  4.4043   2
   4 -30   2 5.36838 1.95201   1
  -4 -30  -2 6.33877 2.28071   3
   4  30   2 4.92163 2.32662   2
  -4  30  -2 5.39740 2.53628   2
  -5 -30  -2 143.806   7.335   3
   5 -30   2 140.218   7.068   1
   5  30   2 136.106   8.007   2
  -5  30  -2 132.556   8.676   2
  -6 -30  -2 112.139   6.518   3
   6 -30   2 115.431   6.629   1
  -6  30  -2 109.391   7.879   2
   6  30   2 117.951   7.587   2
   7 -30   2 28.0621  3.8488   1
  -7 -30  -2 19.0205  3.2564   3
  -7  30  -2 27.4926  4.6348   2
   7  30   2 29.2826  4.3650   2
   8 -30   2 3.23812 2.57886   1
  -8  30  -2 2.19956 2.76840   2
   8  30   2 5.73420 3.16995   2
   9 -30   2 25.0162  4.2370   1
   9  30   2 21.7950  4.6958   2
 -10 -31   2 66.5874  5.2918   3
  10  31  -2 66.1759  7.5396   2
  -9 -31   2 19.3623  3.2528   3
  -9  31   2 17.4557  3.9679   1
   9  31  -2 21.9423  4.7970   2
  -8 -31   2 15.2528  3.0420   3
  -8  31   2 17.0127  3.6708   1
  -7 -31   2 46.2179  4.4265   3
   7  31  -2 50.5226  6.1292   2
  -7  31   2 50.5639  4.9491   1
  -6 -31   2 4.96583 2.35103   3
   6  31  -2 9.29296 3.36627   2
  -6  31   2 5.09829 2.61073   1
  -5 -31   2 6.53646 2.29760   3
  -5  31   2 8.69432 2.56552   1
   5  31  -2 6.79262 2.94256   2
  -4 -31   2 10.2112  2.4552   3
  -4  31   2 11.6175  2.6819   1
   4  31  -2 9.39116 2.94329   2
   3 -31  -2 83.2625  5.1303   3
  -3 -31   2 78.7733  5.0823   3
  -3  31   2 83.6993  5.0652   1
   3  31  -2 84.4941  6.2532   2
   2 -31  -2 61.7461  4.4169   3
  -2 -31   2 57.7140  4.2950   3
   2  31  -2 53.5413  4.9704   2
  -2  31   2 61.9211  4.1507   1
  -1 -31   2 24.5036  2.9836   3
   1 -31  -2 22.1827  2.9788   3
   1  31  -2 22.0415  3.5546   2
  -1  31   2 25.2643  2.8700   1
   0 -31   2 197.965   8.889   3
   0 -31  -2 207.323   9.280   3
   0  31  -2 188.976  10.297   2
   0  31   2 208.972   8.736   1
  -1 -31  -2 3.86959 2.04597   3
   1 -31   2 4.13724 1.86560   3
   1  31   2 2.01455 1.85885   1
  -1  31  -2 2.44256 2.31856   2
   2 -31   2 70.1843  4.4383   3
  -2 -31  -2 66.2827  4.8441   3
  -2  31  -2 72.9253  5.6513   2
   3 -31   2 120.736   5.909   3
  -3 -31  -2 115.791   6.477   3
   3 -31   2 118.013   5.775   1
   3  31   2 112.459   7.060   2
  -3  31  -2 108.111   7.671   2
   4 -31   2 101.034   5.590   1
  -4 -31  -2 105.376   6.176   3
   4  31   2 100.164   6.486   2
  -4  31  -2 103.451   7.375   2
  -5 -31  -2 9.33350 2.53072   3
   5 -31   2 4.75514 2.31203   1
   5  31   2 6.99831 2.81189   2
  -5  31  -2 6.33132 2.69993   2
  -6 -31  -2 118.470   6.855   3
   6 -31   2 122.837   6.970   1
   6  31   2 120.877   7.853   2
  -6  31  -2 125.737   8.506   2
   7 -31   2 4.76968 2.53997   1
  -7 -31  -2 5.29831 2.45934   3
   7  31   2 5.43121 3.05818   2
  -7  31  -2 4.31372 2.99537   2
   8 -31   2 2.55818 2.48133   1
   8  31   2 0.43715 3.13383   2
   9 -31   2 1.32095 2.88781   1
   9  31   2 1.11468 3.44467   2
 -10 -32   2 18.8789  3.4615   3
  -9 -32   2 6.30598 2.58175   3
  -9  32   2 8.65105 3.56761   1
  -8 -32   2 25.2861  3.5197   3
  -8  32   2 24.5595  4.1165   1
   8  32  -2 23.6050  4.8718   2
  -7 -32   2 10.3072  2.8359   3
  -7  32   2 17.7060  3.5797   1
   7  32  -2 12.0526  3.8271   2
  -6 -32   2 2.31719 2.21415   3
   6  32  -2 6.12232 3.17401   2
  -6  32   2 3.97727 2.71053   1
  -5 -32   2 2.17848 2.18971   3
   5 -32  -2 2.54219 2.05611   3
   5  32  -2 -0.0611  2.5190   2
  -5  32   2 1.38083 2.32349   1
  -4 -32   2 29.4317  3.5249   3
   4 -32  -2 34.8437  3.7022   3
  -4  32   2 29.6403  3.4867   1
   4  32  -2 26.0655  4.1660   2
   3 -32  -2 0.67973 1.85105   3
  -3 -32   2 -0.0497  1.7779   3
   3  32  -2 -1.9801  2.0557   2
  -3  32   2 2.12746 2.06406   1
  -2 -32   2 5.26196 2.12727   3
   2 -32  -2 5.85253 2.23298   3
  -2  32   2 8.02389 2.24836   1
   2  32  -2 5.92552 2.54120   2
  -1 -32   2 47.3316  4.0351   3
   1 -32  -2 48.3919  4.1862   3
   1  32  -2 54.6430  4.8450   2
   0 -32  -2 21.9414  3.0885   3
   0 -32   2 23.0868  2.9222   3
   0  32  -2 16.4360  3.3132   2
   0  32   2 20.0264  2.8351   1
   1 -32   2 37.2582  3.5443   3
  -1 -32  -2 33.2004  3.7165   3
  -1  32  -2 31.5910  4.3465   2
   2 -32   2 77.7508  4.7179   3
  -2 -32  -2 74.0494  5.2059   3
  -2  32  -2 77.3641  6.2812   2
   3 -32   2 4.52105 1.88240   1
  -3 -32  -2 2.39774 2.13765   3
   3 -32   2 3.23365 1.85565   3
  -3  32  -2 7.74723 2.86421   2
   4 -32   2 34.0297  3.5702   1
  -4 -32  -2 39.7508  4.3203   3
  -4  32  -2 39.6683  5.1269   2
   5 -32   2 24.3470  3.3332   1
  -5 -32  -2 24.0670  3.4932   3
  -5  32  -2 24.7121  4.2027   2
   5  32   2 28.9225  4.1897   2
  -6 -32  -2 7.57190 2.63428   3
   6 -32   2 5.87233 2.57834   1
  -6  32  -2 7.55059 3.15142   2
   6  32   2 6.62500 3.21232   2
   7 -32   2 6.51241 2.78958   1
  -7 -32  -2 2.26325 2.34929   3
   7  32   2 4.96747 3.15093   2
  -7  32  -2 6.46789 3.24873   2
   8 -32   2 17.7832  3.6177   1
   8  32   2 13.7981  4.0440   2
   9  32   2 2.41247 3.71563   2
 -10 -33   2 4.94893 2.55189   3
  -9 -33   2 7.14988 2.66629   3
  -9  33   2 4.94004 3.38855   1
   9  33  -2 7.09332 4.15881   2
  -8 -33   2 37.3976  4.2843   3
   8  33  -2 41.5833  6.1623   2
  -8  33   2 35.9441  4.6836   1
  -7 -33   2 18.6265  3.2374   3
  -7  33   2 17.9467  3.7063   1
  -6 -33   2 4.85033 2.34774   3
   6 -33  -2 5.14292 2.29989   3
   6  33  -2 6.41240 3.37190   2
  -6  33   2 7.19244 2.91321   1
   5 -33  -2 61.1375  4.7421   3
  -5 -33   2 53.8357  4.7838   3
  -5  33   2 56.3991  4.8004   1
   5  33  -2 58.2931  5.9145   2
  -4 -33   2 2.55992 2.16146   3
  -4  33   2 2.37926 2.27441   1
   4  33  -2 1.30867 2.66823   2
   3 -33  -2 4.65624 2.13934   3
  -3 -33   2 4.82173 2.19297   3
  -3  33   2 4.36779 2.31216   1
   3  33  -2 -0.0533  2.4690   2
   2 -33  -2 12.9007  2.6916   3
  -2 -33   2 9.11994 2.43794   3
  -2  33   2 10.4861  2.4582   1
   2  33  -2 10.3384  2.9552   2
  -1 -33   2 23.2579  3.0881   3
   1 -33  -2 19.9307  2.9982   3
   1  33  -2 23.7270  3.8529   2
  -1  33   2 21.7304  2.9620   1
   0 -33  -2 7.65808 2.39436   3
   0 -33   2 10.5221  2.3710   3
   0  33   2 5.72360 2.18029   1
   0  33  -2 6.76520 2.79311   2
  -1 -33  -2 81.6061  5.2954   3
   1 -33   2 77.8453  4.9376   3
  -1  33  -2 74.1013  6.2056   2
  -2 -33  -2 19.7661  3.1431   3
   2 -33   2 20.9389  2.8772   3
  -2  33  -2 23.4271  4.0790   2
  -3 -33  -2 3.16425 2.24607   3
   3 -33   2 0.97143 1.80577   1
   3 -33   2 2.34859 1.94098   3
  -3  33  -2 3.43189 2.70806   2
  -4 -33  -2 74.5974  5.4599   3
   4 -33   2 63.9596  4.6861   1
  -4  33  -2 72.1538  6.4664   2
   5 -33   2 34.2470  3.9036   1
  -5 -33  -2 29.1730  3.9001   3
  -5  33  -2 32.3750  4.7497   2
  -6 -33  -2 15.8602  3.1803   3
   6 -33   2 18.1231  3.2115   1
  -6  33  -2 20.2857  4.0769   2
  -7 -33  -2 1.33197 2.42300   3
   7 -33   2 4.81119 2.73058   1
   7  33   2 6.07715 3.32843   2
   8 -33   2 9.73821 3.15098   1
   8  33   2 10.6058  3.8532   2
   9  33   2 7.57951 4.11368   2
  -9 -34   2 96.8693  6.5093   3
  -8 -34   2 9.59794 2.95123   3
  -8  34   2 9.61513 3.66835   1
  -7 -34   2 9.86426 2.93106   3
  -7  34   2 6.79871 3.26503   1
  -6 -34   2 40.2270  4.2970   3
   6  34  -2 37.6122  5.4414   2
  -6  34   2 49.0405  5.0636   1
   5 -34  -2 13.1880  2.9409   3
  -5 -34   2 9.66022 2.71456   3
  -5  34   2 14.4457  3.2815   1
   5  34  -2 13.7768  3.6944   2
   4 -34  -2 130.384   7.101   3
  -4 -34   2 132.575   7.132   3
  -4  34   2 136.553   7.214   1
   4  34  -2 115.951   8.237   2
   3 -34  -2 17.9703  3.0713   3
  -3 -34   2 15.9926  2.9179   3
   3  34  -2 18.2929  3.7320   2
  -3  34   2 16.0359  3.0851   1
  -2 -34   2 33.2994  3.7635   3
   2 -34  -2 33.8994  3.9104   3
  -2  34   2 35.8594  3.6847   1
   2  34  -2 31.9622  4.5088   2
   1 -34  -2 29.7857  3.6352   3
  -1 -34   2 30.8500  3.5410   3
   1  34  -2 31.6079  4.4092   2
  -1  34   2 33.1501  3.5238   1
   0 -34  -2 114.719   6.477   3
   0 -34   2 110.435   6.096   3
   0  34  -2 96.7297  7.0160   2
   1 -34   2 12.3547  2.5063   3
  -1 -34  -2 11.8621  2.7947   3
  -1  34  -2 21.6215  3.9809   2
  -2 -34  -2 0.47029 2.17201   3
   2 -34   2 1.07314 1.90071   3
  -2  34  -2 -0.3618  2.2933   2
  -3 -34  -2 96.0320  6.2872   3
   3 -34   2 98.6662  5.7223   3
  -3  34  -2 107.624   7.887   2
   4 -34   2 0.68164 1.99359   1
  -4 -34  -2 2.21825 2.45292   3
  -4  34  -2 2.22005 2.73112   2
  -5 -34  -2 20.5051  3.6006   3
   5 -34   2 17.1917  3.1162   1
  -5  34  -2 21.8747  4.0923   2
   6 -34   2 -0.2812  2.2857   1
  -6 -34  -2 -1.6288  2.1701   3
  -7 -34  -2 6.26458 2.69703   3
   7 -34   2 6.16207 2.85790   1
   8 -34   2 4.12858 2.81486   1
  -9 -35   2 1.11148 2.49386   3
   9  35  -2 3.35140 4.16575   2
  -8 -35   2 5.43625 2.71667   3
   8  35  -2 5.41309 3.90150   2
  -8  35   2 3.90506 3.35419   1
  -7 -35   2 46.2083  4.7905   3
  -7  35   2 46.4637  5.1332   1
   7  35  -2 50.6661  6.4149   2
  -6 -35   2 -0.3617  2.2609   3
   6  35  -2 1.19791 2.90512   2
  -6  35   2 1.77326 2.75539   1
  -5 -35   2 45.3848  4.7055   3
   5  35  -2 42.5580  5.5046   2
  -5  35   2 48.4227  4.7215   1
   4 -35  -2 3.53754 2.27579   3
  -4 -35   2 4.01462 2.42583   3
  -4  35   2 1.13666 2.45190   1
   4  35  -2 6.30826 3.16145   2
  -3 -35   2 32.4243  3.9315   3
   3 -35  -2 35.9948  4.2890   3
   3  35  -2 34.1678  4.8562   2
  -2 -35   2 13.5306  2.8157   3
   2 -35  -2 14.5417  3.0132   3
  -2  35   2 16.1471  2.9016   1
   2  35  -2 10.6004  3.3302   2
   1 -35  -2 2.62132 2.27807   3
  -1 -35   2 0.14395 2.03257   3
   1  35  -2 7.10536 2.87935   2
   0 -35  -2 16.3343  3.0646   3
   0 -35   2 20.7078  3.1115   3
   0  35  -2 19.4368  3.7046   2
  -1 -35  -2 8.57460 2.69427   3
   1 -35   2 8.42344 2.34642   3
  -1  35  -2 7.74202 3.13343   2
  -2 -35  -2 11.0273  3.0028   3
   2 -35   2 13.5856  2.7614   3
  -2  35  -2 19.2409  4.0627   2
   3 -35   2 128.868   6.575   3
  -3 -35  -2 125.500   7.355   3
  -3  35  -2 110.234   8.346   2
  -4 -35  -2 68.7712  5.7631   3
  -4  35  -2 65.6794  6.6922   2
   5 -35   2 10.4340  2.7690   1
  -5 -35  -2 10.9287  3.0454   3
  -6 -35  -2 17.1404  3.4963   3
   6 -35   2 9.00417 2.86715   1
   7 -35   2 1.43070 2.66062   1
  -7 -35  -2 3.32714 2.63772   3
   8 -35   2 5.91537 3.27278   1
  -8 -36   2 107.140   6.926   3
  -8  36   2 102.871   7.520   1
  -7 -36   2 24.0197  3.7904   3
  -7  36   2 22.5814  4.1535   1
  -6 -36   2 5.95936 2.81642   3
   6  36  -2 7.45307 3.70626   2
  -6  36   2 6.78826 3.27331   1
  -5 -36   2 8.98044 2.92469   3
   5 -36  -2 8.16621 2.70351   3
   5  36  -2 9.39158 3.53586   2
  -5  36   2 4.51346 2.89666   1
  -4 -36   2 -0.4452  2.2052   3
   4  36  -2 -1.5170  2.9470   2
  -4  36   2 -1.0995  2.5299   1
  -3 -36   2 1.33858 2.31929   3
   3 -36  -2 1.95057 2.35795   3
   3  36  -2 3.32157 2.89170   2
  -3  36   2 0.83158 2.45187   1
  -2 -36   2 174.749   8.880   3
   2 -36  -2 190.597   9.365   3
   2  36  -2 177.152  10.434   2
  -2  36   2 184.244   8.751   1
   1 -36  -2 16.1517  3.3107   3
  -1 -36   2 10.4266  2.6551   3
   1  36  -2 12.4410  3.5268   2
   0 -36   2 8.63720 2.52261   3
   0 -36  -2 5.87685 2.53841   3
   0  36  -2 10.8300  3.4665   2
  -1 -36  -2 8.26787 2.76159   3
   1 -36   2 6.69112 2.39748   3
  -1  36  -2 5.22656 3.14108   2
   2 -36   2 25.0881  3.2923   3
  -2 -36  -2 20.0871  3.5176   3
  -2  36  -2 17.4096  3.9616   2
   3 -36   2 33.1005  3.5354   3
  -3 -36  -2 32.7314  4.2124   3
  -3  36  -2 32.6679  4.9032   2
  -4 -36  -2 51.7449  5.2353   3
  -5 -36  -2 -0.2664  2.4183   3
  -6 -36  -2 11.6528  3.2208   3
   6 -36   2 12.6792  3.2303   1
   7 -36   2 10.3628  3.3038   1
  -7 -36  -2 9.75634 3.02261   3
  -8 -37   2 23.7337  4.0087   3
  -8  37   2 21.7126  4.2667   1
  -7 -37   2 79.3253  6.1765   3
  -7  37   2 89.4359  6.7215   1
  -6 -37   2 4.71472 2.75989   3
  -6  37   2 10.1114  3.5306   1
  -5 -37   2 28.2508  3.9942   3
  -5  37   2 28.5324  4.2299   1
   5  37  -2 25.6883  4.8739   2
  -4 -37   2 11.0443  3.0286   3
   4 -37  -2 9.49512 2.91740   3
  -4  37   2 12.3719  3.3546   1
   4  37  -2 12.2245  3.7914   2
   3 -37  -2 94.5346  6.2318   3
  -3 -37   2 92.6942  6.2604   3
  -3  37   2 87.9388  6.0420   1
   3  37  -2 84.6890  6.9571   2
  -2 -37   2 12.1817  2.8609   3
   2 -37  -2 12.4244  3.1172   3
   2  37  -2 5.52165 3.20903   2
  -1 -37   2 39.6379  4.1415   3
   1 -37  -2 37.7991  4.5479   3
   1  37  -2 35.8251  5.0306   2
   0 -37  -2 3.44655 2.41205   3
   0 -37   2 0.80010 2.21152   3
   0  37  -2 1.43060 2.76700   2
   1 -37   2 2.05945 2.20975   3
  -1 -37  -2 2.28130 2.51877   3
  -1  37  -2 3.25705 3.09161   2
  -2 -37  -2 20.4876  3.6477   3
   2 -37   2 18.9631  3.0545   3
  -2  37  -2 22.2243  4.2003   2
  -3 -37  -2 34.6036  4.3740   3
   3 -37   2 38.9317  4.1950   3
  -4 -37  -2 14.9324  3.5559   3
  -5 -37  -2 55.1513  5.5468   3
  -6 -37  -2 7.94532 2.92272   3
   7 -37   2 8.02547 3.27259   1
  -7 -37  -2 7.89464 3.09189   3
  -7 -38   2 12.3059  3.3312   3
  -7  38   2 7.55865 3.48222   1
  -6 -38   2 15.9936  3.4467   3
  -6  38   2 13.7748  3.6536   1
  -5 -38   2 13.1584  3.4074   3
   5 -38  -2 12.1891  3.2300   3
   5  38  -2 17.6207  4.3283   2
  -4 -38   2 48.2657  5.0986   3
   4 -38  -2 50.8614  5.2538   3
   4  38  -2 47.2339  5.9872   2
   3 -38  -2 29.9897  4.0856   3
  -3 -38   2 26.5974  3.9427   3
   3  38  -2 31.8448  5.0475   2
  -2 -38   2 32.9754  4.0192   3
   2  38  -2 27.5227  4.6337   2
  -1 -38   2 3.40527 2.39946   3
   1 -38  -2 4.97827 2.70337   3
   1  38  -2 1.41244 2.84483   2
   0 -38   2 4.64530 2.51279   3
   0 -38  -2 2.52204 2.50423   3
   0  38  -2 0.21688 2.84761   2
  -1 -38  -2 39.4384  4.7516   3
   1 -38   2 40.1121  4.1989   3
  -1  38  -2 49.9428  5.9571   2
  -2 -38  -2 8.85694 3.00685   3
   2 -38   2 5.17178 2.46687   3
  -3 -38  -2 51.1772  5.3725   3
  -4 -38  -2 0.45987 2.58845   3
  -5 -38  -2 1.00417 2.77398   3
  -6 -38  -2 8.99249 3.25706   3
  -7 -38  -2 8.83291 3.28402   3
  -7 -39   2 24.2545  4.1087   3
  -7  39   2 27.6875  4.6565   1
  -6 -39   2 12.7696  3.4921   3
  -5 -39   2 6.69671 3.02159   3
   5 -39  -2 8.82813 3.09957   3
   5  39  -2 9.05201 4.08586   2
   4 -39  -2 6.00025 2.80380   3
  -4 -39   2 5.68392 2.75804   3
  -3 -39   2 33.5949  4.3762   3
   3 -39  -2 27.1979  4.1031   3
   3  39  -2 30.9258  5.2364   2
  -2 -39   2 5.37129 2.70763   3
   2 -39  -2 6.97028 2.97359   3
   2  39  -2 2.00434 3.06012   2
   1 -39  -2 21.8858  3.8247   3
  -1 -39   2 21.8420  3.5711   3
   1  39  -2 15.7887  4.1342   2
   0 -39  -2 1.31047 2.56917   3
   0 -39   2 4.11478 2.57104   3
   0  39  -2 2.08368 3.14934   2
  -1 -39  -2 5.44904 2.88600   3
   1 -39   2 9.12455 2.75851   3
  -2 -39  -2 11.9403  3.3270   3
   2 -39   2 9.98376 2.75041   3
  -3 -39  -2 9.81564 3.46550   3
  -4 -39  -2 39.2244  4.9257   3
  -5 -39  -2 7.26106 3.08834   3
  -6 -39  -2 10.1624  3.3721   3
  -6 -40   2 26.7324  4.2268   3
   6  40  -2 22.5197  5.2534   2
  -5 -40   2 17.8271  3.8178   3
   5  40  -2 19.0409  4.5910   2
  -4 -40   2 52.3218  5.3938   3
   4  40  -2 51.9976  6.5916   2
  -3 -40   2 12.3502  3.3287   3
   3 -40  -2 9.95725 3.18933   3
   2 -40  -2 261.098  12.345   3
  -2 -40   2 239.934  11.638   3
   1 -40  -2 3.04614 2.79840   3
  -1 -40   2 2.25272 2.70649   3
   1  40  -2 -0.3295  2.9933   2
   0 -40   2 15.9816  3.3525   3
   0 -40  -2 17.4751  3.6920   3
   1 -40   2 -0.1867  2.4445   3
  -1 -40  -2 0.77555 2.66922   3
   2 -40   2 28.7287  3.8275   3
  -2 -40  -2 23.6834  4.1303   3
  -3 -40  -2 33.3213  4.7715   3
  -4 -40  -2 3.67117 3.05590   3
  -5 -40  -2 0.13094 2.88428   3
  -5 -41   2 8.67551 3.29784   3
   5  41  -2 8.14091 4.24571   2
  -4 -41   2 3.57456 2.97486   3
   4  41  -2 2.65296 3.52728   2
   3 -41  -2 52.5227  5.4908   3
  -3 -41   2 43.3723  5.0129   3
   3  41  -2 41.2224  6.2185   2
  -2 -41   2 13.4535  3.3819   3
   2 -41  -2 8.84348 3.22182   3
   2  41  -2 12.9263  3.9271   2
  -1 -41   2 29.4795  4.1014   3
   1 -41  -2 31.8827  4.6298   3
   0 -41  -2 3.90904 2.94050   3
   0 -41   2 5.60919 2.82869   3
  -1 -41  -2 1.19997 2.77341   3
   1 -41   2 2.26506 2.62108   3
   2 -41   2 1.09913 2.51565   3
  -2 -41  -2 1.62073 3.05037   3
  -3 -41  -2 20.6049  4.1753   3
  -4 -41  -2 5.20332 3.38891   3
   6  42  -2 -1.7250  3.6172   2
   5 -42  -2 12.4376  3.5422   3
  -4 -42   2 3.29123 3.10992   3
   4  42  -2 4.55420 3.85984   2
  -3 -42   2 7.47044 3.26930   3
  -2 -42   2 12.9852  3.5162   3
   2 -42  -2 11.8599  3.5299   3
  -1 -42   2 43.0212  4.9160   3
   1 -42  -2 51.6338  5.6664   3
   0 -42  -2 20.8968  4.1949   3
   0 -42   2 18.3943  3.7502   3
   1 -42   2 3.67000 2.69128   3
  -1 -42  -2 0.12129 2.96048   3
  -2 -42  -2 14.6436  3.9947   3
   2 -42   2 14.6670  3.2465   3
  -3 -42  -2 21.1826  4.3512   3
   5 -43  -2 7.26707 3.38791   3
  -3 -43   2 54.5984  5.7517   3
  -2 -43   2 55.8793  5.7073   3
   2 -43  -2 50.6522  5.6855   3
  -1 -43   2 6.50053 3.16164   3
   0 -43   2 11.8320  3.4742   3
   1 -43   2 18.2590  3.5876   3
  -2 -43  -2 22.7621  4.5599   3
   2 -43   2 32.3067  4.5162   3
  -2 -44   2 44.3137  5.2790   3
  -1 -44   2 6.99559 3.33139   3
   0 -44   2 46.5760  5.1151   3
   1 -44   2 1.41078 2.87966   3
   2 -44   2 4.25417 3.10211   3
  -1 -45   2 11.6706  3.7573   3
   0 -45   2 17.5820  3.9556   3
   1 -45   2 5.71899 3.31056   3
 -11   0   3 18.6493  3.1715   2
 -10   0   3 113.832   6.667   2
  -9   0   3 60.1230  4.2746   2
  -9   0   3 59.8284  3.8293   3
  -8   0   3 3.48404 1.28979   2
  -8   0   3 3.69608 1.29252   3
  -7   0   3 36.8315  2.4393   1
  -7   0   3 36.4184  2.5762   3
  -7   0   3 38.7307  2.6447   2
  -6   0   3 110.251   4.613   1
  -6   0   3 112.886   5.310   2
  -6   0   3 109.281   4.823   3
  -5   0   3 20.2402  1.5121   2
  -5   0   3 21.2426  1.6772   3
  -5   0   3 20.0098  1.4241   1
  -4   0   3 110.369   4.868   2
  -4   0   3 111.889   4.264   1
  -4   0   3 111.215   4.589   3
  -3   0   3 38.4409  2.0956   3
  -3   0   3 41.3914  1.8459   1
   3   0  -3 44.8308  2.1765   2
   2   0  -3 873.527  34.458   2
  -2   0   3 917.601  30.083   1
  -2   0   3 883.053  31.105   3
  -1   0   3 48.2899  2.2167   3
   1   0  -3 47.8411  2.3560   2
  -1   0   3 49.7962  2.0952   1
   0   0   3 2170.44   75.98   3
   0   0   3 2206.15   73.97   1
   0   0  -3 2240.90   84.80   2
  -1   0  -3 240.049   9.997   2
   1   0   3 241.916   8.728   1
  -2   0  -3 72.6822  3.7468   2
   2   0   3 72.4182  3.2702   1
   3   0   3 150.351   6.020   1
  -3   0  -3 149.553   6.907   2
  -4   0  -3 32.5301  2.5388   2
   4   0   3 30.1522  2.2654   1
   5   0   3 0.16129 1.06075   1
  -5   0  -3 1.27116 1.12686   2
  -6   0  -3 299.920  13.399   2
   6   0   3 301.389  11.778   1
  -7   0  -3 109.217   6.294   2
   7   0   3 105.445   5.548   1
  -8   0  -3 53.2555  4.3743   2
   8   0   3 50.5450  4.2242   1
  -9   0  -3 3.61695 2.27673   2
   9   0   3 3.92810 2.17857   1
 -10   0  -3 -0.7683  2.1856   2
 -11   0  -3 5.27646 3.14473   2
 -11  -1   3 66.9479  5.3151   2
 -10  -1   3 147.631   7.695   2
 -10   1   3 142.913   7.972   2
  -9  -1   3 227.471  10.303   3
   9  -1  -3 295.613  10.698   1
  -9  -1   3 243.151  11.637   2
  -9   1   3 259.608  11.778   2
  -9   1   3 268.560  10.505   3
  -8  -1   3 26.7407  2.3615   3
  -8  -1   3 27.0065  2.4618   2
  -8   1   3 24.7394  2.3602   2
  -8   1   3 20.8386  2.2344   3
   8   1  -3 20.9414  2.2456   1
  -7  -1   3 54.5143  3.3022   2
  -7  -1   3 52.1497  2.9928   3
  -7  -1   3 47.3802  2.7779   1
  -7   1   3 48.1455  3.0817   2
  -7   1   3 50.2215  2.9680   3
  -7   1   3 48.3190  2.8332   1
  -6  -1   3 188.495   7.253   1
  -6  -1   3 192.467   7.604   3
  -6  -1   3 202.591   8.437   2
  -6   1   3 184.212   7.589   3
  -6   1   3 193.660   7.330   1
  -6   1   3 192.951   8.343   2
  -5  -1   3 43.8453  2.7395   2
  -5  -1   3 48.6611  2.4168   1
  -5  -1   3 48.1927  2.6912   3
  -5   1   3 60.7729  2.8594   2
  -5   1   3 56.6770  2.7793   3
  -5   1   3 60.1826  2.5844   1
  -4  -1   3 209.382   7.384   1
  -4  -1   3 199.969   7.796   3
  -4   1   3 207.460   7.463   1
  -4   1   3 209.553   8.483   2
  -4   1   3 203.063   7.821   3
  -3  -1   3 99.3440  3.6752   1
  -3  -1   3 97.7203  4.0211   3
   3  -1  -3 99.7641  4.2331   2
   3   1  -3 90.8065  4.3166   2
  -3   1   3 101.834   3.753   1
  -3   1   3 96.8873  4.0412   3
  -2  -1   3 209.151   7.740   3
   2  -1  -3 207.336   8.387   2
  -2  -1   3 214.075   7.371   1
  -2   1   3 192.623   7.742   3
   2   1  -3 227.732   8.539   2
  -2   1   3 205.190   7.412   1
  -1  -1   3 19.8275  1.1187   1
  -1  -1   3 17.6499  1.2439   3
  -1   1   3 19.0871  1.2814   3
   1   1  -3 17.8269  1.2854   2
  -1   1   3 23.1940  1.1951   1
   0  -1  -3 1128.14   39.61   3
   0  -1  -3 1106.18   44.19   2
   0  -1   3 1163.30   38.61   1
   0  -1   3 1157.75   39.59   3
   0   1  -3 1163.80   44.31   2
   0   1   3 1137.02   38.62   1
   1  -1   3 280.041  10.045   1
  -1  -1  -3 281.517  11.487   2
  -1   1  -3 283.231  11.572   2
   1   1   3 279.206  10.079   1
   2  -1   3 65.1742  3.0708   1
  -2  -1  -3 66.3342  3.5348   2
   2   1   3 72.5271  3.1704   1
  -2   1  -3 67.1104  3.5770   2
   3  -1   3 164.010   6.361   1
  -3  -1  -3 162.307   7.271   2
   3   1   3 157.126   6.321   1
  -3   1  -3 153.688   7.274   2
  -4  -1  -3 105.779   5.562   2
   4  -1   3 109.721   4.931   1
   4   1   3 119.407   4.973   1
  -4   1  -3 109.081   5.627   2
   5  -1   3 9.00737 1.58170   1
  -5  -1  -3 11.3490  1.8602   2
   5   1   3 7.27190 1.44809   1
  -5   1  -3 4.23305 1.48121   2
   6  -1   3 133.979   6.206   1
  -6  -1  -3 145.961   7.184   2
  -6   1  -3 130.566   7.023   2
   6   1   3 134.889   6.211   1
   7  -1   3 63.8739  4.1778   1
  -7  -1  -3 62.0722  4.5364   2
   7   1   3 65.5339  4.0806   1
  -7   1  -3 70.4790  4.7750   2
   8  -1   3 17.9597  2.7193   1
  -8  -1  -3 20.6104  3.2383   2
  -8   1  -3 16.2001  2.9079   2
  -9  -1  -3 1.09031 1.91743   2
  -9   1  -3 -0.2312  1.8384   2
 -10  -1  -3 15.2932  3.5080   2
 -10   1  -3 21.7660  3.9212   2
 -11  -1  -3 5.45770 3.12686   2
 -11   1  -3 4.78646 3.12423   2
 -12  -2   3 10.2489  2.8349   2
 -11  -2   3 222.904  11.040   2
 -11   2   3 217.633  11.205   2
 -10  -2   3 102.672   5.846   2
 -10   2   3 81.8292  5.3921   2
  -9  -2   3 587.236  24.366   2
  -9  -2   3 583.654  21.832   3
  -9   2   3 582.697  21.671   3
  -9   2   3 588.977  24.160   2
  -8  -2   3 48.6573  3.5301   2
  -8  -2   3 44.4527  3.2213   3
  -8   2   3 62.5089  3.6755   2
   8   2  -3 61.9944  3.4655   1
  -8   2   3 62.0019  3.3730   3
  -7  -2   3 4.72775 1.22220   3
  -7  -2   3 6.55843 1.33491   2
  -7   2   3 7.76326 1.37925   2
  -7   2   3 10.9633  1.4687   3
  -7   2   3 11.3815  1.5002   1
  -6  -2   3 57.7034  3.1121   2
  -6  -2   3 57.7268  2.9253   3
  -6  -2   3 54.9409  2.6437   1
  -6   2   3 52.4119  2.7555   1
  -6   2   3 48.2873  2.8244   3
  -6   2   3 46.1038  2.8713   2
  -5  -2   3 99.3445  3.9727   1
  -5  -2   3 97.6873  4.3296   3
  -5  -2   3 104.825   4.703   2
  -5   2   3 95.4868  4.3152   3
  -5   2   3 100.451   4.571   2
  -5   2   3 100.740   4.099   1
  -4  -2   3 301.835  11.119   3
  -4  -2   3 311.225  10.550   1
   4   2  -3 290.984  12.301   2
  -4   2   3 293.417  11.115   3
  -4   2   3 310.080  12.090   2
  -4   2   3 304.076  10.698   1
  -3  -2   3 193.512   6.586   1
   3  -2  -3 183.479   7.541   2
  -3  -2   3 175.631   6.998   3
  -3   2   3 186.954   7.070   3
  -3   2   3 194.092   6.715   1
   3   2  -3 180.798   7.689   2
  -2  -2   3 114.862   4.905   3
   2  -2  -3 140.844   5.252   2
  -2  -2   3 123.741   4.588   1
  -2   2   3 132.454   4.745   1
  -2   2   3 119.832   4.981   3
   2   2  -3 131.054   5.430   2
  -1  -2   3 232.868   8.571   3
   1  -2  -3 224.477   9.397   2
  -1  -2   3 242.066   8.295   1
   1   2  -3 230.636   9.612   2
  -1   2   3 252.611   8.419   1
   0  -2   3 549.828  18.422   1
   0  -2  -3 479.109  20.967   2
   0  -2   3 539.653  18.782   3
   0  -2  -3 532.346  18.886   3
   0   2   3 534.549  18.450   1
   0   2  -3 586.042  21.257   2
   1  -2   3 42.8111  2.0895   1
  -1  -2  -3 37.3029  2.2660   2
  -1  -2  -3 44.6725  1.8731   3
  -1   2  -3 41.2864  2.4575   2
   1   2   3 39.5415  2.0852   1
   2  -2   3 34.2706  1.9788   1
  -2  -2  -3 30.7699  2.1219   2
   2   2   3 32.2787  1.9495   1
  -2   2  -3 33.1601  2.2830   2
  -3  -2  -3 80.3391  4.1461   2
   3  -2   3 74.6400  3.6031   1
  -3   2  -3 83.0994  4.3360   2
   3   2   3 77.5214  3.6345   1
   4  -2   3 238.280   9.084   1
  -4  -2  -3 236.180  10.342   2
  -4   2  -3 234.765  10.436   2
   4   2   3 233.230   9.057   1
  -5  -2  -3 36.0426  2.9252   2
   5  -2   3 33.0508  2.6191   1
  -5   2  -3 43.3637  3.1501   2
   5   2   3 37.9335  2.6594   1
   6  -2   3 7.41086 1.60095   1
  -6  -2  -3 6.93549 1.79901   2
   6   2   3 6.96256 1.64314   1
  -6   2  -3 7.49103 1.81119   2
   7  -2   3 3.80040 1.64521   1
  -7  -2  -3 2.01432 1.61800   2
  -7   2  -3 5.17011 1.88925   2
   7   2   3 6.44575 1.74261   1
   8  -2   3 21.8136  3.0808   1
  -8  -2  -3 17.1657  3.0155   2
  -8   2  -3 11.5820  2.5984   2
  -9  -2  -3 7.99680 2.66336   2
  -9   2  -3 12.8799  3.0142   2
 -10  -2  -3 54.8742  5.3763   2
 -10   2  -3 67.2687  5.7540   2
 -11  -2  -3 7.29039 3.25954   2
 -11   2  -3 11.0824  3.5085   2
 -12  -3   3 11.9420  3.0030   2
 -11   3   3 24.4571  3.5217   2
 -10  -3   3 15.6137  2.7328   2
 -10   3   3 17.1371  2.7563   2
  -9  -3   3 92.5469  4.6013   3
  -9  -3   3 96.8840  5.1852   2
   9  -3  -3 92.6755  4.9495   1
  -9   3   3 65.6846  4.2140   3
  -9   3   3 66.3691  4.7334   2
  -8  -3   3 71.7272  4.3261   2
  -8  -3   3 70.8414  3.9210   3
  -8   3   3 75.4454  3.9099   3
  -8   3   3 65.9437  3.8944   1
  -8   3   3 73.4977  4.2839   2
  -7  -3   3 74.8808  4.3507   2
  -7  -3   3 71.1546  3.9735   3
  -7   3   3 86.6264  3.9834   1
  -7   3   3 90.1822  4.4246   2
  -7   3   3 88.7691  4.0519   3
  -6  -3   3 65.4053  3.4771   2
  -6  -3   3 64.8520  3.2251   3
  -6  -3   3 62.7295  2.8814   1
  -6   3   3 53.0398  3.1982   2
  -6   3   3 59.1192  3.1336   3
  -6   3   3 61.5060  3.0924   1
  -5  -3   3 31.1955  1.7626   1
  -5  -3   3 33.1455  2.1270   3
  -5  -3   3 34.8944  2.1626   2
  -5   3   3 36.1176  2.1491   3
  -5   3   3 35.2628  2.0059   1
  -5   3   3 32.3652  2.0060   2
  -4  -3   3 274.271  10.596   3
  -4  -3   3 291.700  10.039   1
  -4   3   3 297.632  10.256   1
  -4   3   3 279.525  11.492   2
   4   3  -3 285.457  11.815   2
  -4   3   3 298.521  10.692   3
   3  -3  -3 251.363   9.893   2
  -3  -3   3 249.638   9.173   3
  -3  -3   3 266.615   8.634   1
   3   3  -3 234.874  10.115   2
  -3   3   3 245.462   8.812   1
  -3   3   3 242.685   9.222   3
  -2  -3   3 558.186  17.685   1
  -2  -3   3 495.576  18.372   3
   2  -3  -3 528.994  20.170   2
  -2   3   3 534.927  17.854   1
   2   3  -3 485.704  20.442   2
  -1  -3   3 279.901   9.637   1
   1  -3  -3 286.896  10.106   3
   1  -3  -3 248.159  10.884   2
  -1  -3   3 270.510   9.963   3
  -1   3   3 293.782   9.794   1
   1   3  -3 287.824  11.247   2
   0  -3  -3 11.3908  1.0321   2
   0   3   3 11.1907  1.0223   1
  -1  -3  -3 22.4808  1.1977   3
   1  -3   3 20.0038  1.3509   1
  -1  -3  -3 18.0828  1.4002   2
   1   3   3 16.1039  1.3510   1
  -1   3  -3 15.5413  1.5477   2
  -2  -3  -3 129.066   6.180   2
   2  -3   3 140.199   5.529   1
   2   3   3 146.293   5.582   1
  -2   3  -3 144.487   6.492   2
  -3  -3  -3 144.731   6.357   2
   3  -3   3 134.979   5.548   1
  -3   3  -3 133.501   6.426   2
   3   3   3 129.021   5.512   1
   4  -3   3 255.887   9.810   1
  -4  -3  -3 262.909  11.265   2
  -4   3  -3 272.354  11.459   2
   4   3   3 247.560   9.811   1
   5  -3   3 43.3974  2.9077   1
  -5  -3  -3 43.0300  3.2048   2
  -5   3  -3 48.3848  3.3968   2
   5   3   3 45.4314  2.9118   1
   6  -3   3 113.875   5.563   1
  -6  -3  -3 116.830   6.359   2
  -6   3  -3 123.879   6.546   2
   6   3   3 123.362   5.704   1
  -7  -3  -3 48.1659  3.8874   2
   7  -3   3 41.3799  3.5266   1
  -7   3  -3 44.5639  3.8769   2
   7   3   3 45.2491  3.5667   1
  -8  -3  -3 83.5499  5.6026   2
   8  -3   3 79.6357  5.2338   1
  -8   3  -3 87.0750  5.7675   2
   8   3   3 82.6882  5.2424   1
   9  -3   3 31.9423  3.8418   1
  -9  -3  -3 31.2418  4.1557   2
  -9   3  -3 30.6596  4.1722   2
 -10  -3  -3 84.2994  6.5444   2
 -10   3  -3 74.9698  6.6958   2
 -11  -3  -3 33.2012  4.7838   2
 -13   4   3 51.7942  5.1748   2
 -12  -4   3 43.8851  4.6019   2
 -12   4   3 44.5132  4.5082   2
 -11  -4   3 50.5408  4.3811   2
 -11   4   3 45.4292  4.5139   2
  10  -4  -3 10.2688  2.3694   1
 -10  -4   3 12.2855  2.5424   2
 -10   4   3 12.5643  2.4415   2
  -9  -4   3 97.9856  5.5806   2
  -9  -4   3 100.497   5.007   3
  -9   4   3 87.5162  5.2295   2
  -8  -4   3 316.414  12.345   3
  -8  -4   3 316.797  13.734   2
  -8   4   3 297.028  11.970   1
  -8   4   3 316.034  13.524   2
   8   4  -3 329.889  11.958   1
  -8   4   3 316.843  12.175   3
  -7  -4   3 274.883  11.162   2
  -7  -4   3 263.862  10.055   3
  -7   4   3 242.768  10.839   2
   7   4  -3 254.129   9.591   1
  -7   4   3 250.347   9.856   3
  -7   4   3 242.654   9.708   1
  -6  -4   3 119.495   5.423   3
  -6  -4   3 124.867   6.008   2
  -6   4   3 131.711   5.473   3
  -6   4   3 128.087   5.810   2
  -6   4   3 135.371   5.350   1
  -5  -4   3 151.429   6.103   3
  -5  -4   3 153.878   5.603   1
  -5   4   3 154.038   5.906   1
  -5   4   3 150.029   6.121   3
  -5   4   3 144.464   6.446   2
  -4  -4   3 568.191  18.280   1
  -4  -4   3 522.904  19.136   3
  -4   4   3 526.728  18.524   1
  -4   4   3 555.871  20.983   2
   4   4  -3 504.698  21.282   2
  -4   4   3 537.494  19.193   3
  -3  -4   3 31.7550  1.9026   3
  -3  -4   3 35.5851  1.5546   1
  -3   4   3 44.5189  1.9069   1
  -2  -4   3 848.047  26.890   1
   2  -4  -3 785.434  30.695   2
  -2  -4   3 741.708  27.872   3
   2  -4  -3 817.566  28.023   3
  -2   4   3 826.289  27.136   1
   2   4  -3 771.890  31.111   2
  -1  -4   3 22.2083  1.1370   1
   1  -4  -3 21.0394  1.3906   3
   1  -4  -3 18.9752  1.1298   2
  -1  -4   3 16.9426  1.2169   3
  -1   4   3 22.4455  1.2702   1
   0  -4  -3 37.3938  1.7704   3
   0  -4   3 35.2083  1.6355   3
   0  -4   3 36.7873  1.7518   1
   0  -4  -3 37.2192  1.8659   2
   0   4   3 32.0891  1.7855   1
   0   4  -3 33.0250  2.1287   2
  -1  -4  -3 115.179   4.437   3
  -1  -4  -3 110.641   5.051   2
   1  -4   3 112.202   4.517   1
  -1   4  -3 122.575   5.465   2
   1   4   3 116.766   4.614   1
   2  -4   3 694.708  23.885   1
  -2  -4  -3 694.003  27.318   2
  -2   4  -3 704.641  27.607   2
   2   4   3 675.850  23.930   1
   3  -4   3 51.4820  2.7857   1
  -3  -4  -3 53.4747  3.0697   2
  -3   4  -3 55.2726  3.2969   2
   3   4   3 47.7117  2.7540   1
  -4  -4  -3 37.6091  2.8294   2
   4  -4   3 39.2243  2.6341   1
  -4   4  -3 48.9863  3.1880   2
   4   4   3 44.4896  2.6925   1
   5  -4   3 15.7288  1.9758   1
  -5  -4  -3 15.8777  2.1473   2
   5   4   3 18.3616  2.0116   1
  -5   4  -3 17.2790  2.3404   2
  -6  -4  -3 170.757   8.385   2
   6  -4   3 163.178   7.376   1
  -6   4  -3 181.654   8.637   2
   6   4   3 167.825   7.351   1
   7  -4   3 42.6964  3.5323   1
  -7  -4  -3 44.5360  3.8153   2
  -7   4  -3 50.6244  4.1864   2
   7   4   3 44.2977  3.5294   1
  -8  -4  -3 69.7363  5.1043   2
   8  -4   3 65.4062  4.9023   1
  -8   4  -3 68.7652  5.1344   2
  -9  -4  -3 6.21419 2.51489   2
  -9   4  -3 4.15394 2.25407   2
 -10  -4  -3 65.1742  6.1158   2
 -10   4  -3 69.1718  6.1537   2
 -11  -4  -3 29.5467  4.6857   2
 -11   4  -3 24.4275  4.5390   2
 -12  -5   3 60.8860  5.3662   2
 -12   5   3 55.7106  5.2694   2
 -11  -5   3 33.4123  4.1026   2
 -11   5   3 34.0729  3.9156   2
  10  -5  -3 15.2323  2.6550   1
 -10  -5   3 13.4450  2.6942   2
 -10  -5   3 12.0821  2.1929   3
 -10   5   3 13.0589  2.5581   2
  -9  -5   3 192.861   8.417   3
  -9  -5   3 198.296   9.494   2
   9  -5  -3 197.190   8.250   3
  -9   5   3 197.952   9.445   2
  -8  -5   3 158.660   7.140   3
  -8  -5   3 166.907   7.968   2
  -8   5   3 161.041   7.038   1
  -8   5   3 164.170   7.709   2
  -7  -5   3 200.830   8.154   3
  -7  -5   3 198.396   9.102   2
  -7   5   3 191.959   8.829   2
  -7   5   3 195.776   7.950   1
   7   5  -3 217.867   7.905   1
  -6  -5   3 111.885   4.940   3
  -6  -5   3 117.075   5.449   2
  -6   5   3 104.297   5.128   2
  -6   5   3 113.363   4.815   1
  -5  -5   3 338.225  12.362   3
  -5  -5   3 352.226  11.652   1
  -5   5   3 317.025  13.392   2
  -5   5   3 341.165  12.025   1
   5   5  -3 319.315  13.831   2
  -4  -5   3 430.462  14.101   1
  -4  -5   3 407.184  14.907   3
  -4   5   3 417.036  14.444   1
   4   5  -3 399.035  16.641   2
  -4   5   3 406.509  16.214   2
  -3  -5   3 102.367   3.500   1
  -3  -5   3 95.9582  3.9888   3
   3  -5  -3 97.5896  4.0715   3
  -3   5   3 97.6716  3.8311   1
   3   5  -3 85.9248  4.3810   2
   2  -5  -3 322.736  11.656   3
  -2  -5   3 299.341  11.494   3
  -2  -5   3 341.392  10.935   1
   2  -5  -3 305.993  12.363   2
   2   5  -3 329.142  12.947   2
  -2   5   3 319.729  11.209   1
  -1  -5   3 303.509  11.061   3
   1  -5  -3 301.697  12.012   2
   1  -5  -3 313.140  11.176   3
  -1  -5   3 313.400  10.669   1
  -1   5   3 310.648  10.873   1
   1   5  -3 311.917  12.564   2
   0  -5   3 44.5683  2.0040   3
   0  -5   3 49.2078  2.1250   1
   0  -5  -3 46.7867  2.2232   2
   0  -5  -3 49.8744  2.1720   3
   0   5  -3 43.0382  2.5816   2
   0   5   3 45.4283  2.1824   1
   1  -5   3 193.807   7.240   1
  -1  -5  -3 189.072   8.144   2
  -1  -5  -3 198.802   7.266   3
   1   5   3 197.535   7.312   1
  -1   5  -3 206.197   8.593   2
  -2  -5  -3 542.996  18.693   3
   2  -5   3 532.429  18.532   1
  -2  -5  -3 508.539  21.086   2
   2   5   3 526.179  18.594   1
  -2   5  -3 544.746  21.513   2
  -3  -5  -3 1.71043 0.95331   2
   3  -5   3 2.26124 0.92424   1
   3   5   3 4.43873 1.13340   1
  -3   5  -3 4.42296 1.24685   2
  -4  -5  -3 23.7183  2.2236   2
   4  -5   3 20.9389  1.9531   1
   4   5   3 29.1411  2.1743   1
  -4   5  -3 26.0028  2.4430   2
   5  -5   3 42.3754  2.8297   1
  -5  -5  -3 42.2140  3.0644   2
  -5   5  -3 38.6588  3.1691   2
   5   5   3 37.7749  2.7124   1
   6  -5   3 33.1888  2.8975   1
  -6  -5  -3 33.7797  3.0535   2
  -6   5  -3 32.1393  3.1782   2
   6   5   3 33.1538  2.8238   1
   7  -5   3 60.1266  4.2109   1
  -7  -5  -3 58.6714  4.6061   2
  -7   5  -3 69.9736  4.7094   2
   7   5   3 62.7988  4.2048   1
  -8  -5  -3 78.6051  5.3840   2
   8  -5   3 70.9120  5.1048   1
  -8   5  -3 81.3673  5.5777   2
   8   5   3 75.6707  5.0461   1
  -9  -5  -3 38.1225  4.4518   2
  -9   5  -3 30.8526  4.2872   2
 -10  -5  -3 45.9156  4.9616   2
 -10   5  -3 49.0780  5.5181   2
 -11  -5  -3 4.57051 2.83833   2
 -11   5  -3 -0.6760  2.5320   2
 -12  -6   3 7.12932 2.57504   2
 -12   6   3 3.76614 2.32852   2
 -11  -6   3 5.84501 2.41703   2
 -11   6   3 9.49360 2.40984   2
 -10  -6   3 7.90521 2.13587   2
  10  -6  -3 10.5834  2.3967   1
 -10   6   3 9.62080 2.21711   2
   9  -6  -3 157.987   7.000   3
  -9  -6   3 158.629   8.041   2
  -9  -6   3 167.451   7.262   3
  -9   6   3 149.503   7.863   2
   8  -6  -3 17.5974  2.0786   3
  -8  -6   3 23.5122  2.4453   3
  -8  -6   3 24.6920  2.6443   2
  -8   6   3 19.4708  2.2244   2
  -8   6   3 25.0026  2.4536   1
  -7  -6   3 37.1835  2.8060   2
   7  -6  -3 32.6205  2.4210   3
  -7  -6   3 33.4473  2.5885   3
  -7   6   3 32.8108  2.4645   2
  -7   6   3 37.6121  2.6220   1
  -6  -6   3 30.8467  2.2057   3
  -6  -6   3 33.9500  2.3762   2
  -6   6   3 29.1318  2.1267   1
   6   6  -3 33.6659  1.8936   1
  -6   6   3 24.3645  1.9382   2
   5  -6  -3 29.2893  2.0657   3
  -5  -6   3 31.2405  2.1009   3
   5   6  -3 35.3603  2.4507   2
  -5   6   3 35.8338  2.1265   1
  -5   6   3 34.4345  1.9986   2
   4  -6  -3 36.5398  2.1673   3
  -4  -6   3 36.0033  1.5466   1
  -4  -6   3 34.1744  2.0678   3
  -4   6   3 31.7398  1.7891   2
   4   6  -3 34.1403  2.2644   2
  -4   6   3 34.8167  1.9539   1
  -3  -6   3 58.0942  2.0619   1
   3  -6  -3 50.1679  2.6584   3
  -3  -6   3 48.7883  2.5452   3
  -3   6   3 56.2578  2.4750   1
  -3   6   3 56.0395  2.3610   2
   3   6  -3 51.3261  2.8501   2
  -2  -6   3 25.6670  1.0906   1
  -2  -6   3 19.5698  1.4254   3
   2  -6  -3 22.9775  1.5525   3
  -2   6   3 25.9024  1.4484   1
  -1  -6   3 46.4713  2.1970   3
   1  -6  -3 51.1402  2.3311   3
  -1  -6   3 48.4941  2.0375   1
   1  -6  -3 45.3104  2.0670   2
   1   6  -3 56.6170  2.7569   2
  -1   6   3 50.7714  2.2764   1
   0  -6  -3 18.2432  1.1629   2
   0  -6   3 21.0816  1.2383   1
   0  -6  -3 20.0248  1.3143   3
   0  -6   3 19.3183  1.1660   3
   0   6   3 19.8443  1.3309   1
   0   6  -3 19.0579  1.6642   2
  -1  -6  -3 55.2440  2.7978   2
   1  -6   3 57.3094  2.6248   1
  -1  -6  -3 56.6793  2.5477   3
   1   6   3 55.6335  2.6681   1
  -1   6  -3 58.8519  3.2613   2
   2  -6   3 158.772   6.293   1
  -2  -6  -3 161.390   7.095   2
  -2  -6  -3 161.609   6.140   3
  -2   6  -3 171.646   7.569   2
   2   6   3 163.484   6.381   1
   3  -6   3 44.2815  2.5646   1
  -3  -6  -3 42.3056  2.7453   2
   3   6   3 47.9961  2.6709   1
  -3   6  -3 48.4848  3.1670   2
   4  -6   3 110.917   5.000   1
  -4  -6  -3 113.354   5.601   2
  -4   6  -3 113.966   5.882   2
   4   6   3 113.445   5.053   1
   5  -6   3 45.0234  3.0127   1
  -5  -6  -3 47.8698  3.3296   2
   5   6   3 41.0571  2.8951   1
  -5   6  -3 48.4712  3.5344   2
   6  -6   3 34.1003  2.8170   1
  -6  -6  -3 31.9332  3.0135   2
   6   6   3 32.6964  2.8804   1
  -6   6  -3 38.1212  3.3556   2
  -7  -6  -3 38.1236  3.4817   2
   7  -6   3 34.0160  3.3483   1
  -7   6  -3 27.5413  3.2843   2
   7   6   3 32.3013  3.1767   1
   8  -6   3 195.773   9.424   1
  -8  -6  -3 206.855  10.346   2
  -8   6  -3 212.108  10.705   2
  -9  -6  -3 96.2956  6.6565   2
  -9   6  -3 107.442   6.984   2
 -10  -6  -3 86.9034  6.9892   2
 -10   6  -3 90.0007  7.2029   2
 -11  -6  -3 38.1784  5.3956   2
 -11   6  -3 38.8369  5.3406   2
 -13  -7   3 15.3521  3.6085   2
 -11  -7   3 -0.0312  1.8041   2
 -11   7   3 3.83131 2.01717   2
 -10  -7   3 17.5813  2.8856   2
 -10  -7   3 23.6035  2.8396   3
 -10   7   3 18.5723  2.7877   2
   9  -7  -3 126.524   6.044   3
  -9  -7   3 142.471   7.262   2
  -9  -7   3 135.377   6.474   3
  -9   7   3 128.488   6.944   2
  -9   7   3 123.847   6.312   1
  -8  -7   3 67.9584  4.2360   2
   8  -7  -3 71.0011  3.7401   3
  -8  -7   3 75.1094  3.9215   3
  -8   7   3 55.9479  3.6957   1
  -8   7   3 57.6575  3.7890   2
   7  -7  -3 169.042   7.308   3
  -7  -7   3 171.419   8.263   2
  -7  -7   3 174.901   7.416   3
   7   7  -3 202.248   7.152   1
  -7   7   3 175.543   7.974   2
  -7   7   3 182.341   7.350   1
  -6  -7   3 58.8972  3.0845   3
   6  -7  -3 60.5529  3.1360   3
   6   7  -3 53.8822  2.6393   1
  -6   7   3 53.7853  2.9943   1
  -6   7   3 49.5854  2.9388   2
  -5  -7   3 39.8207  2.4145   3
   5  -7  -3 40.5653  2.4146   3
  -5   7   3 43.2010  2.3965   1
  -5   7   3 40.2410  2.2214   2
   5   7  -3 38.1387  2.6527   2
  -4  -7   3 178.525   6.776   3
  -4  -7   3 181.226   6.034   1
   4  -7  -3 175.697   6.836   3
  -4   7   3 181.645   6.591   1
   4   7  -3 157.704   7.534   2
  -4   7   3 155.794   6.978   2
  -3  -7   3 402.448  14.436   3
   3  -7  -3 412.608  14.516   3
  -3   7   3 416.818  15.528   2
   3   7  -3 360.919  16.130   2
  -3   7   3 404.349  14.021   1
  -2  -7   3 316.667  11.627   3
   2  -7  -3 323.186  11.700   3
  -2  -7   3 354.125  10.935   1
  -2   7   3 315.444  11.324   1
   2   7  -3 294.043  13.040   2
  -1  -7   3 84.6088  3.6493   3
  -1  -7   3 87.4961  3.4113   1
   1  -7  -3 86.3272  3.7467   3
  -1   7   3 97.9266  3.7263   1
   1   7  -3 102.611   4.446   2
   0  -7  -3 185.465   6.788   3
   0  -7   3 181.945   6.528   1
   0  -7   3 178.832   6.605   3
   0  -7  -3 167.729   7.216   2
   0   7  -3 181.563   7.849   2
   0   7   3 182.933   6.683   1
  -1  -7  -3 261.042  10.718   2
   1  -7   3 278.086   9.565   1
  -1  -7  -3 277.607   9.718   3
   1   7   3 249.089   9.583   1
  -1   7  -3 258.794  11.230   2
  -2  -7  -3 8.56003 1.18184   2
  -2  -7  -3 9.63465 1.04871   3
   2  -7   3 8.85317 1.14855   1
  -2   7  -3 8.94577 1.49414   2
   2   7   3 7.49450 1.14207   1
   3  -7   3 159.406   6.375   1
  -3  -7  -3 157.043   7.136   2
   3   7   3 153.167   6.374   1
  -3   7  -3 166.544   7.583   2
  -4  -7  -3 87.0657  4.5317   2
   4  -7   3 88.1527  4.1358   1
  -4   7  -3 81.3038  4.8262   2
   4   7   3 79.6358  4.0760   1
  -5  -7  -3 19.0420  2.4028   2
   5  -7   3 17.4318  2.0570   1
   5   7   3 22.1871  2.2702   1
  -5   7  -3 23.0512  2.5757   2
   6  -7   3 9.75218 1.87281   1
  -6  -7  -3 12.1552  2.2013   2
  -6   7  -3 10.0687  2.1873   2
   6   7   3 11.5393  1.9710   1
   7  -7   3 9.46399 2.14051   1
  -7  -7  -3 12.1095  2.3332   2
  -7   7  -3 16.0541  2.7580   2
   7   7   3 14.6628  2.3270   1
  -8  -7  -3 92.4464  5.8876   2
   8  -7   3 86.2398  5.5969   1
  -8   7  -3 85.2571  6.1936   2
  -9  -7  -3 124.572   7.708   2
   9  -7   3 121.114   6.986   1
  -9   7  -3 121.231   7.834   2
 -10  -7  -3 21.9239  3.9443   2
 -10   7  -3 11.8096  3.3668   2
 -11  -7  -3 61.6053  5.9088   2
 -11   7  -3 56.3340  6.0224   2
 -12  -8   3 48.4241  5.0142   2
 -12   8   3 56.7694  5.2193   2
  11  -8  -3 10.3501  2.6901   1
 -11  -8   3 6.81133 2.45111   2
 -11   8   3 3.77710 1.96270   2
 -10  -8   3 41.3770  3.5421   3
 -10  -8   3 41.9692  4.1971   2
  10  -8  -3 53.4429  4.3835   1
 -10   8   3 34.5865  3.5906   2
  -9  -8   3 66.7359  4.5243   2
  -9  -8   3 64.7315  4.0344   3
   9  -8  -3 55.8793  3.6882   3
  -9   8   3 71.7253  4.4405   2
  -9   8   3 62.2211  4.1915   1
   8  -8  -3 89.4274  4.4977   3
  -8  -8   3 95.7067  5.2933   2
  -8  -8   3 87.4703  4.6913   3
   8   8  -3 103.560   4.502   1
  -8   8   3 89.7217  4.9722   2
  -8   8   3 84.5125  4.6286   1
   7  -8  -3 264.743  10.374   3
  -7  -8   3 270.082  10.475   3
   7   8  -3 279.778   9.860   1
  -7   8   3 262.380  10.243   1
  -7   8   3 250.299  11.297   2
  -6  -8   3 230.664   9.071   3
   6  -8  -3 221.671   9.020   3
   6   8  -3 249.486   8.438   1
  -6   8   3 236.774   8.933   1
   6   8  -3 216.752  10.225   2
  -6   8   3 226.921   9.701   2
   5  -8  -3 14.6416  1.6234   3
  -5  -8   3 15.9268  1.7128   3
  -5   8   3 21.9614  1.5300   2
   5   8  -3 26.8681  1.4098   1
  -5   8   3 22.5438  1.8012   1
   5   8  -3 20.0270  2.0103   2
  -4  -8   3 493.438  17.583   3
   4  -8  -3 500.127  17.617   3
   4   8  -3 465.323  19.658   2
  -4   8   3 476.486  19.055   2
  -4   8   3 503.378  17.118   1
  -3  -8   3 455.068  16.388   3
   3  -8  -3 457.455  16.429   3
  -3   8   3 475.097  15.957   1
  -3   8   3 454.050  17.643   2
   3   8  -3 440.061  18.326   2
  -2  -8   3 612.582  21.904   3
   2  -8  -3 631.571  21.992   3
  -2   8   3 630.273  21.350   1
   2   8  -3 606.725  24.567   2
   1  -8  -3 201.379   7.318   3
  -1  -8   3 192.615   6.802   1
  -1  -8   3 203.403   7.215   3
   1   8  -3 182.311   8.276   2
  -1   8   3 186.610   7.093   1
   0  -8   3 478.855  17.156   3
   0  -8  -3 493.675  17.360   3
   0  -8  -3 476.225  18.952   2
   0  -8   3 482.100  16.743   1
   0   8   3 500.598  16.970   1
   0   8  -3 491.744  19.668   2
  -1  -8  -3 219.921   9.103   2
   1  -8   3 216.545   8.096   1
  -1  -8  -3 224.314   8.316   3
   1   8   3 225.899   8.247   1
  -1   8  -3 228.156   9.738   2
   2  -8   3 130.163   5.395   1
  -2  -8  -3 134.398   5.336   3
  -2  -8  -3 134.621   6.035   2
  -2   8  -3 144.998   6.619   2
   2   8   3 139.019   5.531   1
  -3  -8  -3 111.336   4.321   3
  -3  -8  -3 108.749   5.113   2
   3  -8   3 106.108   4.634   1
   3   8   3 98.6998  4.6113   1
  -3   8  -3 102.043   5.489   2
   4  -8   3 39.1580  2.7339   1
  -4  -8  -3 45.0358  2.9891   2
   4   8   3 41.1903  2.6937   1
  -4   8  -3 45.4264  3.3183   2
  -5  -8  -3 33.1673  2.7793   2
   5  -8   3 35.3593  2.7159   1
   5   8   3 32.3492  2.6221   1
  -5   8  -3 30.1986  2.9623   2
  -6  -8  -3 2.62450 1.51171   2
   6  -8   3 5.10267 1.61078   1
  -6   8  -3 4.24653 1.64385   2
   6   8   3 1.76228 1.38226   1
   7  -8   3 40.1053  3.5234   1
  -7  -8  -3 39.0038  3.6405   2
   7   8   3 46.0437  3.7240   1
  -7   8  -3 39.5232  3.8314   2
  -8  -8  -3 31.1101  3.5786   2
   8  -8   3 27.3626  3.5189   1
  -8   8  -3 32.8289  3.7518   2
   9  -8   3 8.59106 2.60311   1
  -9  -8  -3 7.48298 2.56990   2
  -9   8  -3 5.36909 2.51427   2
 -10  -8  -3 27.6604  4.1823   2
  10  -8   3 29.0844  4.1997   1
 -10   8  -3 23.4804  4.0701   2
 -11  -8  -3 10.9720  3.2500   2
 -11   8  -3 4.78459 3.34305   2
 -13  -9   3 16.9428  3.9673   2
 -12   9   3 35.8540  4.4206   2
 -11  -9   3 14.1401  2.9856   2
 -11   9   3 20.2703  3.1143   2
 -10  -9   3 48.0500  4.2388   2
 -10  -9   3 52.9601  3.8902   3
 -10   9   3 57.4769  4.4497   2
  -9  -9   3 51.1675  3.5686   3
   9  -9  -3 50.4233  3.2535   3
  -9  -9   3 53.0730  4.0140   2
  -9   9   3 39.1883  3.5123   1
  -9   9   3 45.0537  3.4896   2
  -8  -9   3 8.54242 1.74406   3
   8  -9  -3 5.58918 1.43150   3
  -8  -9   3 8.71058 1.96535   2
  -8   9   3 10.7492  1.8598   1
  -8   9   3 14.2854  2.0064   2
   8   9  -3 15.1470  1.7057   1
   7  -9  -3 76.2336  3.9649   3
  -7  -9   3 82.5759  4.1643   3
  -7   9   3 75.1317  4.1032   1
  -7   9   3 77.3731  4.2902   2
   7   9  -3 93.1823  3.7946   1
   6  -9  -3 15.6958  1.6447   3
  -6  -9   3 13.5654  1.7597   3
  -6   9   3 14.9962  1.5170   2
  -6   9   3 15.6346  1.7938   1
   6   9  -3 16.3092  2.1741   2
  -5  -9   3 72.8569  3.6669   3
   5  -9  -3 76.5699  3.6437   3
  -5   9   3 77.6229  3.6314   1
   5   9  -3 73.9773  4.2229   2
   5   9  -3 82.3408  3.0430   1
  -5   9   3 76.4868  3.6288   2
  -4  -9   3 48.6347  2.6586   3
   4  -9  -3 49.1449  2.6997   3
  -4   9   3 50.9141  2.4070   2
  -4   9   3 50.7306  2.6125   1
   4   9  -3 51.9187  3.0345   2
   3  -9  -3 299.837  10.819   3
  -3  -9   3 298.854  10.778   3
   3   9  -3 272.518  12.062   2
  -3   9   3 303.026  10.504   1
  -3   9   3 281.955  11.323   2
  -2  -9   3 174.388   7.009   3
   2  -9  -3 180.345   7.093   3
   2   9  -3 196.754   8.068   2
  -2   9   3 190.728   6.922   1
  -1  -9   3 42.4795  1.9681   1
   1  -9  -3 46.4746  2.3813   3
  -1  -9   3 46.1903  2.2635   3
  -1   9   3 54.1730  2.3876   1
   1   9  -3 53.4215  2.8815   2
   0  -9   3 163.443   6.137   3
   0  -9  -3 164.691   6.333   3
   0  -9   3 161.542   6.007   1
   0  -9  -3 156.107   6.604   2
   0   9   3 171.918   6.247   1
   0   9  -3 166.238   7.410   2
  -1  -9  -3 52.7294  2.5396   3
   1  -9   3 52.4837  2.4890   1
  -1  -9  -3 50.7341  2.6081   2
  -1   9  -3 54.5541  3.2520   2
   1   9   3 51.6137  2.6184   1
  -2  -9  -3 132.502   5.206   3
  -2  -9  -3 129.103   5.812   2
   2  -9   3 135.974   5.301   1
  -2   9  -3 126.579   6.387   2
   2   9   3 127.823   5.328   1
  -3  -9  -3 36.1010  2.4507   2
  -3  -9  -3 36.8879  2.0278   3
   3  -9   3 36.5449  2.3826   1
   3   9   3 35.2393  2.3330   1
  -3   9  -3 36.5094  2.9015   2
  -4  -9  -3 63.4879  2.9766   3
   4  -9   3 60.4171  3.4663   1
  -4  -9  -3 66.2107  3.7844   2
   4   9   3 63.3257  3.4640   1
  -4   9  -3 69.7325  4.4024   2
   5  -9   3 23.7523  2.4328   1
  -5  -9  -3 26.6331  2.4978   2
   5   9   3 24.6733  2.5446   1
  -5   9  -3 25.2364  3.0298   2
   6  -9   3 70.8110  4.1941   1
  -6  -9  -3 67.0862  4.4516   2
   6   9   3 67.0058  4.1842   1
  -6   9  -3 72.9027  4.9605   2
  -7  -9  -3 167.900   8.714   2
   7  -9   3 173.072   7.981   1
   7   9   3 164.375   7.839   1
  -7   9  -3 182.220   9.174   2
   8  -9   3 114.081   6.649   1
  -8  -9  -3 119.569   7.001   2
  -8   9  -3 122.511   7.500   2
  -9  -9  -3 47.1416  4.5801   2
   9  -9   3 48.6929  4.8486   1
  -9   9  -3 47.6319  4.8851   2
 -10  -9  -3 77.4533  6.6509   2
 -10   9  -3 77.1424  6.4482   2
 -11  -9  -3 23.0973  4.3845   2
 -11   9  -3 23.5970  4.3613   2
 -12  10   3 34.5376  4.4320   2
 -11 -10   3 21.9531  3.7533   2
  11 -10  -3 28.4235  3.7458   1
 -11  10   3 18.4651  3.2366   2
 -10 -10   3 26.7757  3.1530   3
 -10 -10   3 26.0413  3.5437   2
 -10  10   3 36.5456  3.5860   2
  -9 -10   3 26.6322  2.8226   3
   9 -10  -3 23.1568  2.4232   3
  -9  10   3 27.4725  2.7204   2
  -9  10   3 31.0654  3.2189   1
  -8 -10   3 15.4115  2.0861   3
   8 -10  -3 10.8418  1.7100   3
  -8  10   3 16.7155  2.1121   2
  -8  10   3 17.8408  2.2782   1
   7 -10  -3 18.5992  1.9373   3
  -7 -10   3 24.7625  2.2495   3
  -7  10   3 14.7405  1.7685   2
   7  10  -3 18.2772  2.5028   2
   7  10  -3 22.7731  1.7749   1
  -7  10   3 16.4410  2.0024   1
   6 -10  -3 93.0387  4.5041   3
  -6 -10   3 95.0819  4.6379   3
  -6  10   3 103.438   4.793   2
   6  10  -3 97.1993  5.3799   2
   6  10  -3 104.925   4.017   1
  -6  10   3 108.507   4.702   1
   5 -10  -3 132.194   5.461   3
  -5 -10   3 135.854   5.564   3
   5  10  -3 120.495   6.178   2
  -5  10   3 125.046   5.600   2
  -5  10   3 132.783   5.410   1
  -4 -10   3 124.879   5.108   3
   4 -10  -3 117.813   5.073   3
   4  10  -3 116.634   5.747   2
  -4  10   3 123.409   4.980   1
  -4  10   3 118.736   5.053   2
  -3 -10   3 21.9898  1.5969   3
   3 -10  -3 20.0276  1.6069   3
  -3  10   3 17.1858  0.9718   2
   3  10  -3 17.9143  1.7268   2
  -3  10   3 18.9407  1.4825   1
   2 -10  -3 128.663   5.411   3
  -2 -10   3 130.965   5.370   3
   2  10  -3 142.233   6.212   2
  -2  10   3 139.096   5.276   1
   1 -10  -3 99.8247  4.2962   3
  -1 -10   3 103.789   4.193   3
  -1 -10   3 92.8120  3.7972   1
   1  10  -3 101.725   4.988   2
  -1  10   3 103.811   4.207   1
  -1  10   3 114.045   4.110   2
   0 -10  -3 64.6311  2.8735   2
   0 -10   3 65.9407  2.7663   1
   0 -10  -3 64.8841  3.0173   3
   0 -10   3 64.8453  2.8321   3
   0  10  -3 65.3131  3.6217   2
   0  10   3 67.5318  2.9762   1
  -1 -10  -3 47.8852  2.4714   2
   1 -10   3 51.8758  2.4446   1
  -1 -10  -3 52.1595  2.5188   3
   1 -10   3 50.1680  2.2244   3
   1  10   3 47.8629  2.5083   1
  -1  10  -3 45.7036  3.1567   2
  -2 -10  -3 91.8561  3.9836   3
  -2 -10  -3 89.0437  4.3799   2
   2 -10   3 89.5415  4.0325   1
  -2  10  -3 102.993   5.215   2
   2  10   3 96.9778  4.1485   1
  -3 -10  -3 216.654   8.948   2
   3 -10   3 202.779   7.961   1
  -3 -10  -3 202.887   7.785   3
   3  10   3 191.132   7.905   1
  -3  10  -3 210.137   9.521   2
  -4 -10  -3 188.429   7.371   3
  -4 -10  -3 195.657   8.717   2
   4 -10   3 193.087   7.829   1
  -4  10  -3 199.326   9.308   2
   4  10   3 188.567   7.726   1
   5 -10   3 20.4359  2.3860   1
  -5 -10  -3 24.4430  2.4710   2
  -5  10  -3 29.3174  2.9393   2
   5  10   3 26.2199  2.5606   1
   6 -10   3 60.8473  4.0343   1
  -6 -10  -3 63.2818  4.2903   2
   6  10   3 68.1158  4.2023   1
  -6  10  -3 74.9978  4.9184   2
  -7 -10  -3 126.504   6.755   2
   7 -10   3 120.518   6.255   1
   7  10   3 117.855   6.073   1
  -7  10  -3 108.231   7.190   2
   8 -10   3 156.580   7.969   1
  -8 -10  -3 170.965   8.863   2
  -8  10  -3 159.972   9.010   2
   9 -10   3 121.869   7.102   1
  -9 -10  -3 126.433   7.671   2
  -9  10  -3 127.455   8.131   2
 -10 -10  -3 133.903   8.219   2
  10 -10   3 130.680   7.954   1
 -10  10  -3 127.697   9.003   2
 -11 -10  -3 24.0221  4.3488   2
 -11  10  -3 20.1910  4.1974   2
  11 -11  -3 72.7149  5.6702   1
 -11  11   3 82.9634  5.8456   2
 -10 -11   3 55.6472  4.1615   3
 -10  11   3 57.9702  4.3668   2
  -9 -11   3 137.547   6.325   3
  -9  11   3 109.009   6.085   1
  -9  11   3 123.028   6.645   2
  -8 -11   3 54.0645  3.4607   3
   8 -11  -3 53.5650  3.2238   3
   8  11  -3 47.5124  4.1596   2
  -8  11   3 54.0913  3.5283   2
  -8  11   3 49.4476  3.5723   1
  -7 -11   3 160.233   7.019   3
   7 -11  -3 159.986   6.889   3
   7  11  -3 157.750   8.024   2
  -7  11   3 168.815   7.032   1
  -7  11   3 171.639   7.476   2
  -6 -11   3 56.4228  3.1939   3
   6 -11  -3 55.4439  2.9970   3
  -6  11   3 49.7416  2.9140   2
   6  11  -3 56.4862  2.4665   1
  -6  11   3 50.6018  3.0866   1
   6  11  -3 51.1310  3.6460   2
   5 -11  -3 232.261   8.702   3
  -5 -11   3 227.515   8.740   3
  -5  11   3 218.254   9.172   2
  -5  11   3 222.236   8.537   1
   5  11  -3 213.111   9.992   2
   4 -11  -3 320.949  12.287   3
  -4 -11   3 330.446  12.343   3
  -4  11   3 335.563  13.137   2
  -4  11   3 340.520  12.044   1
   3 -11  -3 130.998   5.293   3
  -3 -11   3 133.142   5.286   3
  -3  11   3 130.646   5.149   1
   3  11  -3 120.053   5.959   2
  -3  11   3 124.574   5.116   2
   2 -11  -3 555.236  19.421   3
  -2 -11   3 554.720  19.338   3
   2  11  -3 502.642  21.665   2
  -2  11   3 553.723  18.839   1
   1 -11  -3 320.190  11.989   3
  -1 -11   3 329.858  11.890   3
  -1 -11   3 304.787  11.240   1
   1  11  -3 316.133  13.578   2
  -1  11   3 332.229  11.692   1
  -1  11   3 353.377  12.681   2
   0 -11  -3 180.391   7.444   2
   0 -11  -3 179.194   7.155   3
   0 -11   3 187.673   6.975   3
   0 -11   3 190.527   6.777   1
   0  11  -3 188.293   8.335   2
   0  11   3 188.260   7.014   1
   1 -11   3 65.9648  2.9601   3
  -1 -11  -3 67.5853  3.2868   2
   1 -11   3 68.4637  3.1222   1
  -1 -11  -3 67.0179  3.2486   3
  -1  11  -3 86.2662  4.2851   2
   1  11   3 75.2440  3.2926   1
  -2 -11  -3 63.0853  3.1371   2
   2 -11   3 60.5366  2.9825   1
  -2 -11  -3 59.6654  2.9100   3
  -2  11  -3 60.2579  3.9175   2
   2  11   3 53.2615  2.9479   1
  -3 -11  -3 190.980   7.363   3
  -3 -11  -3 182.299   8.285   2
   3 -11   3 188.243   7.514   1
   3  11   3 187.797   7.483   1
  -3  11  -3 203.682   9.115   2
  -4 -11  -3 278.154  11.897   2
   4 -11   3 280.388  10.660   1
  -4 -11  -3 272.812  10.310   3
   4  11   3 265.516  10.538   1
  -4  11  -3 289.391  12.549   2
   5 -11   3 72.7487  4.1534   1
  -5 -11  -3 73.3739  4.3948   2
  -5  11  -3 75.9912  4.9008   2
   5  11   3 70.4836  4.1330   1
  -6 -11  -3 0.34555 1.30026   2
   6 -11   3 0.06574 1.37099   1
  -6  11  -3 1.47342 1.70602   2
   6  11   3 2.48493 1.39788   1
   7 -11   3 12.4455  2.4014   1
  -7 -11  -3 12.1041  2.3621   2
   7  11   3 12.0708  2.3856   1
  -7  11  -3 12.2654  2.7350   2
  -8 -11  -3 18.7890  3.0710   2
   8 -11   3 16.3341  2.9609   1
  -8  11  -3 16.9719  3.3324   2
  -9 -11  -3 94.9750  6.3695   2
  -9  11  -3 89.2715  6.7696   2
 -10 -11  -3 43.2640  5.2315   2
 -10  11  -3 49.1646  5.5455   2
 -11 -11  -3 0.88969 2.98910   2
  11 -11   3 1.97194 2.79408   1
 -11  11  -3 1.33203 2.78862   2
  11 -12  -3 3.28676 2.26314   1
 -11  12   3 3.32575 2.11745   2
 -10 -12   3 69.4727  4.5329   3
 -10  12   3 63.6161  4.6393   2
  -9 -12   3 127.752   6.569   3
  -9  12   3 135.651   6.761   1
   9  12  -3 144.602   8.095   2
  -9  12   3 143.449   7.014   2
  -8 -12   3 93.3447  4.6773   3
   8 -12  -3 94.1985  4.5359   3
  -8  12   3 79.1976  4.6707   2
   8  12  -3 78.7106  5.4704   2
  -8  12   3 79.2270  4.6420   1
  -7 -12   3 70.2279  3.9709   3
   7 -12  -3 76.4415  3.8621   3
   7  12  -3 66.9293  4.7787   2
  -7  12   3 72.1741  4.0145   1
  -7  12   3 70.5766  3.9048   2
   6 -12  -3 41.9206  2.5906   3
  -6 -12   3 39.6051  2.7290   3
   6  12  -3 40.6405  3.2300   2
  -6  12   3 38.1274  2.6961   1
  -6  12   3 41.4466  2.5047   2
   5 -12  -3 73.4314  3.7396   3
  -5 -12   3 71.5592  3.7939   3
   5  12  -3 84.3008  4.5930   2
  -5  12   3 80.9194  3.6969   2
  -5  12   3 79.2233  3.7933   1
   4 -12  -3 295.723  10.689   3
  -4 -12   3 299.158  10.716   3
  -4  12   3 279.948  10.393   1
   4  12  -3 265.336  11.984   2
  -4  12   3 269.409  11.201   2
   3 -12  -3 40.1490  2.5377   3
  -3 -12   3 41.9873  2.5211   3
   3  12  -3 52.1214  3.0911   2
  -3  12   3 52.7359  2.1417   2
  -3  12   3 49.8647  2.5512   1
   2 -12  -3 408.762  15.115   3
  -2 -12   3 413.359  15.041   3
   2  12  -3 408.832  17.004   2
  -2  12   3 430.335  14.718   1
  -1 -12   3 83.6761  3.6767   3
   1 -12  -3 87.2464  3.8529   3
  -1 -12   3 78.0937  3.2546   1
  -1  12   3 94.2653  3.5598   2
   1  12  -3 81.6224  4.4049   2
  -1  12   3 87.6027  3.7106   1
   0 -12   3 140.230   5.149   1
   0 -12  -3 140.253   5.587   3
   0 -12   3 139.360   5.340   3
   0  12  -3 131.667   6.466   2
   0  12   3 126.778   5.363   1
  -1 -12  -3 24.4975  1.5703   2
   1 -12   3 23.2464  1.6535   1
   1 -12   3 23.2453  1.5318   3
  -1 -12  -3 26.1266  1.7816   3
  -1  12  -3 24.8488  2.3565   2
   1  12   3 27.6391  1.8492   1
   2 -12   3 229.362   8.538   1
  -2 -12  -3 230.974   8.694   3
  -2 -12  -3 225.153   9.463   2
  -2  12  -3 232.620  10.344   2
   2  12   3 215.118   8.561   1
  -3 -12  -3 103.118   4.363   3
   3 -12   3 96.8471  4.5054   1
  -3 -12  -3 99.5420  4.8850   2
   3  12   3 97.3609  4.5123   1
  -3  12  -3 100.067   5.662   2
  -4 -12  -3 155.587   6.380   3
  -4 -12  -3 157.506   7.423   2
   4 -12   3 153.247   6.689   1
   4  12   3 162.117   6.732   1
  -4  12  -3 173.752   8.196   2
  -5 -12  -3 79.2250  4.5893   2
  -5 -12  -3 79.4300  3.7008   3
   5 -12   3 77.8891  4.3183   1
  -5  12  -3 71.3000  4.9824   2
   5  12   3 79.1052  4.2346   1
   6 -12   3 150.695   7.169   1
  -6 -12  -3 160.858   7.860   2
  -6  12  -3 157.159   8.416   2
   6  12   3 148.406   7.037   1
   7 -12   3 57.4029  4.3405   1
  -7 -12  -3 57.7227  4.5196   2
  -7  12  -3 73.0835  5.3757   2
   7  12   3 62.8960  4.2565   1
   8 -12   3 53.6025  4.5661   1
  -8 -12  -3 55.1642  4.5211   2
  -8  12  -3 51.9099  4.9552   2
   9 -12   3 32.5825  4.0368   1
  -9 -12  -3 39.7382  4.6774   2
  -9  12  -3 36.5767  4.8248   2
 -10 -12  -3 54.1680  5.8127   2
 -10  12  -3 52.3967  5.5668   2
 -11 -12  -3 35.8993  5.1821   2
  11 -12   3 36.3137  4.9297   1
 -11  12  -3 36.8810  5.4178   2
  11  13  -3 43.2574  5.1881   2
 -10 -13   3 37.5856  3.7674   3
 -10  13   3 34.6350  3.3751   2
  -9 -13   3 1.93749 1.43785   3
   9  13  -3 1.99716 2.15867   2
  -9  13   3 -1.5820  1.5495   1
  -9  13   3 1.01676 1.31939   2
  -8 -13   3 1.89681 1.35099   3
   8 -13  -3 2.28099 1.19290   3
  -8  13   3 1.58905 1.52537   1
  -8  13   3 0.89247 1.15459   2
   8  13  -3 -0.8751  1.6869   2
  -7 -13   3 83.9655  4.4212   3
   7 -13  -3 87.2147  4.2220   3
   7  13  -3 80.7881  5.2530   2
  -7  13   3 83.1557  4.4479   2
  -7  13   3 83.9208  4.4935   1
   6 -13  -3 111.157   4.685   3
  -6 -13   3 104.213   4.790   3
  -6  13   3 91.0813  4.6826   2
   6  13  -3 90.1446  5.4159   2
  -6  13   3 94.4501  4.6555   1
   5 -13  -3 53.9873  3.0959   3
  -5 -13   3 55.6007  3.1573   3
  -5  13   3 57.4298  3.1370   1
   5  13  -3 57.4423  3.7596   2
  -5  13   3 57.2968  2.8956   2
  -4 -13   3 135.075   5.722   3
   4 -13  -3 128.385   5.669   3
  -4  13   3 138.977   5.693   2
   4  13  -3 134.812   6.525   2
  -4  13   3 139.827   5.606   1
   3 -13  -3 49.4938  2.7567   3
  -3 -13   3 53.8465  2.7523   3
  -3  13   3 50.7324  2.6512   1
  -3  13   3 48.6434  2.2261   2
   3  13  -3 47.8234  3.1455   2
  -2 -13   3 4.98001 1.00925   3
   2 -13  -3 6.55513 1.12712   3
  -2  13   3 7.13151 1.04642   1
   1 -13  -3 36.3150  2.2595   3
  -1 -13   3 36.3601  1.7459   1
  -1 -13   3 34.6777  2.1094   3
  -1  13   3 38.2602  2.1663   1
  -1  13   3 43.6634  1.8446   2
   1  13  -3 38.2781  2.6863   2
   0 -13   3 70.4231  3.0373   1
   0 -13   3 70.2841  3.1913   3
   0 -13  -3 72.4544  3.4469   3
   0  13   3 75.5681  3.2561   2
   0  13   3 72.6258  3.3113   1
   0  13  -3 70.1976  4.1157   2
  -1 -13  -3 139.007   5.845   2
   1 -13   3 136.419   5.343   3
  -1 -13  -3 138.289   5.646   3
   1 -13   3 132.627   5.343   1
   1  13   3 131.370   5.492   1
  -1  13  -3 143.641   6.956   2
  -2 -13  -3 386.207  13.854   3
  -2 -13  -3 372.290  15.188   2
   2 -13   3 373.550  13.500   1
  -2  13  -3 388.760  16.171   2
   2  13   3 359.245  13.563   1
  -3 -13  -3 31.8633  2.3298   2
  -3 -13  -3 36.3995  2.2378   3
   3 -13   3 33.4265  2.3524   1
  -3  13  -3 34.0643  3.1266   2
   3  13   3 29.4859  2.3348   1
  -4 -13  -3 26.9580  2.0258   3
  -4 -13  -3 28.6428  2.4002   2
   4 -13   3 26.8327  2.4677   1
   4  13   3 23.7388  2.2778   1
  -4  13  -3 24.7735  2.9059   2
  -5 -13  -3 41.8334  3.1346   2
   5 -13   3 41.5536  3.1448   1
  -5 -13  -3 42.4246  2.5911   3
  -5  13  -3 39.8786  3.6406   2
   5  13   3 40.6483  2.9392   1
   6 -13   3 243.779   9.897   1
  -6 -13  -3 239.080  10.874   2
  -6 -13  -3 237.430   9.120   3
   6  13   3 230.559   9.798   1
  -6  13  -3 223.191  11.367   2
   7 -13   3 119.919   6.648   1
  -7 -13  -3 125.787   6.959   2
   7  13   3 129.147   6.584   1
  -7  13  -3 131.374   7.673   2
  -8 -13  -3 145.404   8.067   2
   8 -13   3 142.198   7.621   1
  -8  13  -3 151.667   8.769   2
   9 -13   3 21.4547  3.6395   1
  -9 -13  -3 20.1400  3.5661   2
  -9  13  -3 21.0725  3.7718   2
  10 -13   3 11.3280  3.2221   1
 -10 -13  -3 14.3690  3.5092   2
 -10  13  -3 6.40434 3.20645   2
 -11 -13  -3 57.2793  6.2513   2
 -11  13  -3 55.9209  5.9543   2
  12 -14  -3 58.6679  5.7676   1
  11 -14  -3 85.0499  6.0317   1
  11  14  -3 74.2668  6.3723   2
 -10 -14   3 10.7583  2.3269   3
 -10  14   3 9.38968 2.23512   2
  10  14  -3 8.93198 3.00647   2
 -10  14   3 9.69743 2.46686   1
  -9 -14   3 37.2944  3.2606   3
  -9  14   3 41.9863  3.4726   2
  -9  14   3 36.6025  3.6081   1
   8 -14  -3 73.0718  3.8128   3
  -8 -14   3 61.2041  4.0021   3
  -8  14   3 69.6564  4.1111   2
  -8  14   3 63.6156  4.1606   1
   8  14  -3 61.4050  5.0009   2
   7 -14  -3 109.758   5.170   3
  -7 -14   3 107.778   5.313   3
   7  14  -3 107.423   6.335   2
  -7  14   3 108.917   5.372   1
  -7  14   3 110.284   5.384   2
   6 -14  -3 392.481  14.492   3
  -6 -14   3 391.314  14.571   3
  -6  14   3 390.434  15.727   2
  -6  14   3 374.267  14.236   1
   6  14  -3 376.906  16.522   2
   5 -14  -3 92.2910  4.2270   3
  -5 -14   3 94.9407  4.3399   3
  -5  14   3 85.4687  4.1156   2
  -5  14   3 86.9508  4.1986   1
   5  14  -3 80.3350  4.8048   2
   4 -14  -3 44.9654  2.8781   3
  -4 -14   3 53.0682  2.9664   3
  -4  14   3 54.0931  2.8915   1
  -4  14   3 57.1771  2.5893   2
   4  14  -3 51.4126  3.4704   2
  -3 -14   3 14.8597  1.5568   3
   3 -14  -3 16.1660  1.6627   3
  -3  14   3 11.6453  0.8941   2
  -3  14   3 14.7132  1.5666   1
   3  14  -3 13.5788  1.8386   2
  -2 -14   3 167.532   6.649   3
   2 -14  -3 164.415   6.746   3
  -2  14   3 164.296   6.506   1
  -2  14   3 176.926   6.734   2
   2  14  -3 162.987   7.661   2
  -1 -14   3 40.7352  2.3034   3
   1 -14  -3 42.4658  2.4822   3
  -1 -14   3 38.2687  1.8699   1
   1  14  -3 44.2430  2.9814   2
  -1  14   3 42.3578  2.3251   1
  -1  14   3 43.9789  2.0075   2
   0 -14   3 61.1815  2.8036   1
   0 -14  -3 61.6170  3.1958   3
   0 -14   3 63.6576  3.0922   3
   0  14   3 63.2101  3.0974   1
   0  14  -3 66.8684  3.9211   2
   0  14   3 67.6814  3.0099   2
   1 -14   3 245.345   8.901   3
   1 -14   3 234.202   8.781   1
  -1 -14  -3 243.036   9.235   3
  -1 -14  -3 237.522   9.768   2
   1  14   3 232.835   8.957   1
  -1  14  -3 243.311  10.829   2
  -2 -14  -3 204.870   8.958   2
   2 -14   3 213.129   8.160   1
  -2 -14  -3 210.888   8.367   3
   2  14   3 212.931   8.196   1
  -2  14  -3 227.850  10.024   2
   3 -14   3 133.077   5.608   1
  -3 -14  -3 128.581   5.442   3
  -3 -14  -3 126.072   5.962   2
  -3  14  -3 132.063   6.869   2
   3  14   3 118.456   5.466   1
   4 -14   3 113.001   5.318   1
  -4 -14  -3 109.625   5.630   2
  -4 -14  -3 115.803   4.973   3
  -4  14  -3 121.170   6.639   2
   4  14   3 107.297   5.158   1
   5 -14   3 56.2336  3.7250   1
  -5 -14  -3 58.6785  3.1744   3
  -5 -14  -3 58.1472  3.8690   2
  -5  14  -3 58.4193  4.4382   2
   5  14   3 55.7836  3.4989   1
   6 -14   3 22.7806  2.8194   1
  -6 -14  -3 22.5249  2.1520   3
  -6 -14  -3 25.2260  2.9200   2
  -6  14  -3 24.3583  3.4472   2
   6  14   3 25.8988  2.8202   1
  -7 -14  -3 90.9091  5.7972   2
   7 -14   3 91.5875  5.5264   1
  -7  14  -3 97.3054  6.5323   2
  -8 -14  -3 69.2806  5.2872   2
   8 -14   3 69.4609  5.2948   1
  -8  14  -3 69.2711  5.6630   2
  -9 -14  -3 19.0880  3.5917   2
   9 -14   3 13.6255  3.1674   1
  -9  14  -3 23.3842  4.0114   2
 -10 -14  -3 23.1642  4.0276   2
  10 -14   3 21.7451  3.9137   1
 -11 -14  -3 32.8049  4.9616   2
 -11  14  -3 26.2598  4.7634   2
  12 -15  -3 14.1207  3.5650   1
  11 -15  -3 39.0938  4.4652   1
 -10 -15   3 20.6585  2.9030   3
 -10  15   3 24.3735  3.2657   1
  10  15  -3 26.6166  3.9020   2
  -9 -15   3 39.2146  3.2422   3
   9  15  -3 32.9875  4.2699   2
  -9  15   3 38.7897  3.3036   2
  -9  15   3 38.0847  3.8123   1
  -8 -15   3 85.2148  4.8373   3
  -8  15   3 94.9588  5.1360   1
  -8  15   3 93.9957  5.0718   2
   8  15  -3 97.2498  6.1415   2
  -7 -15   3 36.2821  2.8838   3
   7 -15  -3 34.7607  2.6144   3
   7  15  -3 31.9643  3.4535   2
  -7  15   3 31.6703  2.5170   2
  -7  15   3 27.8824  2.8386   1
  -6 -15   3 126.968   5.875   3
   6 -15  -3 121.837   5.782   3
   6  15  -3 129.934   6.936   2
  -6  15   3 138.024   5.942   1
  -6  15   3 141.209   6.140   2
  -5 -15   3 80.6917  3.8980   3
   5 -15  -3 77.4378  3.8435   3
   5  15  -3 64.1519  4.3159   2
  -5  15   3 70.8990  3.5424   2
  -5  15   3 70.2372  3.7229   1
   4 -15  -3 37.6679  2.4941   3
  -4 -15   3 35.2888  2.4738   3
   4  15  -3 35.2793  2.8755   2
  -4  15   3 40.2716  2.0783   2
  -4  15   3 38.4673  2.4827   1
   3 -15  -3 58.8959  2.9711   3
  -3 -15   3 59.4403  2.9347   3
  -3  15   3 51.0432  2.7910   1
  -3  15   3 47.6086  2.3652   2
   3  15  -3 40.4639  3.1659   2
   2 -15  -3 303.941  11.851   3
  -2 -15   3 313.656  11.783   3
  -2  15   3 315.047  11.508   1
   2  15  -3 298.295  13.400   2
  -2  15   3 346.270  12.523   2
  -1 -15   3 36.0120  1.8205   1
   1 -15  -3 38.3853  2.4832   3
  -1 -15   3 41.0243  2.3409   3
   1  15  -3 38.8215  2.8888   2
  -1  15   3 42.7321  2.3520   1
  -1  15   3 43.3343  2.0167   2
   0 -15  -3 65.2969  3.2667   3
   0 -15   3 63.0640  3.0364   3
   0 -15   3 61.0023  2.8037   1
   0  15  -3 64.9380  3.9464   2
   0  15   3 63.1687  2.9905   2
   0  15   3 62.7637  3.1049   1
  -1 -15  -3 15.3541  1.6406   3
   1 -15   3 13.7480  1.3464   3
   1 -15   3 12.3472  1.4003   1
  -1  15  -3 7.04373 1.78145   2
   2 -15   3 154.665   6.148   1
  -2 -15  -3 152.601   6.302   3
   2 -15   3 151.281   5.891   3
  -2 -15  -3 146.132   6.624   2
  -2  15  -3 154.988   7.752   2
   2  15   3 151.989   6.194   1
  -3 -15  -3 223.356   8.807   3
  -3 -15  -3 219.832   9.640   2
   3 -15   3 228.081   8.801   1
  -3  15  -3 232.413  10.719   2
   3  15   3 219.735   8.744   1
  -4 -15  -3 209.737   8.737   3
   4 -15   3 232.289   9.073   1
  -4 -15  -3 227.781   9.953   2
   4  15   3 222.318   8.911   1
  -4  15  -3 233.524  10.931   2
  -5 -15  -3 155.203   6.391   3
  -5 -15  -3 151.628   7.389   2
   5 -15   3 152.712   6.915   1
  -5  15  -3 153.053   8.178   2
   5  15   3 142.260   6.769   1
   6 -15   3 152.510   7.261   1
  -6 -15  -3 153.908   7.814   2
  -6 -15  -3 150.518   6.448   3
  -6  15  -3 168.857   8.786   2
   6  15   3 144.760   7.101   1
  -7 -15  -3 1.43314 1.76053   2
   7 -15   3 1.09559 1.97108   1
  -7  15  -3 3.54652 2.20230   2
  -8 -15  -3 38.4671  4.0443   2
   8 -15   3 40.4909  4.2457   1
  -8  15  -3 37.9880  4.3612   2
  -9 -15  -3 80.7163  6.0486   2
   9 -15   3 88.7875  6.0708   1
  -9  15  -3 81.0316  6.7230   2
  10 -15   3 31.6402  4.3964   1
 -10 -15  -3 30.1497  4.5305   2
 -10  15  -3 33.0557  4.8320   2
 -11 -15  -3 2.95592 2.90936   2
 -11  15  -3 -0.3075  2.7579   2
  13 -16  -3 12.3476  3.6461   1
 -10 -16   3 8.80156 2.21066   3
  10  16  -3 10.5732  3.2061   2
 -10  16   3 12.0653  2.7778   1
  -9 -16   3 39.8122  3.4777   3
   9  16  -3 46.9151  4.5873   2
  -9  16   3 38.0865  3.7612   1
  -8 -16   3 16.2253  2.2567   3
  -8  16   3 13.4467  2.1183   2
  -8  16   3 18.0089  2.5952   1
   8  16  -3 20.3766  3.3136   2
   7 -16  -3 43.8655  2.9638   3
  -7 -16   3 41.8942  3.1324   3
  -7  16   3 42.8503  3.2427   1
   7  16  -3 36.0910  3.6927   2
  -7  16   3 38.9977  2.8197   2
  -6 -16   3 3.06365 1.35231   3
   6 -16  -3 4.33881 1.30846   3
  -6  16   3 1.95610 1.22478   1
   6  16  -3 0.03010 1.38421   2
  -6  16   3 1.11263 0.88578   2
  -5 -16   3 50.3238  3.2024   3
   5 -16  -3 50.5041  3.1552   3
  -5  16   3 57.7659  3.2472   1
   5  16  -3 57.4827  3.9221   2
  -5  16   3 58.5080  2.9446   2
   4 -16  -3 22.5076  2.0174   3
  -4 -16   3 21.8870  2.0641   3
  -4  16   3 22.6035  1.9737   1
   4  16  -3 20.3631  2.5098   2
  -4  16   3 20.6733  1.4700   2
   3 -16  -3 177.747   7.604   3
  -3 -16   3 179.818   7.528   3
  -3  16   3 197.945   7.477   1
   3  16  -3 183.838   8.667   2
  -3  16   3 203.522   7.741   2
   2 -16  -3 245.747   9.429   3
  -2 -16   3 245.039   9.322   3
  -2  16   3 248.387   9.156   1
   2  16  -3 235.264  10.711   2
  -2  16   3 239.489   9.749   2
  -1 -16   3 6.21059 0.80118   1
   1 -16  -3 5.88806 1.27586   3
  -1 -16   3 6.65617 1.13413   3
   1  16  -3 8.58585 1.56620   2
  -1  16   3 12.0929  1.4229   1
   0 -16  -3 106.140   4.585   3
   0 -16   3 102.630   4.045   1
   0 -16   3 102.549   4.339   3
   0  16   3 99.1153  4.3779   1
   0  16  -3 86.2937  5.2662   2
   0  16   3 100.113   4.427   2
  -1 -16  -3 315.147  12.153   3
   1 -16   3 317.708  11.835   3
   1 -16   3 319.426  11.612   1
   1  16   3 331.741  13.086   2
   1  16   3 315.938  11.842   1
  -1  16  -3 337.374  14.182   2
  -2 -16  -3 131.601   5.947   2
   2 -16   3 139.559   5.344   3
  -2 -16  -3 137.853   5.773   3
   2 -16   3 130.461   5.529   1
   2  16   3 122.223   5.516   1
  -2  16  -3 134.133   7.033   2
   3 -16   3 236.036   9.026   1
  -3 -16  -3 230.155   9.089   3
  -3 -16  -3 226.495   9.898   2
  -3  16  -3 243.011  11.067   2
   3  16   3 220.654   8.945   1
  -4 -16  -3 180.352   7.315   3
  -4 -16  -3 171.078   8.132   2
   4 -16   3 180.652   7.553   1
   4  16   3 175.248   7.385   1
  -4  16  -3 187.075   9.206   2
  -5 -16  -3 200.589   9.296   2
   5 -16   3 203.413   8.562   1
  -5 -16  -3 204.771   8.142   3
  -5  16  -3 196.203  10.267   2
   5  16   3 197.252   8.461   1
  -6 -16  -3 179.926   8.878   2
  -6 -16  -3 179.888   7.488   3
   6 -16   3 182.258   8.291   1
  -6  16  -3 183.684   9.651   2
   6  16   3 184.892   8.110   1
  -7 -16  -3 41.2040  3.8411   2
   7 -16   3 39.7845  4.0861   1
  -7  16  -3 55.2372  4.7234   2
   7  16   3 41.1745  3.5876   1
   8 -16   3 19.5905  3.2924   1
  -8 -16  -3 23.8325  3.4628   2
  -8  16  -3 23.2972  3.7944   2
  -9 -16  -3 77.6960  5.8965   2
   9 -16   3 74.1879  5.9273   1
  -9  16  -3 80.5714  6.7282   2
 -10 -16  -3 19.7417  3.9874   2
  10 -16   3 16.6399  3.8791   1
 -10  16  -3 26.9176  4.7837   2
 -11 -16  -3 5.24829 3.31453   2
 -11  16  -3 4.61615 3.26815   2
  12 -17  -3 99.3457  7.3022   1
  12  17  -3 89.9357  7.6762   2
  11 -17  -3 94.8170  6.8446   1
  11  17  -3 97.2477  7.5715   2
 -10 -17   3 2.40708 1.75410   3
  10  17  -3 0.45575 2.51029   2
 -10  17   3 2.48713 2.21240   1
  -9 -17   3 18.6184  2.5696   3
   9  17  -3 21.6645  3.6450   2
  -9  17   3 17.8389  2.8679   1
  -8 -17   3 78.8422  4.5541   3
   8  17  -3 80.4632  5.7553   2
  -8  17   3 77.8835  4.8323   1
  -8  17   3 81.5086  4.8132   2
   7 -17  -3 135.454   6.078   3
  -7 -17   3 134.373   6.175   3
   7  17  -3 112.642   7.106   2
  -7  17   3 135.047   6.391   2
  -7  17   3 133.470   6.247   1
  -6 -17   3 104.278   5.074   3
   6 -17  -3 109.821   5.036   3
  -6  17   3 99.0463  4.9569   2
   6  17  -3 102.143   6.127   2
  -6  17   3 98.9329  4.9738   1
   5 -17  -3 1.51937 1.14100   3
  -5 -17   3 0.66073 1.13875   3
  -5  17   3 1.83478 0.82293   2
  -5  17   3 1.70131 1.17876   1
   5  17  -3 1.35739 1.43443   2
  -4 -17   3 21.2223  2.1305   3
   4 -17  -3 20.0654  2.0638   3
  -4  17   3 23.1755  1.5846   2
   4  17  -3 23.4944  2.6710   2
  -4  17   3 22.5770  1.9838   1
  -3 -17   3 19.6472  1.9277   3
   3 -17  -3 22.2273  2.0472   3
  -3  17   3 20.1783  1.3937   2
   3  17  -3 20.2272  2.2837   2
  -3  17   3 19.3380  1.8974   1
   2 -17  -3 30.5976  2.2562   3
  -2 -17   3 26.9893  2.0993   3
  -2  17   3 26.8475  1.6739   2
  -2  17   3 27.4766  2.0619   1
   2  17  -3 32.1792  2.7907   2
  -1 -17   3 8.85170 0.92233   1
   1 -17  -3 6.97419 1.32942   3
  -1 -17   3 8.15893 1.29509   3
   1  17  -3 7.56554 1.63228   2
  -1  17   3 9.24317 1.03663   2
  -1  17   3 7.86331 1.28178   1
   0 -17   3 66.9375  3.0852   1
   0 -17   3 67.4867  3.3747   3
   0 -17  -3 69.9359  3.6377   3
   0  17   3 72.6396  3.5235   1
   0  17  -3 73.2226  4.4539   2
   0  17   3 75.4095  3.4368   2
  -1 -17  -3 101.313   4.512   3
   1 -17   3 93.9137  4.0953   1
   1 -17   3 95.5124  4.1313   3
   1  17   3 94.0198  4.4347   2
   1  17   3 92.0459  4.2592   1
  -1  17  -3 89.8220  5.3929   2
  -2 -17  -3 79.9188  4.0024   3
   2 -17   3 77.1891  3.8173   1
  -2 -17  -3 79.9887  4.0227   2
   2 -17   3 81.6592  3.6006   3
  -2  17  -3 81.7356  5.0540   2
   2  17   3 80.0945  3.8903   1
  -3 -17  -3 54.7662  3.2762   2
   3 -17   3 56.9931  3.3055   1
  -3 -17  -3 54.2492  3.2183   3
  -3  17  -3 56.2799  4.3655   2
   3  17   3 58.2300  3.2840   1
  -4 -17  -3 24.3074  2.2528   3
  -4 -17  -3 23.2083  2.3437   2
   4 -17   3 25.6947  2.5645   1
  -4  17  -3 25.6886  3.3776   2
   4  17   3 21.1647  2.3021   1
  -5 -17  -3 22.6051  2.3183   3
   5 -17   3 18.8589  2.5930   1
  -5 -17  -3 23.8069  2.6042   2
   5  17   3 17.1826  2.2574   1
  -5  17  -3 21.3499  3.1780   2
  -6 -17  -3 146.985   7.467   2
   6 -17   3 151.108   7.152   1
  -6 -17  -3 143.428   6.335   3
  -6  17  -3 143.142   8.390   2
   7 -17   3 70.9890  5.0137   1
  -7 -17  -3 67.8076  4.9741   2
  -7  17  -3 78.8426  6.1649   2
   8 -17   3 10.6554  2.8766   1
  -8 -17  -3 9.42600 2.62273   2
  -8  17  -3 12.0123  3.2600   2
  -9 -17  -3 9.20507 2.85277   2
   9 -17   3 9.23853 2.99239   1
  -9  17  -3 18.5124  3.8034   2
 -10 -17  -3 3.51024 2.78604   2
  10 -17   3 4.55275 2.99055   1
 -11 -17  -3 2.17012 2.70973   2
 -11  17  -3 2.85697 2.96248   2
  12 -18  -3 68.8021  6.1409   1
 -10 -18   3 43.7004  3.9862   3
 -10  18   3 46.0626  4.3874   1
  10  18  -3 46.1885  5.4571   2
  -9 -18   3 25.0790  3.0189   3
  -9  18   3 30.4364  3.4746   1
   9  18  -3 36.2467  4.5091   2
  -8 -18   3 50.1744  3.5786   3
   8 -18  -3 49.5232  3.3691   3
   8  18  -3 40.2175  4.3395   2
  -8  18   3 37.4488  3.6227   1
   7 -18  -3 128.954   6.107   3
  -7 -18   3 125.117   6.062   3
  -7  18   3 124.122   6.115   1
   7  18  -3 124.440   7.260   2
   6 -18  -3 136.040   5.875   3
  -6 -18   3 125.988   5.941   3
   6  18  -3 114.136   6.951   2
  -6  18   3 122.584   5.958   2
  -6  18   3 127.682   5.878   1
   5 -18  -3 43.0938  2.8403   3
  -5 -18   3 40.9298  2.8916   3
   5  18  -3 36.3928  3.3897   2
  -5  18   3 37.0292  2.3945   2
  -5  18   3 40.2582  2.8743   1
   4 -18  -3 6.38191 1.35818   3
  -4 -18   3 2.40539 1.20057   3
  -4  18   3 6.71643 0.99890   2
   4  18  -3 6.28262 1.75650   2
  -4  18   3 6.53544 1.35722   1
   3 -18  -3 22.6143  2.1883   3
  -3 -18   3 23.5550  2.1472   3
  -3  18   3 30.3227  1.7402   2
  -3  18   3 27.2613  2.1516   1
   3  18  -3 25.2386  2.5715   2
  -2 -18   3 52.2746  2.9392   3
   2 -18  -3 55.1079  3.1129   3
   2  18  -3 44.5923  3.4436   2
  -2  18   3 50.5857  2.8555   1
  -2  18   3 48.0645  2.5652   2
   1 -18  -3 53.0353  3.1681   3
  -1 -18   3 54.8431  3.0114   3
  -1 -18   3 51.1507  2.4120   1
   1  18  -3 58.0248  3.8156   2
  -1  18   3 59.6141  2.8315   2
  -1  18   3 60.2511  3.0497   1
   0 -18  -3 193.281   7.915   3
   0 -18   3 199.665   7.223   1
   0 -18   3 196.838   7.625   3
   0  18   3 196.564   8.141   2
   0  18   3 191.544   7.580   1
   0  18  -3 181.933   9.177   2
   1 -18   3 99.7806  4.5268   3
   1 -18   3 102.009   4.470   1
  -1 -18  -3 100.607   4.880   3
   1  18   3 105.658   4.723   1
   1  18   3 112.161   4.964   2
  -1  18  -3 115.929   6.119   2
   2 -18   3 8.46996 1.47098   1
   2 -18   3 8.13468 1.22851   3
  -2 -18  -3 7.55939 1.46120   3
   2  18   3 12.0280  1.6069   2
   2  18   3 11.4956  1.5845   1
  -2  18  -3 11.7689  2.2149   2
  -3 -18  -3 38.0374  2.7302   2
  -3 -18  -3 45.1389  2.8846   3
   3 -18   3 39.8148  2.7666   1
  -3  18  -3 46.1997  3.8263   2
   3  18   3 41.8668  2.8883   1
  -4 -18  -3 93.4126  4.9830   2
  -4 -18  -3 95.6513  4.6825   3
   4 -18   3 100.524   4.876   1
  -4  18  -3 87.1671  5.7933   2
   4  18   3 90.0561  4.7863   1
  -5 -18  -3 82.3902  4.4023   3
  -5 -18  -3 81.9497  4.9285   2
   5 -18   3 85.4939  4.8368   1
   5  18   3 93.6663  4.8208   1
  -5  18  -3 92.7758  6.0382   2
  -6 -18  -3 37.8702  2.9549   3
   6 -18   3 44.1600  3.8153   1
  -6 -18  -3 43.8446  3.5695   2
  -6  18  -3 44.2385  4.6311   2
  -7 -18  -3 51.0338  4.2920   2
   7 -18   3 51.4883  4.4360   1
  -7  18  -3 47.0786  4.7015   2
   8 -18   3 10.4265  2.9160   1
  -8 -18  -3 15.9042  2.9809   2
  -8  18  -3 7.09345 2.81487   2
  -9 -18  -3 19.9193  3.6275   2
   9 -18   3 21.2849  3.7385   1
  -9  18  -3 23.0465  4.0815   2
 -10 -18  -3 34.8222  4.8276   2
  10 -18   3 27.9011  4.4351   1
 -10  18  -3 30.7402  4.8133   2
 -11  18  -3 22.3406  4.6369   2
  12 -19  -3 25.4879  4.2668   1
  11  19  -3 15.1346  4.1253   2
 -10 -19   3 31.8421  3.6434   3
  10  19  -3 37.2230  5.0504   2
 -10  19   3 34.7860  4.0404   1
  -9 -19   3 11.3153  2.2417   3
  -9  19   3 17.9674  3.0327   1
   9  19  -3 15.9818  3.4041   2
  -8 -19   3 28.6812  3.0755   3
  -8  19   3 35.4110  3.5185   1
   8  19  -3 40.9477  4.6025   2
  -7 -19   3 35.7970  3.1768   3
   7 -19  -3 44.8777  3.1016   3
   7  19  -3 38.7153  3.9845   2
  -7  19   3 32.0732  3.2587   1
  -6 -19   3 68.0916  4.1166   3
   6 -19  -3 66.5714  3.9465   3
  -6  19   3 77.1360  4.2366   1
   6  19  -3 74.7509  5.1642   2
  -5 -19   3 106.079   5.179   3
   5 -19  -3 113.763   5.221   3
  -5  19   3 104.141   4.972   2
   5  19  -3 98.5812  5.9613   2
  -5  19   3 102.572   5.030   1
  -4 -19   3 54.6984  3.2730   3
   4 -19  -3 53.3158  3.2818   3
  -4  19   3 56.8613  2.8946   2
  -4  19   3 51.8503  3.2000   1
   4  19  -3 51.3627  3.8206   2
  -3 -19   3 9.27985 1.53519   3
   3 -19  -3 9.32341 1.58254   3
   3  19  -3 9.47325 1.92753   2
  -3  19   3 10.0632  1.1513   2
  -3  19   3 8.85556 1.53454   1
  -2 -19   3 136.760   5.963   3
   2 -19  -3 138.366   6.142   3
  -2  19   3 143.873   6.104   2
   2  19  -3 137.618   7.120   2
  -2  19   3 144.973   5.928   1
   1 -19  -3 134.531   5.749   3
  -1 -19   3 135.256   5.507   3
  -1 -19   3 138.914   4.841   1
  -1  19   3 118.917   5.360   1
   1  19  -3 112.948   6.415   2
  -1  19   3 118.643   5.507   2
   0 -19  -3 476.477  17.814   3
   0 -19   3 476.754  16.792   1
   0 -19   3 470.118  17.499   3
   0  19  -3 471.549  20.259   2
   0  19   3 500.814  17.295   1
   0  19   3 497.469  19.182   2
   1 -19   3 235.049   8.882   1
  -1 -19  -3 246.268   9.542   3
   1 -19   3 236.606   9.110   3
  -1  19  -3 236.331  11.212   2
   1  19   3 246.474  10.052   2
   1  19   3 226.020   9.155   1
  -2 -19  -3 30.8276  2.5970   3
   2 -19   3 31.8165  2.4288   1
   2 -19   3 35.8778  2.3087   3
   2  19   3 42.4018  2.7324   1
  -2  19  -3 47.6222  3.7547   2
   2  19   3 47.1296  2.8212   2
   3 -19   3 56.4951  3.2832   1
  -3 -19  -3 57.2877  3.3174   3
   3  19   3 44.6513  3.2246   1
  -3  19  -3 48.6743  4.3588   2
  -4 -19  -3 263.784  11.926   2
  -4 -19  -3 280.139  10.915   3
   4 -19   3 287.089  10.973   1
   4  19   3 286.247  10.937   1
  -4  19  -3 268.352  13.151   2
  -5 -19  -3 157.173   6.814   3
  -5 -19  -3 159.392   7.625   2
   5 -19   3 162.429   7.203   1
  -5  19  -3 147.710   8.594   2
   5  19   3 145.886   7.108   1
  -6 -19  -3 34.9016  2.8475   3
   6 -19   3 32.5587  3.4869   1
  -6 -19  -3 28.7310  3.1230   2
   6  19   3 35.3590  3.2788   1
  -6  19  -3 36.3840  4.3698   2
   7 -19   3 -0.3334  2.0214   1
  -7 -19  -3 2.37696 1.80127   2
  -7  19  -3 1.38172 2.11295   2
  -8 -19  -3 33.9323  4.0272   2
   8 -19   3 34.2555  4.1826   1
  -8  19  -3 31.1970  4.3084   2
   9 -19   3 17.9297  3.6456   1
  -9 -19  -3 22.0508  3.6837   2
  -9  19  -3 20.0405  4.0365   2
 -10 -19  -3 28.9638  4.4367   2
  10 -19   3 27.4261  4.3925   1
 -10  19  -3 26.0289  4.4807   2
  12 -20  -3 22.4606  4.1015   1
  11  20  -3 15.4688  4.0896   2
 -10 -20   3 14.4749  2.7225   3
 -10  20   3 18.8591  3.3162   1
  10  20  -3 13.2222  3.7964   2
  -9 -20   3 20.3911  2.7643   3
   9  20  -3 24.6479  4.2030   2
[truncated: 475,455 more chars]
