# Supplementary material for: Crystal structure of [1,3-bis­(di­phenyl­phosphan­yl)propane-κ2 P,P′](N,N′-di­methyl­thio­urea-κS)(thio­cyanato-κN)copper(I)
Source: Acta Crystallogr E Crystallogr Commun. 2015 Feb 11;71(Pt 3):m61–2. doi: 10.1107/S2056989015002479 (PMC4350702; doi:10.1107/S2056989015002479)
Supplement: Supplementary file 2 [file e-71-00m61-Isup2.hkl]

#
# h,k,l, Fc-squared, Fo-squared, sigma(Fo-squared), status flag
#
data_I
_shelx_title ' 13RN033_0m in P2(1)'
_shelx_refln_list_code          4
_shelx_F_calc_maximum      423.49
_exptl_crystal_F_000      1328.00
_reflns_d_resolution_high  0.6791

loop_
 _space_group_symop_operation_xyz
 'x, y, z'
 '-x, y+1/2, -z'

_cell_length_a     9.9727
_cell_length_b    31.9706
_cell_length_c    10.2162
_cell_angle_alpha  90.000
_cell_angle_beta  110.022
_cell_angle_gamma  90.000

_shelx_F_squared_multiplier     1.000

loop_
 _refln_index_h
 _refln_index_k
 _refln_index_l
 _refln_F_squared_calc
 _refln_F_squared_meas
 _refln_F_squared_sigma
 _refln_observed_status
   0 -44   0        278.93        452.62        84.67 o
   1 -44   0         77.22        160.50        46.50 o
   2 -44   0        290.79        384.04        54.68 o
   1 -43   0       1382.67       1847.43        97.36 o
   2 -43   0        228.88        302.56        49.31 o
   3 -43   0        346.73        424.60        59.21 o
   0 -42   0        423.32        755.91        98.27 o
   1 -42   0        356.91        552.03        58.73 o
   2 -42   0        546.77        674.14        88.39 o
   3 -42   0        118.07         64.82        38.39 o
   4 -42   0        611.45        709.64        90.70 o
   1 -41   0         14.29         60.69        37.88 o
   2 -41   0        538.75        701.07        60.47 o
   3 -41   0         77.70        112.90        59.30 o
   4 -41   0         17.44          4.35        51.91 o
   5 -41   0        163.32        193.40        64.99 o
   0 -40   0        781.81        901.30        98.18 o
   1 -40   0       2504.76       2987.49       166.89 o
   2 -40   0        113.33        161.63        39.62 o
   3 -40   0        222.28        222.97        62.64 o
   4 -40   0        232.14        347.53        61.52 o
   5 -40   0         10.09         28.20        52.00 o
   6 -40   0        225.73        261.20        65.66 o
   1 -39   0        334.00        411.99        48.20 o
   2 -39   0        412.12        417.22        48.92 o
   3 -39   0        780.13        991.11        67.96 o
   4 -39   0          2.77         -0.41        31.25 o
   5 -39   0        605.45        615.03        83.69 o
   6 -39   0        301.05        274.13        64.26 o
   7 -39   0        444.42        475.18        79.11 o
   0 -38   0        468.26        764.40        84.09 o
   1 -38   0         49.55         40.82        31.92 o
   2 -38   0        336.60        352.92        43.92 o
   3 -38   0         29.80         46.53        31.91 o
   4 -38   0       1096.86       1219.43        71.14 o
   5 -38   0        374.51        480.83        73.75 o
   6 -38   0         83.00         98.26        52.27 o
   7 -38   0         44.42         24.72        43.05 o
   1 -37   0        291.34        311.47        41.22 o
   2 -37   0        830.27        925.78        62.11 o
   3 -37   0        214.96        285.15        40.31 o
   4 -37   0         28.26         24.52        31.12 o
   5 -37   0        164.63        122.76        54.40 o
   6 -37   0       1216.51       1268.39       104.64 o
   7 -37   0        322.96        356.58        68.74 o
   8 -37   0        745.49        801.95        65.50 o
   0 -36   0         41.81         67.77        43.05 o
   1 -36   0       1119.83       1220.52        67.19 o
   2 -36   0         12.37         33.75        28.88 o
   3 -36   0        105.99        162.91        41.36 o
   4 -36   0         70.35        115.45        32.84 o
   5 -36   0        132.38        112.44        51.11 o
   6 -36   0        154.50        187.43        54.89 o
   7 -36   0        473.11        652.61        58.10 o
   8 -36   0         42.12         36.84        34.56 o
   1 -35   0       1688.78       1764.03        78.20 o
   2 -35   0        751.98        854.98        56.82 o
   3 -35   0         22.41         22.36        27.33 o
   4 -35   0       2089.05       2430.23        93.00 o
   5 -35   0        600.84        776.15        82.79 o
   6 -35   0         28.63         42.26        45.61 o
   7 -35   0        838.19        826.89        84.33 o
   8 -35   0         63.07         81.11        34.67 o
   9 -35   0         19.11        -17.57        42.65 o
   0 -34   0       2550.06       2672.86       135.45 o
   1 -34   0       1467.85       1538.41        69.98 o
   2 -34   0        711.77        892.39        56.44 o
   3 -34   0        625.06        704.94        51.89 o
   4 -34   0       1598.48       1874.44        79.13 o
   5 -34   0        236.43        188.95        51.74 o
   6 -34   0        250.14        273.38        57.49 o
   7 -34   0         21.21         56.94        31.22 o
   8 -34   0        230.03        231.59        40.30 o
   9 -34   0        480.61        496.89        71.23 o
   1 -33   0        872.54        904.32        55.89 o
   2 -33   0        678.29        754.96        50.27 o
   3 -33   0        605.35        644.47        47.91 o
   4 -33   0       1603.98       1695.57        97.27 o
   5 -33   0        117.61        186.79        51.32 o
   6 -33   0         44.46         32.52        40.80 o
   7 -33   0        108.67         89.78        45.39 o
   8 -33   0         49.34         32.65        29.90 o
   9 -33   0         98.69         92.51        36.96 o
   0 -32   0       1221.05       1170.92        85.47 o
   1 -32   0         86.98        126.02        27.69 o
   2 -32   0        164.40        197.67        37.86 o
   3 -32   0        153.87        137.26        28.86 o
   4 -32   0        295.70        321.35        50.30 o
   5 -32   0        688.04        669.08        48.54 o
   6 -32   0        315.92        334.30        58.31 o
   7 -32   0        205.79        268.64        55.63 o
   8 -32   0          4.96          5.03        28.89 o
   9 -32   0        139.18        139.58        37.16 o
   1 -31   0       4341.04       4538.02       155.78 o
   2 -31   0        334.29        354.06        35.66 o
   3 -31   0         48.37         25.34        24.12 o
   4 -31   0        864.38        891.79        51.80 o
   5 -31   0        778.84        803.34        56.62 o
   6 -31   0        456.57        443.97        62.70 o
   7 -31   0        352.06        453.64        64.46 o
   8 -31   0         99.62        120.85        33.58 o
   9 -31   0        122.96         80.68        34.86 o
   0 -30   0       1037.92       1194.25        78.42 o
   1 -30   0       1865.08       2031.19        75.31 o
   2 -30   0       2498.07       2582.21        88.88 o
   3 -30   0        335.96        357.04        35.57 o
   4 -30   0        278.49        292.93        33.67 o
   5 -30   0        691.79        767.99        48.08 o
   6 -30   0       1560.44       1629.93       100.10 o
   7 -30   0       1596.03       1604.44       101.20 o
   8 -30   0         84.04         66.39        52.42 o
   9 -30   0         44.88         49.21        31.74 o
   1 -29   0        265.75        311.84        31.75 o
   2 -29   0         60.97         61.59        22.43 o
   3 -29   0        186.29        181.53        28.13 o
   4 -29   0       1147.47       1134.63        55.11 o
   5 -29   0       1724.18       1809.33        71.87 o
   6 -29   0        137.51        127.81        41.32 o
   7 -29   0         87.13         81.28        39.65 o
   8 -29   0         26.20         -3.86        26.14 o
   9 -29   0        447.69        423.52        46.57 o
  10 -29   0        378.49        356.00        73.19 o
   0 -28   0       1084.08        972.02        70.23 o
   1 -28   0         31.90         61.98        20.67 o
   2 -28   0        867.91        946.60        48.74 o
   3 -28   0        915.01        836.78        47.60 o
   4 -28   0        758.16        861.01        46.60 o
   5 -28   0       1033.66       1084.95        52.37 o
   6 -28   0         65.58         38.09        34.49 o
   7 -28   0        353.60        321.15        52.41 o
   8 -28   0          3.32         -1.91        26.16 o
   9 -28   0        508.53        524.61        63.48 o
  10 -28   0        815.83        991.90       104.58 o
   1 -27   0       2211.10       2342.53        77.87 o
   2 -27   0        394.00        445.29        34.79 o
   3 -27   0       1747.21       1773.83        66.59 o
   4 -27   0       1102.58       1174.57        52.49 o
   5 -27   0         35.24         51.06        21.57 o
   6 -27   0        768.11        743.29        67.40 o
   7 -27   0       2612.41       2405.49       123.94 o
   8 -27   0         50.48         40.11        27.03 o
   9 -27   0         64.43         46.51        28.72 o
  10 -27   0        150.01        154.68        60.36 o
   0 -26   0       6175.69       6053.48       236.91 o
   1 -26   0        807.30        710.65        40.18 o
   2 -26   0         42.45         46.18        19.22 o
   3 -26   0        213.72        221.84        26.20 o
   4 -26   0        403.04        414.27        33.65 o
   5 -26   0        107.91        128.91        23.33 o
   6 -26   0       1772.82       1736.45        98.30 o
   7 -26   0         76.31         77.19        36.17 o
   8 -26   0       1172.69       1065.42        59.84 o
   9 -26   0        959.66        860.19        57.15 o
  10 -26   0         64.61         11.65        50.19 o
   1 -25   0        334.58        295.42        27.38 o
   2 -25   0        660.77        707.33        39.19 o
   3 -25   0       1109.03       1062.94        47.71 o
   4 -25   0       6252.85       6233.00       171.23 o
   5 -25   0        896.98        900.64        43.94 o
   6 -25   0       1530.49       1588.54        90.28 o
   7 -25   0        131.31        158.39        37.59 o
   8 -25   0        462.40        435.41        68.35 o
   9 -25   0          5.89         13.07        36.13 o
  10 -25   0       2087.08       2008.00       133.92 o
   0 -24   0        312.60        284.33        36.82 o
   1 -24   0         89.10        123.85        20.14 o
   2 -24   0       2360.92       2476.24        76.83 o
   3 -24   0        200.62        198.87        24.74 o
   4 -24   0       1963.20       2029.93        69.42 o
   5 -24   0       3020.42       2842.28        89.69 o
   6 -24   0        339.46        329.78        44.40 o
   7 -24   0        176.11        181.44        37.98 o
   8 -24   0       2084.94       1891.73        77.82 o
   9 -24   0       2866.28       2674.49       100.15 o
  10 -24   0         26.44         37.07        47.44 o
  11 -24   0        683.13        776.25        95.84 o
   1 -23   0       3107.46       2968.19        88.80 o
   2 -23   0       1124.21       1167.83        62.24 o
   3 -23   0       2343.98       2405.53       134.88 o
   4 -23   0        175.31        182.61        27.28 o
   5 -23   0       6238.26       6204.02       179.99 o
   6 -23   0        638.22        646.91        56.64 o
   7 -23   0       2849.50       2673.54       125.74 o
   8 -23   0        424.81        439.40        40.17 o
   9 -23   0        853.32        888.89        55.86 o
  10 -23   0        412.16        397.30        72.88 o
  11 -23   0       1642.22       1474.55       124.90 o
   0 -22   0       4129.35       4307.86       170.45 o
   1 -22   0        839.37        789.35        36.78 o
   2 -22   0       2264.70       2318.93        73.93 o
   3 -22   0       1819.88       1671.94        58.66 o
   4 -22   0        586.48        639.88        61.53 o
   5 -22   0       1514.04       1567.08        56.66 o
   6 -22   0       2689.75       2368.80       115.43 o
   7 -22   0        754.69        712.96        58.58 o
   8 -22   0        620.47        581.61        60.35 o
   9 -22   0       1075.01       1054.03        95.36 o
  10 -22   0         19.12         91.48        51.19 o
  11 -22   0         75.70         82.35        57.23 o
   1 -21   0        758.75        697.78        33.82 o
   2 -21   0        114.18        139.59        17.94 o
   3 -21   0       1631.04       1700.44        64.71 o
   4 -21   0      10889.91      10747.34       276.93 o
   5 -21   0        162.96        170.29        21.39 o
   6 -21   0        196.28        201.93        34.93 o
   7 -21   0        209.76        219.87        37.83 o
   8 -21   0        594.64        572.23        68.55 o
   9 -21   0       2775.32       2746.38       149.13 o
  10 -21   0       1486.25       1397.09       111.54 o
  11 -21   0        555.15        544.46        82.19 o
   0 -20   0        871.57        813.27        48.36 o
   1 -20   0        455.86        424.57        26.32 o
   2 -20   0       6705.76       6522.70       168.99 o
   3 -20   0        400.06        510.09        29.47 o
   4 -20   0       1019.85       1050.28        42.09 o
   5 -20   0        131.70        147.01        29.42 o
   6 -20   0       1966.40       1925.81        94.39 o
   7 -20   0        130.15        148.43        32.68 o
   8 -20   0       2354.37       2201.13        81.18 o
   9 -20   0        301.59        321.87        58.55 o
  10 -20   0        788.95        821.48        88.53 o
  11 -20   0        140.14         85.79        55.11 o
   1 -19   0       2562.67       2231.50        68.17 o
   2 -19   0       4495.61       4649.97       124.63 o
   3 -19   0      25400.97      25154.65       620.77 o
   4 -19   0        328.86        353.70        25.24 o
   5 -19   0        337.83        328.54        24.34 o
   6 -19   0        622.17        631.62        50.50 o
   7 -19   0       2080.86       1951.24        94.49 o
   8 -19   0       1594.74       1509.17        63.21 o
   9 -19   0        475.78        488.90        68.34 o
  10 -19   0        122.62         11.16        47.16 o
  11 -19   0         67.04         62.14        49.71 o
   0 -18   0       8111.31       8557.59       313.53 o
   1 -18   0        330.10        373.39        23.24 o
   2 -18   0       8911.69       8975.11       227.72 o
   3 -18   0         86.78        129.99        16.61 o
   4 -18   0       1785.83       1784.65        57.59 o
   5 -18   0        436.32        415.52        26.05 o
   6 -18   0         98.60         81.97        25.56 o
   7 -18   0       1521.50       1424.30        76.76 o
   8 -18   0        211.68        193.32        23.94 o
   9 -18   0       2170.05       1994.56       152.10 o
  10 -18   0        498.67        487.45        50.91 o
  11 -18   0        123.70        121.54        37.76 o
  12 -18   0        196.78        310.73        75.27 o
   1 -17   0        300.06        357.15        42.99 o
   2 -17   0        223.32        276.44        58.41 o
   3 -17   0       4361.14       4142.00       114.81 o
   4 -17   0        340.69        359.34        23.59 o
   5 -17   0        327.05        303.79        22.36 o
   6 -17   0         57.82         55.89        23.11 o
   7 -17   0        178.30        181.10        21.39 o
   8 -17   0        501.55        520.37        33.49 o
   9 -17   0       1207.28       1177.21        65.26 o
  10 -17   0        239.95        243.93        41.18 o
  11 -17   0        511.98        466.08        53.96 o
  12 -17   0        497.11        565.75        64.74 o
   0 -16   0       1835.27       1680.75        72.04 o
   1 -16   0       2010.62       2102.43        87.15 o
   2 -16   0      16680.87      16116.17       400.75 o
   3 -16   0        858.14        801.55        32.84 o
   4 -16   0       9939.40       9814.82       251.20 o
   5 -16   0          1.48          0.35        16.97 o
   6 -16   0        131.36        132.47        20.36 o
   7 -16   0         71.28         69.03        16.30 o
   8 -16   0       4129.32       3794.23        97.10 o
   9 -16   0       1373.05       1251.87        67.00 o
  10 -16   0         73.37         46.60        41.13 o
  11 -16   0         51.07         56.56        34.39 o
  12 -16   0        210.62        236.01        46.14 o
   1 -15   0        603.14        457.17        24.03 o
   2 -15   0       6087.55       6208.20       159.57 o
   3 -15   0      13314.23      13282.21       329.34 o
   4 -15   0       1539.72       1453.00        47.62 o
   5 -15   0        775.76        736.84        35.98 o
   6 -15   0         15.97          2.50        13.36 o
   7 -15   0         94.28         55.82        15.37 o
   8 -15   0         30.76         20.20        15.90 o
   9 -15   0        450.80        472.65        63.35 o
  10 -15   0        275.82        272.62        40.74 o
  11 -15   0       1018.02       1018.77        74.16 o
  12 -15   0         59.75         88.80        37.77 o
   0 -14   0       4467.40       4760.14       181.17 o
   1 -14   0       3261.68       3445.25        94.05 o
   2 -14   0      10688.35      11126.11       280.98 o
   3 -14   0       2320.44       2368.89        68.12 o
   4 -14   0        440.14        423.30        22.75 o
   5 -14   0        493.09        448.89        27.63 o
   6 -14   0        129.29        105.35        18.17 o
   7 -14   0       2108.04       1924.09        56.91 o
   8 -14   0        343.50        378.85        27.91 o
   9 -14   0        201.64        160.74        31.58 o
  10 -14   0         79.91         85.40        31.34 o
  11 -14   0        100.13        148.33        52.03 o
  12 -14   0         91.54         50.83        36.26 o
   1 -13   0       1348.41       1299.22        51.54 o
   2 -13   0         30.52         44.31        16.39 o
   3 -13   0         57.16         42.63        10.63 o
   4 -13   0       2401.89       2395.74        58.13 o
   5 -13   0        478.01        480.24        27.21 o
   6 -13   0         47.46         31.27        13.99 o
   7 -13   0       1313.02       1157.84        40.64 o
   8 -13   0       3786.60       3649.80        94.70 o
   9 -13   0         23.47         28.63        24.53 o
  10 -13   0        298.63        294.19        40.18 o
  11 -13   0         73.48         60.89        47.22 o
  12 -13   0        118.81         78.20        51.96 o
   0 -12   0      16549.54      18034.41       628.35 o
   1 -12   0       1037.62       1114.67        34.86 o
   2 -12   0       5873.49       5755.55       150.01 o
   3 -12   0       6330.83       6345.51       163.83 o
   4 -12   0       2802.84       2744.48        82.92 o
   5 -12   0       1215.74       1258.98        46.13 o
   6 -12   0        429.64        405.63        27.51 o
   7 -12   0       1440.22       1327.39        44.41 o
   8 -12   0          9.25          7.40        14.03 o
   9 -12   0       2441.33       2383.21        95.31 o
  10 -12   0        214.37        198.26        36.42 o
  11 -12   0        209.32        233.60        41.37 o
  12 -12   0        789.16        653.34        94.54 o
   1 -11   0       2134.27       2285.18        63.12 o
   2 -11   0       1617.23       1766.28        50.31 o
   3 -11   0       5565.66       5489.85       120.02 o
   4 -11   0        633.13        677.55        29.63 o
   5 -11   0        976.95       1161.74        44.64 o
   6 -11   0        614.97        618.07        27.08 o
   7 -11   0        478.44        546.90        27.38 o
   8 -11   0        128.50        104.50        17.98 o
   9 -11   0        697.00        676.07        50.49 o
  10 -11   0        124.90        112.16        32.10 o
  11 -11   0        177.35        187.93        39.09 o
  12 -11   0        239.71        223.90        46.09 o
   0 -10   0       1189.09       1179.92        52.02 o
   1 -10   0       1595.00       1607.50        46.36 o
   2 -10   0       1320.81       1292.19        39.40 o
   3 -10   0       1746.35       1936.60        45.72 o
   4 -10   0       6026.12       6730.20       181.15 o
   5 -10   0       4723.56       4869.86       137.92 o
   6 -10   0       3677.89       3693.86        89.75 o
   7 -10   0       1687.02       1648.75        49.86 o
   8 -10   0       5044.70       5357.79       201.37 o
   9 -10   0       2234.55       2073.20        86.56 o
  10 -10   0        729.42        769.83        57.31 o
  11 -10   0       1311.53       1376.00       111.00 o
  12 -10   0         67.75         93.98        51.82 o
   1  -9   0        237.43        233.54        13.65 o
   2  -9   0       9825.16      10244.18       253.77 o
   3  -9   0       6843.70       6870.45       185.82 o
   4  -9   0       1760.78       1921.60        59.08 o
   5  -9   0        286.32        365.20        23.13 o
   6  -9   0       5399.78       5302.96       121.58 o
   7  -9   0        369.45        384.41        23.77 o
   8  -9   0       8921.82       9098.17       255.25 o
   9  -9   0        182.89        200.44        31.71 o
  10  -9   0       1374.03       1259.01        96.38 o
  11  -9   0         21.22         57.51        30.79 o
  12  -9   0        775.18        763.60        96.22 o
   0  -8   0      42193.50      44452.25      1532.68 o
   1  -8   0      14656.35      15328.04       375.33 o
   3  -8   0        685.12        714.86        27.04 o
   5  -8   0        277.53        268.69        20.08 o
   6  -8   0       2606.56       2792.47        69.27 o
   7  -8   0       1516.54       1546.09        57.72 o
   8  -8   0        111.49        162.24        38.47 o
   9  -8   0       1619.24       1502.68       147.63 o
  10  -8   0        542.82        479.95        67.64 o
  11  -8   0        220.43        280.50        61.22 o
  12  -8   0        260.91        257.86        67.84 o
   1  -7   0       2586.96       2666.99        69.28 o
   2  -7   0       6198.55       6652.59       140.04 o
   3  -7   0      37887.65      41395.24      1062.22 o
   4  -7   0         11.69         -0.29         7.07 o
   5  -7   0       1139.41       1030.01        31.52 o
   6  -7   0       5998.14       6214.14       139.02 o
   7  -7   0        787.61        876.14        33.07 o
   8  -7   0        238.39        202.81        30.42 o
   9  -7   0       3267.78       3166.64       179.21 o
  10  -7   0       1362.92       1305.40       103.37 o
  11  -7   0         86.72        195.36        53.59 o
  12  -7   0        177.27        202.02        63.21 o
   0  -6   0       8853.42       9874.85       342.20 o
   1  -6   0       1763.65       1722.71        47.37 o
   2  -6   0      41596.57      45420.77      1158.88 o
   3  -6   0       5074.65       5633.13       148.47 o
   4  -6   0        569.08        494.13        22.14 o
   5  -6   0       2958.78       2818.37        68.60 o
   6  -6   0         15.87         17.94         9.85 o
   7  -6   0      10831.03      10957.68       304.01 o
   8  -6   0       1243.07       1252.78        58.29 o
   9  -6   0        596.37        581.19        61.82 o
  10  -6   0        612.85        720.31        82.21 o
  11  -6   0       4144.90       4116.34       228.57 o
  12  -6   0         52.99        106.81        51.84 o
   1  -5   0       1075.45       1122.51        29.36 o
   2  -5   0        446.86        496.54        18.41 o
   3  -5   0      21636.27      25007.11       630.55 o
   4  -5   0        532.61        561.98        23.85 o
   5  -5   0       8544.57       9163.50       198.61 o
   6  -5   0       3146.24       3383.47       110.88 o
   7  -5   0        918.12       1037.18        48.05 o
   8  -5   0       2188.07       2196.41        81.84 o
   9  -5   0         74.02         65.48        23.51 o
  10  -5   0       1537.08       1399.97       105.82 o
  11  -5   0        968.57        985.04        94.34 o
  12  -5   0       1791.89       1619.93       124.57 o
   0  -4   0      35109.15      35846.00      1200.97 o
   1  -4   0       4160.64       4366.08        90.10 o
   2  -4   0      83459.78      95668.49      2417.70 o
   3  -4   0       2307.53       2782.15        78.36 o
   4  -4   0       1035.43        980.01        27.52 o
   5  -4   0       4031.32       4590.92       103.76 o
   6  -4   0      13260.95      13930.44       389.74 o
   7  -4   0        244.75        323.53        53.62 o
   8  -4   0       5017.96       5387.08       161.77 o
   9  -4   0        610.71        649.36        63.74 o
  10  -4   0        831.07        862.83        79.18 o
  11  -4   0        304.56        297.28        62.84 o
  12  -4   0         66.20        117.69        53.59 o
   1  -3   0       9016.31       9839.60       604.41 o
   2  -3   0       2284.19       2678.16        71.15 o
   3  -3   0       5809.48       6440.73       207.26 o
   4  -3   0       2324.90       2607.28        77.07 o
   5  -3   0      37282.79      42121.96      1312.27 o
   6  -3   0       2134.81       2346.50        75.70 o
   7  -3   0       2219.29       2373.29        82.36 o
   8  -3   0        603.47        707.17        70.23 o
   9  -3   0         97.37         93.37        34.42 o
  10  -3   0        920.01        914.86        83.71 o
  11  -3   0        331.27        602.57        78.63 o
  12  -3   0       1536.10       1527.84       128.32 o
  13  -3   0         40.11        101.16        58.53 o
   1  -2   0         92.51         -4.89         4.89 o
   2  -2   0      19089.04      23849.14       666.06 o
   3  -2   0        174.59        286.75        69.17 o
   4  -2   0       3495.28       3957.24       108.96 o
   5  -2   0       7666.00       9151.38       240.49 o
   6  -2   0         32.45         56.47        21.82 o
   7  -2   0        548.52        619.02        36.01 o
   8  -2   0       1735.05       1683.64       108.10 o
   9  -2   0        939.82        970.93        80.49 o
  10  -2   0        110.04        253.54        52.41 o
  11  -2   0       5791.09       5696.71       286.19 o
  12  -2   0        358.63        416.72        77.64 o
  13  -2   0        743.99        826.97       110.97 o
   2  -1   0         26.05         44.49         6.54 o
   3  -1   0      18016.13      21616.11       542.41 o
   4  -1   0         17.20         34.58        13.12 o
   5  -1   0       7937.24       8562.87       229.75 o
   6  -1   0        504.27        613.58        43.76 o
   7  -1   0       1266.21       1406.77        55.52 o
   8  -1   0        155.09        209.57        41.69 o
   9  -1   0        340.94        376.19        36.74 o
  10  -1   0       1859.36       1913.21       124.80 o
  11  -1   0       1374.80       1561.57       119.74 o
  12  -1   0       1547.99       1663.62       127.52 o
  13  -1   0         55.45         62.23        54.67 o
   1   0   0         14.17          3.78         2.10 o
   2   0   0       2300.71       3010.59        81.49 o
   3   0   0        248.29        297.09        26.12 o
   4   0   0      18417.50      21335.90       544.98 o
   5   0   0         48.90         85.80        20.96 o
   6   0   0      36263.19      39505.33      1008.37 o
   7   0   0          1.92         48.10        16.66 o
   8   0   0        490.01        498.21        37.58 o
   9   0   0         18.33         16.63        19.81 o
  10   0   0       2644.66       2750.19       152.81 o
  11   0   0        134.48        180.97        52.29 o
  13   0   0          0.25         24.70        51.81 o
   1   1   0      10073.77      10392.49       349.94 o
   2   1   0         19.77         25.95         5.74 o
   3   1   0      17901.37      21099.16       630.72 o
   4   1   0         21.09         56.63        15.57 o
   5   1   0       7953.84       8656.64       229.40 o
   6   1   0        462.06        516.16        44.82 o
   7   1   0       1261.57       1425.37        54.97 o
   8   1   0        132.03        154.12        23.87 o
   9   1   0        278.08        322.76        52.28 o
  10   1   0       1827.31       1867.01       122.37 o
  11   1   0       1394.17       1737.79       124.94 o
  12   1   0       1568.93       1448.88       123.63 o
  13   1   0         46.43         53.36        52.15 o
   2   2   0      19058.20      23666.25       480.19 o
   3   2   0        203.92        308.55        29.16 o
   4   2   0       3492.50       3850.58       108.04 o
   5   2   0       7637.93       8914.61       239.32 o
   6   2   0         37.47         91.71        23.76 o
   7   2   0        571.69        671.56        35.57 o
   8   2   0       1699.50       1647.71        96.61 o
   9   2   0        833.31        915.28        75.20 o
  10   2   0        121.00        133.26        43.01 o
  11   2   0       5895.24       6198.52       289.38 o
  12   2   0        382.72        534.16        83.10 o
   1   3   0       9135.54      10343.10       288.05 o
   2   3   0       2273.37       2577.44        98.00 o
   3   3   0       5667.75       6410.29       169.06 o
   4   3   0       2336.35       2677.92        76.56 o
   5   3   0      37210.21      42746.71      1079.49 o
   6   3   0       2171.45       2280.24        73.69 o
   7   3   0       2270.84       2530.85        86.24 o
   8   3   0        668.59        762.05        44.91 o
   9   3   0         54.07         83.03        33.13 o
  10   3   0        956.86       1138.89        88.35 o
  11   3   0        331.83        529.80        76.06 o
  12   3   0       1525.84       1539.80       125.92 o
   0   4   0      34932.34      33804.74      1167.45 o
   1   4   0       4151.75       4252.33       171.97 o
   2   4   0      83574.43      93383.27      2779.16 o
   3   4   0       2331.67       2809.97        62.52 o
   4   4   0        984.73        959.87        34.56 o
   5   4   0       3995.98       4782.39       265.85 o
   6   4   0      13297.66      13905.42       365.49 o
   7   4   0        256.17        390.72        50.95 o
   8   4   0       5049.80       5432.35       214.69 o
   9   4   0        618.38        608.65        62.64 o
  10   4   0        813.57        893.99        83.82 o
  11   4   0        292.96        346.80        66.05 o
  13   4   0        595.10        683.08        99.59 o
   1   5   0        976.09       1011.80        24.10 o
   2   5   0        429.51        469.28        14.82 o
   3   5   0      21709.61      24219.21       720.19 o
   4   5   0        545.28        563.53        24.71 o
   5   5   0       8537.01       9538.55       247.12 o
   6   5   0       3218.89       3449.47       175.72 o
   7   5   0        924.18       1031.40        45.71 o
   8   5   0       2219.88       2239.45        79.90 o
   9   5   0         50.43         37.73        30.90 o
  10   5   0       1599.55       1646.83       113.08 o
  11   5   0        989.04       1167.44       104.08 o
  12   5   0       1808.75       1748.37       139.62 o
  13   5   0         48.22         74.53        58.54 o
   0   6   0       8790.09       9719.82       766.70 o
   1   6   0       1774.30       1804.71        34.73 o
   2   6   0      41670.52      45060.39       908.63 o
   3   6   0       5061.31       5448.40       143.39 o
   4   6   0        562.24        481.59        18.25 o
   5   6   0       3091.01       2979.41        85.78 o
   6   6   0         19.00         39.19        15.64 o
   7   6   0      10738.88      11465.39       302.05 o
   8   6   0       1244.34       1310.97        56.71 o
   9   6   0        643.73        615.83        64.36 o
  10   6   0        588.56        695.45        80.99 o
  11   6   0       4132.32       4353.13       223.65 o
  12   6   0         52.21         81.95        51.35 o
  13   6   0       1006.80        938.45       106.78 o
   1   7   0       2462.27       2633.22        50.45 o
   2   7   0       6209.49       6634.60       137.82 o
   3   7   0      37863.89      41466.18       835.11 o
   4   7   0          9.02          8.18         6.73 o
   5   7   0       1114.41       1033.89        49.97 o
   6   7   0       5942.59       6301.14       172.60 o
   7   7   0        747.35        892.35        42.04 o
   8   7   0        303.48        270.86        31.10 o
   9   7   0       3243.07       3296.46       169.66 o
  10   7   0       1322.15       1286.50        96.43 o
  11   7   0         67.75         94.42        45.84 o
  12   7   0        184.32        214.50        59.86 o
   0   8   0      42484.38      44374.78      2104.84 o
   1   8   0      14668.93      15184.99       274.43 o
   2   8   0         88.24        107.49         8.12 o
   3   8   0        690.12        716.61        21.71 o
   4   8   0        104.52        122.88        11.18 o
   5   8   0        293.28        304.42        32.61 o
   6   8   0       2558.77       2720.96       107.81 o
   7   8   0       1516.66       1532.00        58.17 o
   8   8   0        140.86        197.08        26.70 o
   9   8   0       1629.73       1545.30       104.85 o
  10   8   0        541.21        609.16        72.96 o
  11   8   0        212.85        272.82        59.33 o
  12   8   0        249.84        225.81        65.24 o
  13   8   0        858.84        777.85       105.01 o
   1   9   0        305.46        308.81        13.29 o
   2   9   0       9864.06      10263.77       301.69 o
   3   9   0       6889.23       7010.22       146.57 o
   4   9   0       1701.16       1876.08        47.21 o
   5   9   0        337.25        435.57        23.61 o
   6   9   0       5408.72       5402.99       150.57 o
   7   9   0        369.06        414.60        30.51 o
   8   9   0       9024.64       9167.37       387.34 o
   9   9   0        184.36        216.46        30.58 o
  10   9   0       1379.03       1292.70        98.86 o
  11   9   0         26.84         27.60        38.44 o
  12   9   0        746.54        786.16        99.82 o
   0  10   0       1234.77       1268.26        43.05 o
   1  10   0       1569.41       1617.06        33.22 o
   2  10   0       1326.56       1354.13        29.25 o
   3  10   0       1787.95       1838.17        45.51 o
   4  10   0       6045.90       6646.89       143.04 o
   5  10   0       4689.41       4920.11       109.85 o
   6  10   0       3719.25       3809.56       110.65 o
   7  10   0       1763.49       1712.36        62.06 o
   8  10   0       4993.39       5322.93       158.76 o
   9  10   0       2231.73       2191.13       126.53 o
  10  10   0        729.00        740.00        82.39 o
  11  10   0       1326.17       1614.81       121.90 o
  12  10   0         58.87         68.63        50.26 o
  13  10   0       1121.31       1177.43       116.29 o
   1  11   0       2158.25       2288.48        46.46 o
   2  11   0       1604.63       1737.08        36.81 o
   3  11   0       5565.25       5543.26       118.52 o
   4  11   0        654.17        718.60        24.24 o
   5  11   0       1069.02       1271.41        36.65 o
   6  11   0        630.00        668.55        33.30 o
   7  11   0        484.86        532.61        39.54 o
   8  11   0        118.70        145.78        37.79 o
   9  11   0        738.38        759.36        73.22 o
  10  11   0        159.58        167.20        49.22 o
  11  11   0        175.11        154.34        51.58 o
  12  11   0        228.69        226.25        61.33 o
  13  11   0        177.52        213.69        69.47 o
   0  12   0      16484.17      17929.99       679.65 o
   1  12   0       1037.26       1050.95        24.20 o
   2  12   0       6022.48       5910.67       110.11 o
   3  12   0       6415.33       6448.25       136.70 o
   4  12   0       2788.81       2805.21        65.91 o
   5  12   0       1217.93       1239.55        37.08 o
   6  12   0        429.00        440.41        27.54 o
   7  12   0       1494.55       1453.45        55.97 o
   8  12   0          3.10         -3.84        17.18 o
   9  12   0       2465.05       2587.48       142.85 o
  10  12   0        214.79        187.51        50.12 o
  11  12   0        220.17        214.05        59.33 o
  12  12   0        786.18        867.98       106.46 o
  13  12   0        416.30        389.92        84.12 o
   1  13   0       1425.37       1345.99        33.13 o
   2  13   0         26.02         32.59         6.35 o
   3  13   0         92.69         86.53        12.54 o
   4  13   0       2419.06       2398.33        58.50 o
   5  13   0        452.99        450.18        21.27 o
   6  13   0         44.49         41.84        14.74 o
   7  13   0       1303.18       1171.26        48.97 o
   8  13   0       3782.68       3830.07       206.49 o
   9  13   0         16.77          6.61        32.88 o
  10  13   0        302.67        309.18        57.86 o
  11  13   0         68.97         79.20        47.11 o
  12  13   0        127.32        131.54        54.12 o
   0  14   0       4573.35       4957.96       149.82 o
   1  14   0       3262.97       3492.36        67.83 o
   2  14   0      10738.74      11266.74       205.69 o
   3  14   0       2279.14       2391.48        50.63 o
   4  14   0        458.62        483.25        20.44 o
   5  14   0        505.02        499.65        30.62 o
   6  14   0        153.79        140.85        19.07 o
   7  14   0       2062.58       1966.02        70.39 o
   8  14   0        347.73        300.89        50.53 o
   9  14   0        166.23        145.04        43.26 o
  10  14   0         96.11        138.13        48.59 o
  11  14   0         85.50         96.10        49.79 o
  12  14   0         89.04         56.53        49.88 o
  13  14   0       1341.43       1306.40       123.25 o
   1  15   0        762.66        610.83        16.99 o
   2  15   0       6089.48       6131.54       116.40 o
   3  15   0      13241.61      13103.37       241.82 o
   4  15   0       1560.25       1488.29        36.48 o
   5  15   0        818.94        794.47        28.82 o
   6  15   0         23.33         26.64        14.13 o
   7  15   0        174.64        188.91        23.94 o
   8  15   0         43.81         26.43        28.10 o
   9  15   0        450.28        508.12        68.96 o
  10  15   0        283.50        243.34        57.08 o
  11  15   0       1049.23       1148.34       103.78 o
  12  15   0         57.89         95.10        54.27 o
   0  16   0       1685.85       1579.35        49.88 o
   1  16   0       2004.95       2026.64        43.33 o
   2  16   0      16623.71      16089.42       292.93 o
   3  16   0        850.24        804.59        23.71 o
   4  16   0       9974.07       9922.74       186.13 o
   5  16   0          3.40          1.21         9.69 o
   6  16   0        129.29        147.94        16.76 o
   7  16   0         64.89         56.65        18.57 o
   8  16   0       4118.75       3535.60       182.18 o
   9  16   0       1393.90       1398.64        99.41 o
  10  16   0         53.28         80.62        43.30 o
  11  16   0         59.92         34.18        45.15 o
  12  16   0        199.81        154.33        59.56 o
   1  17   0        268.84        319.71        13.86 o
   2  17   0        240.38        237.59        18.57 o
   3  17   0       4374.30       4275.21        84.68 o
   4  17   0        284.43        299.90        16.94 o
   5  17   0        295.68        291.35        17.81 o
   6  17   0         83.10         59.74        14.16 o
   7  17   0        151.53         87.43        32.73 o
   8  17   0        509.60        614.74        66.56 o
   9  17   0       1233.32       1236.42        96.48 o
  10  17   0        237.03        184.44        52.58 o
  11  17   0        531.37        584.95        83.89 o
  12  17   0        512.75        574.36        90.90 o
   0  18   0       8180.82       8641.48       276.08 o
   1  18   0        330.97        337.83        16.17 o
   2  18   0       8950.83       8814.34       165.97 o
   3  18   0         85.05         96.56        11.25 o
   4  18   0       1859.24       1780.88        43.16 o
   5  18   0        396.81        406.86        20.68 o
   6  18   0        149.89        149.77        20.57 o
   7  18   0       1537.63       1366.36        89.93 o
   8  18   0        187.47        255.58        49.75 o
   9  18   0       2103.82       2113.98       131.39 o
  10  18   0        530.31        580.86        78.64 o
  11  18   0        119.06         97.12        49.39 o
  12  18   0        201.54        121.73        57.83 o
   1  19   0       2618.69       2240.25        48.24 o
   2  19   0       4486.00       4526.03        90.20 o
   3  19   0      25184.89      25076.16       454.53 o
   4  19   0        342.72        368.30        18.50 o
   5  19   0        223.79        214.59        19.43 o
   6  19   0        595.49        598.22        33.97 o
   7  19   0       2042.25       1856.54       112.63 o
   8  19   0       1588.69       1464.91       102.65 o
   9  19   0        491.18        580.43        75.46 o
  10  19   0        128.02        167.51        51.76 o
  11  19   0         50.63         84.17        48.06 o
  12  19   0          2.25        -15.60        44.93 o
   0  20   0        755.19        719.16        31.47 o
   1  20   0        452.71        402.38        16.94 o
   2  20   0       6634.61       6309.82       122.70 o
   3  20   0        418.42        447.11        32.01 o
   4  20   0       1040.87       1044.09        31.18 o
   5  20   0        112.37         97.04        18.71 o
   6  20   0       1934.37       1937.19        62.16 o
   7  20   0        109.41        129.58        32.66 o
   8  20   0       2320.64       2256.41        95.38 o
   9  20   0        261.55        273.96        55.07 o
  10  20   0        802.26        846.64        88.81 o
  11  20   0        140.35        170.94        55.80 o
   1  21   0        755.20        712.55        22.75 o
   2  21   0        132.09        158.30        12.98 o
   3  21   0       1637.04       1625.11        40.82 o
   4  21   0      10903.43      10811.56       204.05 o
   5  21   0        157.69        128.10        19.98 o
   6  21   0        170.92        191.23        24.38 o
   7  21   0        194.61        218.02        33.28 o
   8  21   0        611.85        617.00        51.00 o
   9  21   0       2801.43       2819.69       138.57 o
  10  21   0       1454.50       1434.28        85.61 o
  11  21   0        585.93        676.04        66.77 o
   0  22   0       4077.22       4277.79       121.33 o
   1  22   0        855.72        762.34        24.12 o
   2  22   0       2296.82       2378.80        53.24 o
   3  22   0       1781.85       1688.01        42.22 o
   4  22   0        747.34        738.83        34.60 o
   5  22   0       1543.53       1529.24        53.08 o
   6  22   0       2723.81       2596.52        76.35 o
   7  22   0        755.29        686.64        51.75 o
   8  22   0        577.63        521.38        49.64 o
   9  22   0       1066.55       1030.96        68.15 o
  10  22   0         30.30         29.13        34.47 o
   1  23   0       3095.68       2915.06        62.66 o
   2  23   0       1116.45       1126.63        31.70 o
   3  23   0       1951.67       1945.19        99.17 o
   4  23   0        169.53        225.65        23.27 o
   5  23   0       6194.48       6065.82       149.01 o
   6  23   0        659.65        667.69        38.71 o
   7  23   0       2781.01       2685.04       106.66 o
   8  23   0        405.34        428.39        48.05 o
   9  23   0        816.34        865.14        64.56 o
  10  23   0        424.49        460.54        83.28 o
  11  23   0       1638.54       1518.27       132.65 o
   0  24   0        391.62        374.94        26.98 o
   1  24   0         87.34        133.37        13.36 o
   2  24   0       2217.91       2291.02        53.72 o
   3  24   0        204.58        219.69        22.07 o
   4  24   0       1899.59       2020.57        63.07 o
   5  24   0       3078.20       2901.35        82.89 o
   6  24   0        324.40        316.14        29.69 o
   7  24   0        163.42        162.01        33.22 o
   8  24   0       2097.83       2003.27        94.40 o
   9  24   0       2881.51       2909.10       131.24 o
  10  24   0         18.88         50.79        61.94 o
   1  25   0        338.25        331.32        18.85 o
   2  25   0        682.50        720.93        26.48 o
   3  25   0       1106.47       1023.45        41.53 o
   4  25   0       6213.15       6222.60       150.96 o
   5  25   0        871.96        818.82        40.60 o
   6  25   0       1570.41       1582.53        58.64 o
   7  25   0        128.07        114.08        31.30 o
   8  25   0        437.52        475.03        50.83 o
   9  25   0          7.80          6.32        54.39 o
  10  25   0       2104.78       1941.33       157.26 o
  11  25   0        226.72        249.35        76.37 o
   0  26   0       6056.04       6074.37       170.10 o
   1  26   0        817.39        731.52        26.59 o
   2  26   0         40.31         31.37        15.60 o
   3  26   0        193.79        196.53        22.84 o
   4  26   0        463.17        521.36        33.15 o
   5  26   0        100.22        120.65        22.83 o
   6  26   0       1799.42       1814.52        64.59 o
   7  26   0        107.41        109.26        32.41 o
   8  26   0       1110.30       1166.98       104.38 o
   9  26   0        944.01        873.68       103.53 o
  10  26   0         58.14          2.17        55.61 o
   1  27   0       2239.27       2241.55        53.79 o
   2  27   0        382.23        439.24        29.24 o
   3  27   0       1663.01       1742.02        57.73 o
   4  27   0       1118.16       1138.86        47.56 o
   5  27   0         62.76         71.02        21.87 o
   6  27   0        772.40        760.78        42.82 o
   7  27   0       2607.64       2432.71       103.76 o
   8  27   0         48.35         43.13        51.87 o
   9  27   0         33.42         48.01        59.32 o
  10  27   0        149.29        145.79        68.85 o
   0  28   0       1154.04       1104.22        48.42 o
   1  28   0         29.27         38.21        13.96 o
   2  28   0        883.12        938.28        40.26 o
   3  28   0        925.85        923.70        41.56 o
   4  28   0        680.32        730.13        40.23 o
   5  28   0       1046.88       1020.92        47.93 o
   6  28   0         99.84         88.79        24.05 o
   7  28   0        386.26        486.56        77.77 o
   8  28   0          8.57        -32.35        47.45 o
   9  28   0        499.92        506.84        89.08 o
  10  28   0        813.46        995.59       128.57 o
   1  29   0        255.57        277.17        25.74 o
   2  29   0         67.92         81.24        19.93 o
   3  29   0        173.33        176.84        24.27 o
   4  29   0       1179.50       1176.02        49.38 o
   5  29   0       1668.88       1734.71        63.24 o
   6  29   0        155.13        150.95        42.72 o
   7  29   0         98.09        116.87        59.48 o
   8  29   0         12.63        -45.99        45.99 o
   9  29   0        430.83        359.03        79.30 o
  10  29   0        375.76        442.42        94.19 o
   0  30   0        956.84       1055.41        65.40 o
   1  30   0       1867.04       1986.30        63.12 o
   2  30   0       2498.90       2516.75        75.42 o
   3  30   0        331.94        327.84        29.84 o
   4  30   0        322.05        380.39        32.68 o
   5  30   0        654.79        805.72        58.73 o
   6  30   0       1518.80       1477.03        77.00 o
   7  30   0       1634.87       1480.54       120.51 o
   8  30   0         89.89         51.83        58.80 o
   9  30   0         34.16        -19.92        55.09 o
  10  30   0         21.75         38.50        68.50 o
   1  31   0       4346.71       4418.44       115.05 o
   2  31   0        345.22        447.60        33.44 o
   3  31   0        110.96        145.75        24.96 o
   4  31   0        858.36        889.43       104.77 o
   5  31   0        833.44        794.95        57.56 o
   6  31   0        463.97        477.50        50.36 o
   7  31   0        350.57        389.20        74.88 o
   8  31   0        122.83        125.08        65.85 o
   9  31   0        109.18         94.23        66.75 o
   0  32   0       1372.72       1452.49        97.45 o
   1  32   0         83.11        160.69        24.79 o
   2  32   0        162.59        185.28        26.30 o
   3  32   0        132.10        128.23        29.38 o
   4  32   0        324.07        341.16        55.52 o
   5  32   0        700.54        724.07        57.12 o
   6  32   0        354.41        392.78        48.63 o
   7  32   0        181.78        224.15        66.20 o
   8  32   0         11.18        -52.04        52.04 o
   1  33   0        872.62        959.52        60.65 o
   2  33   0        675.02        665.13        48.49 o
   3  33   0        620.34        665.49        50.05 o
   4  33   0       1614.78       1638.24        77.13 o
   5  33   0         97.97        102.54        36.27 o
   6  33   0         22.81         14.55        37.90 o
   7  33   0        108.15         28.79        53.66 o
   8  33   0         36.32        -56.29        56.29 o
   0  34   0       2565.95       2518.88       147.82 o
   1  34   0       1475.60       1396.24       109.28 o
   2  34   0        828.95        953.21        56.85 o
   3  34   0        613.84        653.92        51.28 o
   4  34   0       1695.52       1843.19        84.27 o
   5  34   0        243.17        286.99        44.65 o
   6  34   0        260.65        263.90        74.01 o
   7  34   0         14.66        -27.70        54.68 o
   8  34   0        287.55        196.69        74.86 o
   9  34   0        466.17        420.41        96.19 o
   1  35   0       1663.54       1815.85       122.03 o
   2  35   0        752.83        730.98        84.39 o
   3  35   0         20.01         27.45        30.59 o
   4  35   0       2075.51       2269.11        96.30 o
   5  35   0        613.95        609.53        57.00 o
   6  35   0         25.42         12.26        53.22 o
   7  35   0        825.47        960.64       118.27 o
   8  35   0         55.81         84.70        66.42 o
   2  36   0          5.76         33.51        44.45 o
   3  36   0        116.46         78.43        52.55 o
   4  36   0         67.78         88.59        36.13 o
   5  36   0         98.18         58.80        36.43 o
   6  36   0        155.12        222.13        69.51 o
   7  36   0        492.98        654.82       108.04 o
   8  36   0         46.77        161.99        78.00 o
   4  37   0         26.60         -2.16        45.47 o
   5  37   0        140.55        134.73        40.84 o
   6  37   0       1229.36       1191.09       123.68 o
   7  37   0        345.81        385.45        90.06 o
   8  37   0        685.68        708.85       117.35 o
   5  38   0        362.92        400.72        70.86 o
   6  38   0        118.53        162.57        70.62 o
   7  38   0         48.07         18.60        63.30 o
   8  38   0        253.54        248.99        90.97 o
  -2 -45   1        578.86        774.84        98.16 o
  -1 -45   1       1314.77       1760.84       139.78 o
   0 -45   1        615.66        695.59        91.28 o
   1 -45   1        176.47        332.55        73.04 o
   2 -45   1         10.43         37.00        58.04 o
  -2 -44   1         62.43        123.18        62.67 o
  -1 -44   1        120.72        177.23        67.27 o
   0 -44   1        313.51        364.98        74.02 o
   1 -44   1          6.81         -7.55        39.94 o
  -3 -43   1         25.06         60.67        58.34 o
  -2 -43   1        330.53        421.62        76.40 o
  -1 -43   1        154.76        170.65        44.09 o
   0 -43   1         16.98         15.75        39.42 o
   1 -43   1         47.89          9.98        46.89 o
   2 -43   1         28.87         10.47        37.35 o
   3 -43   1        115.59        273.13        75.71 o
  -4 -42   1        105.32         84.00        60.45 o
  -3 -42   1        363.45        375.79        67.87 o
  -2 -42   1       1708.21       2013.20        97.50 o
  -1 -42   1        497.03        564.88        57.57 o
   0 -42   1          1.41        -19.48        35.21 o
   1 -42   1        158.99        180.18        46.27 o
   2 -42   1         38.76         52.30        37.35 o
   3 -42   1         22.07         58.46        57.75 o
   4 -42   1        786.27        908.18       105.68 o
  -5 -41   1        134.99         93.95        58.39 o
  -4 -41   1         49.54         30.65        54.93 o
  -3 -41   1        632.58        669.58        59.04 o
  -2 -41   1        482.59        564.96        56.53 o
  -1 -41   1         96.74        109.25        39.92 o
   0 -41   1         35.88         28.72        38.15 o
   1 -41   1        154.49        214.14        44.78 o
   2 -41   1        269.00        288.21        46.70 o
   3 -41   1         66.10         89.60        37.90 o
   4 -41   1        199.17        187.66        64.86 o
   5 -41   1        406.25        382.35        75.38 o
  -6 -40   1         59.09         35.13        51.45 o
  -5 -40   1        170.00        187.40        61.20 o
  -4 -40   1        106.05        166.03        61.22 o
  -3 -40   1         68.89         78.25        36.69 o
  -2 -40   1         87.73        103.33        41.74 o
  -1 -40   1         95.18        139.56        67.16 o
   0 -40   1         57.92        111.54        38.17 o
   1 -40   1         43.23         62.80        37.07 o
   2 -40   1         72.96         51.43        35.89 o
   3 -40   1        240.26        267.69        45.26 o
   4 -40   1        509.56        656.77        86.38 o
   5 -40   1        202.90        315.01        69.29 o
   6 -40   1         42.86         67.84        55.01 o
  -7 -39   1        763.23        991.06       102.53 o
  -6 -39   1        255.93        231.72        62.45 o
  -5 -39   1        350.62        374.31        47.66 o
  -4 -39   1        259.59        281.22        64.05 o
  -3 -39   1        344.52        381.28        47.38 o
  -2 -39   1        915.96       1073.65        70.20 o
  -1 -39   1       1085.67       1143.41        71.30 o
   0 -39   1        430.90        480.95        50.18 o
   1 -39   1        200.80        193.72        43.70 o
   2 -39   1        208.72        229.87        43.87 o
   3 -39   1        497.71        644.50        56.15 o
   4 -39   1        463.68        628.62        82.88 o
   5 -39   1        400.50        521.95        79.50 o
   6 -39   1        650.98        690.45        87.60 o
   7 -39   1        533.50        576.24        87.63 o
  -7 -38   1        942.65        932.82        97.81 o
  -6 -38   1        701.49        805.26        90.01 o
  -5 -38   1         12.70         -0.39        46.43 o
  -4 -38   1        371.10        371.30        67.10 o
  -3 -38   1        224.56        241.84        40.00 o
  -2 -38   1       1867.65       2198.29        93.22 o
  -1 -38   1       1146.00       1345.93        74.65 o
   0 -38   1        102.06        117.49        35.04 o
   1 -38   1        839.22       1039.99        66.56 o
   2 -38   1         75.22        102.84        35.01 o
   3 -38   1        225.33        259.46        41.10 o
   4 -38   1        180.41        179.46        57.94 o
   5 -38   1        181.11        144.15        57.86 o
   6 -38   1        189.34        181.29        40.23 o
   7 -38   1        757.01        743.17        63.98 o
  -8 -37   1        211.27        130.85        55.44 o
  -7 -37   1        409.38        392.60        68.13 o
  -6 -37   1        220.10        192.05        56.48 o
  -5 -37   1        373.17        289.82        62.90 o
  -4 -37   1        231.81        251.25        40.91 o
  -3 -37   1         72.53         95.05        32.86 o
  -2 -37   1        319.16        510.04        49.75 o
  -1 -37   1        307.19        418.91        44.86 o
   0 -37   1         11.74         -4.88        28.77 o
   1 -37   1        308.63        366.10        43.90 o
   2 -37   1        136.34        118.32        33.60 o
   3 -37   1        294.46        337.13        42.71 o
   4 -37   1        845.60        948.00        95.59 o
   5 -37   1         38.22         24.47        31.95 o
   6 -37   1        254.47        280.50        48.79 o
   7 -37   1        579.95        628.91        57.61 o
   8 -37   1        262.67        323.58        66.10 o
  -8 -36   1         78.76         73.54        49.33 o
  -7 -36   1         19.78        -30.45        42.36 o
  -6 -36   1        367.89        587.38        74.99 o
  -5 -36   1        627.38        596.57        76.09 o
  -4 -36   1       1800.88       2047.18        85.74 o
  -3 -36   1        483.22        584.58        50.32 o
  -2 -36   1        939.55       1101.40        92.57 o
  -1 -36   1       1018.18       1184.50        65.35 o
   0 -36   1        764.40        890.89        59.13 o
   1 -36   1        575.67        712.21        53.47 o
   2 -36   1        304.13        439.74        66.80 o
   3 -36   1        690.03        801.04        57.20 o
   4 -36   1       1093.25       1161.08       101.75 o
   5 -36   1        975.13       1053.08        64.97 o
   6 -36   1         49.15         72.00        32.38 o
   7 -36   1        424.83        441.39        50.23 o
   8 -36   1        280.67        361.35        49.05 o
  -9 -35   1         78.35         74.06        49.42 o
  -8 -35   1        502.85        571.98        77.19 o
  -7 -35   1        394.49        411.30        66.03 o
  -6 -35   1        140.78        145.53        50.79 o
  -5 -35   1        732.26        828.44        59.27 o
  -4 -35   1       1610.20       1818.94        78.20 o
  -3 -35   1        573.37        617.06        50.29 o
  -2 -35   1       1237.55       1371.84        68.31 o
  -1 -35   1       1565.58       1610.64        75.04 o
   0 -35   1        683.13        765.36        54.81 o
   1 -35   1       1042.59       1134.22        62.64 o
   2 -35   1        727.60        831.48        56.60 o
   3 -35   1        843.76       1025.12        62.04 o
   4 -35   1       1735.17       2028.97        85.78 o
   5 -35   1        555.63        623.91        51.80 o
   6 -35   1        183.39        265.86        49.89 o
   7 -35   1        218.95        231.38        41.07 o
   8 -35   1        130.68         98.35        37.94 o
  -9 -34   1        115.83         96.86        38.64 o
  -8 -34   1        101.06         55.62        46.40 o
  -7 -34   1        286.08        348.77        59.74 o
  -6 -34   1        678.71        745.26        79.35 o
  -5 -34   1         47.37         82.82        30.35 o
  -4 -34   1        223.69        197.45        34.35 o
  -3 -34   1        203.59        274.48        36.41 o
  -2 -34   1        310.05        348.45        38.64 o
  -1 -34   1        115.09        151.29        31.37 o
   0 -34   1        493.20        576.50        45.79 o
   1 -34   1        249.60        310.16        36.85 o
   2 -34   1          7.11         42.99        26.68 o
   3 -34   1        458.21        467.74        43.03 o
   4 -34   1        997.69       1215.32        64.29 o
   5 -34   1        240.30        301.51        58.82 o
   6 -34   1        449.27        462.52        46.92 o
   7 -34   1        119.76         84.43        33.99 o
   8 -34   1         18.33         15.02        32.35 o
  -9 -33   1        404.83        383.06        47.40 o
  -8 -33   1        305.17        293.56        57.45 o
  -7 -33   1        389.42        391.71        61.15 o
  -6 -33   1       1162.75       1074.18        91.28 o
  -5 -33   1       1406.27       1507.64        70.19 o
  -4 -33   1        323.37        346.37        38.58 o
  -3 -33   1        849.41        873.25        54.12 o
  -2 -33   1       1712.78       1879.51        87.51 o
  -1 -33   1       2051.96       2261.46        86.07 o
   0 -33   1       4297.04       4400.26       133.92 o
   1 -33   1       2300.89       2555.81        91.63 o
   2 -33   1        566.07        721.94        50.46 o
   3 -33   1        448.34        512.22        43.46 o
   4 -33   1       2147.62       2192.61        91.56 o
   5 -33   1       1392.96       1522.77       104.17 o
   6 -33   1       1662.78       1725.80        78.96 o
   7 -33   1        360.68        387.24        44.65 o
   8 -33   1          2.78        -10.97        29.79 o
  -9 -32   1        165.17        137.88        36.77 o
  -8 -32   1        309.95        364.25        60.42 o
  -7 -32   1        185.31        128.68        46.50 o
  -6 -32   1       1405.95       1304.20        96.84 o
  -5 -32   1       1496.14       1440.59        67.91 o
  -4 -32   1       1013.57       1050.91        57.36 o
  -3 -32   1       1155.25       1164.46        59.76 o
  -2 -32   1       1105.52       1147.24        59.40 o
  -1 -32   1       1750.04       1972.44        77.06 o
   0 -32   1       3691.68       3943.11       123.95 o
   1 -32   1       3174.37       3357.50       113.38 o
   2 -32   1        876.16       1015.34        71.00 o
   3 -32   1        975.16       1021.16        55.55 o
   4 -32   1        936.14        907.56        54.38 o
   5 -32   1       1546.55       1657.39       105.74 o
   6 -32   1        845.20        878.99        57.80 o
   7 -32   1        140.15        116.72        49.71 o
   8 -32   1        172.49        151.81        36.71 o
   9 -32   1        642.55        585.73        85.21 o
  -9 -31   1         70.85         94.44        33.30 o
  -8 -31   1        368.09        296.09        54.11 o
  -7 -31   1        206.58        215.81        48.60 o
  -6 -31   1        298.79        261.23        51.17 o
  -5 -31   1         70.98         98.53        27.27 o
  -4 -31   1       1247.13       1339.68        63.80 o
  -3 -31   1         71.59         66.89        25.54 o
  -2 -31   1        104.77         85.76        26.30 o
  -1 -31   1        324.60        306.34        34.34 o
   0 -31   1        750.06        829.63        48.62 o
   1 -31   1        508.07        658.85        46.38 o
   2 -31   1       1369.74       1488.34        64.47 o
   3 -31   1        236.34        253.36        32.45 o
   4 -31   1         53.27        104.22        26.34 o
   5 -31   1        225.53        250.48        52.07 o
   6 -31   1        116.40         81.03        34.03 o
   7 -31   1         62.99         33.06        28.68 o
   8 -31   1        249.70        258.12        40.04 o
   9 -31   1        580.71        593.29        84.94 o
 -10 -30   1        339.18        410.69        73.21 o
  -9 -30   1        317.25        286.24        40.96 o
  -8 -30   1        743.01        754.54        74.89 o
  -7 -30   1        897.82        833.97        76.85 o
  -6 -30   1        663.12        703.89        71.65 o
  -5 -30   1        234.89        276.79        34.28 o
  -4 -30   1        558.63        629.19        44.91 o
  -3 -30   1        907.63        905.15        75.29 o
  -2 -30   1       1149.00       1162.25        55.60 o
  -1 -30   1       1682.38       1746.66        70.05 o
   0 -30   1       1041.07       1160.69        55.19 o
   1 -30   1       2157.57       2237.05        91.81 o
   2 -30   1       2171.96       2295.56        80.39 o
   3 -30   1        650.11        708.08        44.66 o
   4 -30   1        790.85        799.53        48.83 o
   5 -30   1        562.44        502.77        62.03 o
   6 -30   1        457.88        503.68        56.48 o
   7 -30   1       1521.60       1544.12        84.36 o
   8 -30   1         87.03         85.53        32.46 o
   9 -30   1        145.96        176.89        59.68 o
 -10 -29   1         64.96         81.53        53.61 o
  -9 -29   1         77.96        105.50        33.91 o
  -8 -29   1        689.22        705.30        73.43 o
  -7 -29   1       1121.27       1045.62        82.71 o
  -6 -29   1        395.65        459.73        39.93 o
  -5 -29   1       1528.28       1566.99        65.11 o
  -4 -29   1       1218.93       1225.14        56.97 o
  -3 -29   1        515.72        546.31        40.88 o
  -2 -29   1       2169.37       2109.54        76.72 o
  -1 -29   1       2354.23       2491.59        84.26 o
   0 -29   1       1779.99       1777.23        69.69 o
   1 -29   1       2916.41       2898.18        92.18 o
   2 -29   1       3903.31       3892.42       119.27 o
   3 -29   1        339.96        392.68        42.73 o
   4 -29   1       1584.42       1676.39        64.00 o
   5 -29   1       1523.63       1566.40        96.12 o
   6 -29   1       2858.23       2902.68       103.02 o
   7 -29   1       2320.65       2283.43        89.82 o
   8 -29   1        266.26        343.57        42.36 o
   9 -29   1         53.09         22.32        48.17 o
 -10 -28   1        172.09        123.72        56.07 o
  -9 -28   1        594.98        507.21        48.24 o
  -8 -28   1        366.13        261.08        51.06 o
  -7 -28   1        179.23        157.38        42.84 o
  -6 -28   1        284.39        299.17        38.03 o
  -5 -28   1       3654.53       3701.69       115.48 o
  -4 -28   1        134.38        140.32        25.43 o
  -3 -28   1        273.88        272.30        30.40 o
  -2 -28   1        233.56        257.73        30.23 o
  -1 -28   1        519.32        571.23        39.14 o
   0 -28   1         63.52         58.68        21.42 o
   1 -28   1       1825.08       1858.51        70.61 o
   2 -28   1        700.76        794.91        43.90 o
   3 -28   1        459.57        503.63        38.50 o
   4 -28   1       1518.08       1543.16        69.36 o
   5 -28   1       1700.40       1675.06        99.73 o
   6 -28   1        543.85        557.27        44.97 o
   7 -28   1       1781.18       1738.14        75.32 o
   8 -28   1         70.49         30.34        27.36 o
   9 -28   1         49.72         -0.38        44.22 o
  10 -28   1         22.72         16.38        50.75 o
 -10 -27   1       1356.17       1203.57       105.90 o
  -9 -27   1        739.69        690.04        53.69 o
  -8 -27   1        443.00        489.99        60.62 o
  -7 -27   1        142.83        136.70        38.89 o
  -6 -27   1       1090.73       1140.15        56.28 o
  -5 -27   1       1069.50       1087.78        52.75 o
  -4 -27   1       3396.14       3474.96       108.92 o
  -3 -27   1       2599.28       2640.96        84.58 o
  -2 -27   1        212.70        173.85        25.92 o
  -1 -27   1        195.47        213.15        52.25 o
   0 -27   1        687.26        695.69        40.96 o
   1 -27   1        934.75        973.32        46.36 o
   2 -27   1       2488.00       2535.99        85.95 o
   3 -27   1        921.23        844.99        46.67 o
   4 -27   1         18.16         28.77        19.80 o
   5 -27   1        472.92        442.93        54.40 o
   6 -27   1         51.45         62.52        25.07 o
   7 -27   1        104.60         86.59        28.03 o
   8 -27   1         13.49          9.10        26.27 o
   9 -27   1        576.26        638.32        80.99 o
  10 -27   1         84.10         71.00        51.35 o
 -11 -26   1        304.88        308.65        75.83 o
 -10 -26   1       1035.94        974.97        98.20 o
  -9 -26   1        941.58        868.01        57.46 o
  -8 -26   1        431.23        381.87        53.44 o
  -7 -26   1        274.91        241.31        45.65 o
  -6 -26   1       1680.26       1578.62        64.07 o
  -5 -26   1       2033.79       2103.14        73.74 o
  -4 -26   1       4802.82       4909.02       139.11 o
  -3 -26   1       3935.70       3969.38       119.99 o
  -2 -26   1        557.31        481.04        35.47 o
  -1 -26   1        188.84        190.48        24.43 o
   0 -26   1       1165.95       1215.34        80.36 o
   1 -26   1       2535.44       2697.68       135.18 o
   2 -26   1       4038.34       3972.89       118.01 o
   3 -26   1       1904.58       1907.75        69.04 o
   4 -26   1        180.76        209.38        25.38 o
   5 -26   1        709.58        807.39        65.30 o
   6 -26   1       1072.42       1061.97        54.30 o
   7 -26   1       1962.43       1765.06        73.40 o
   8 -26   1        513.24        508.50        45.01 o
   9 -26   1        452.35        379.41        70.29 o
  10 -26   1         99.39         91.64        54.61 o
 -11 -25   1        144.56        152.77        62.65 o
 -10 -25   1        104.73         55.83        47.74 o
  -9 -25   1         31.69         35.24        28.54 o
  -8 -25   1        453.42        369.01        52.13 o
  -7 -25   1        666.52        610.56        61.15 o
  -6 -25   1        605.34        531.56        38.57 o
  -5 -25   1        820.88        840.03        45.11 o
  -4 -25   1        861.79        924.17        44.39 o
  -3 -25   1       1382.23       1310.60        53.82 o
  -2 -25   1        335.64        325.57        28.25 o
  -1 -25   1        894.25        834.55        42.63 o
   0 -25   1       3294.15       3151.25        97.55 o
   1 -25   1        138.75        170.16        22.53 o
   2 -25   1       1473.39       1463.88        54.77 o
   3 -25   1        602.16        605.30        36.13 o
   4 -25   1         19.71         10.55        17.39 o
   5 -25   1        276.23        318.64        44.69 o
   6 -25   1       1188.73       1239.53        57.88 o
   7 -25   1       1602.17       1503.82        69.85 o
   8 -25   1        288.09        372.79        41.07 o
   9 -25   1         69.11        111.05        53.17 o
  10 -25   1        240.91        216.02        62.84 o
 -11 -24   1        688.29        697.58        93.01 o
 -10 -24   1        488.17        578.99        77.26 o
  -9 -24   1        409.24        418.57        42.20 o
  -8 -24   1        225.31        220.64        42.55 o
  -7 -24   1        620.14        575.43        57.54 o
  -6 -24   1        854.30        857.71        45.19 o
  -5 -24   1       2203.44       2191.25        75.41 o
  -4 -24   1       2980.67       3003.26        90.16 o
  -3 -24   1        501.66        466.98        34.08 o
  -2 -24   1        582.66        615.19        36.23 o
  -1 -24   1        211.50        212.59        23.75 o
   0 -24   1       1317.87       1296.34        50.60 o
   1 -24   1       1399.01       1372.80        53.97 o
   2 -24   1       1223.91       1227.01        50.55 o
   3 -24   1       1482.49       1389.96        52.32 o
   4 -24   1       2016.88       2001.14        69.72 o
   5 -24   1        133.92        111.56        33.85 o
   6 -24   1        307.18        307.00        46.65 o
   7 -24   1        672.11        600.79        44.78 o
   8 -24   1        403.92        446.60        58.89 o
   9 -24   1        147.95        133.47        53.25 o
  10 -24   1        340.73        251.93        64.31 o
 -11 -23   1        563.89        598.85        84.10 o
 -10 -23   1       1783.22       1627.93       119.41 o
  -9 -23   1       1378.87       1307.12       106.46 o
  -8 -23   1        417.92        387.20        51.28 o
  -7 -23   1        288.96        339.71        45.95 o
  -6 -23   1       2093.89       2066.88        70.53 o
  -5 -23   1       2445.95       2422.51        78.96 o
  -4 -23   1      10110.72       9797.15       257.75 o
  -3 -23   1        355.52        331.00        27.92 o
  -2 -23   1        101.95        141.16        20.32 o
  -1 -23   1        727.70        758.56        38.80 o
   0 -23   1       2341.91       2311.94        71.78 o
   1 -23   1       1366.27       1269.87        49.77 o
   2 -23   1       1259.10       1281.95        50.43 o
   3 -23   1       3048.47       2963.96        90.70 o
   4 -23   1       2572.46       2681.84        81.38 o
   5 -23   1        469.92        488.29        32.99 o
   6 -23   1        349.40        357.95        33.50 o
   7 -23   1         91.72         99.27        24.90 o
   8 -23   1       1651.58       1420.65        66.63 o
   9 -23   1       1351.72       1166.67       101.56 o
  10 -23   1        207.57        131.27        54.54 o
 -11 -22   1        139.65         43.16        52.31 o
 -10 -22   1       1345.01       1420.65       110.28 o
  -9 -22   1        425.17        440.37        43.59 o
  -8 -22   1        514.30        543.53        56.21 o
  -7 -22   1        123.08        100.13        32.15 o
  -6 -22   1       1744.97       1730.95        92.35 o
  -5 -22   1       1036.96       1047.50        45.82 o
  -4 -22   1       5927.04       5843.77       161.11 o
  -3 -22   1        331.30        346.66        27.86 o
  -2 -22   1        146.08        163.66        21.07 o
  -1 -22   1        216.12        224.12        22.12 o
   0 -22   1       1985.33       1941.02        66.87 o
   1 -22   1        679.72        653.88        32.66 o
   2 -22   1       3197.45       3176.39        95.97 o
   3 -22   1        629.28        701.89        54.06 o
   4 -22   1        977.60        950.97        41.80 o
   5 -22   1       2236.56       2210.79        71.33 o
   6 -22   1        503.61        496.89        37.53 o
   7 -22   1        539.01        582.68        42.26 o
   8 -22   1        534.45        514.66        43.49 o
   9 -22   1       1051.36        923.59        95.15 o
  10 -22   1        200.20        222.88        61.95 o
  11 -22   1        421.52        456.99        82.72 o
 -11 -21   1        357.99        360.84        70.70 o
 -10 -21   1         73.99        133.53        52.99 o
  -9 -21   1        267.84        261.10        34.11 o
  -8 -21   1        704.13        652.49        58.74 o
  -7 -21   1        377.92        303.08        41.73 o
  -6 -21   1        861.78        840.49        41.60 o
  -5 -21   1        562.49        526.81        34.04 o
  -4 -21   1       1450.40       1474.30        52.10 o
  -3 -21   1        261.93        236.92        40.79 o
  -2 -21   1       1127.68       1150.98        46.00 o
  -1 -21   1        284.93        272.19        23.22 o
   0 -21   1         20.70         41.45        14.00 o
   1 -21   1        774.40        782.94        36.36 o
   2 -21   1       4468.32       4433.18       123.14 o
   3 -21   1        529.63        551.17        31.52 o
   4 -21   1         65.53         86.43        18.75 o
   5 -21   1       1080.27       1056.93        43.02 o
   6 -21   1        743.30        674.94        41.06 o
   7 -21   1       2228.26       2130.67        89.54 o
   8 -21   1       1116.68       1057.44        55.85 o
   9 -21   1        409.30        433.79        68.01 o
  10 -21   1         44.07         34.14        45.96 o
  11 -21   1        344.44        318.75        73.74 o
 -12 -20   1        112.32        143.12        62.52 o
 -11 -20   1        379.83        277.56        66.43 o
 -10 -20   1        696.64        570.84        74.47 o
  -9 -20   1       1901.91       1685.40       100.92 o
  -8 -20   1        954.48        950.15        68.06 o
  -7 -20   1        795.03        635.98        54.72 o
  -6 -20   1       1499.72       1515.58        55.07 o
  -5 -20   1        349.29        392.59        28.65 o
  -4 -20   1       1200.67       1187.31        46.65 o
  -3 -20   1         33.13         29.11        14.17 o
  -2 -20   1       2219.12       2164.30        66.82 o
  -1 -20   1       1379.07       1346.19        48.87 o
   0 -20   1       1371.89       1379.72        49.22 o
   1 -20   1       5820.03       5871.59       152.54 o
   2 -20   1       2016.66       1984.04        86.75 o
   3 -20   1       1982.30       1976.16        60.27 o
   4 -20   1        539.80        598.38        31.50 o
   5 -20   1       2017.11       1956.16        93.96 o
   6 -20   1       1991.39       1933.81        69.38 o
   7 -20   1       1833.79       1751.30        67.93 o
   8 -20   1       1084.53        995.44        45.10 o
   9 -20   1       1095.83       1034.58        66.57 o
  10 -20   1        140.38        149.91        37.91 o
  11 -20   1        323.96        390.70        64.70 o
 -12 -19   1        227.61        282.73        68.53 o
 -11 -19   1        276.02        324.91        65.47 o
 -10 -19   1        717.06        750.98        86.66 o
  -9 -19   1       2150.96       2081.22        78.95 o
  -8 -19   1        375.20        350.21        45.01 o
  -7 -19   1        911.06        906.12        63.08 o
  -6 -19   1        877.17        836.78        38.64 o
  -5 -19   1        337.38        318.59        54.47 o
  -4 -19   1       1502.90       1348.43        55.47 o
  -3 -19   1        290.65        270.93        22.55 o
  -2 -19   1        193.39        187.30        19.46 o
  -1 -19   1        853.98        847.04        41.27 o
   0 -19   1       1169.97        977.85        37.18 o
   1 -19   1       4857.54       4894.19       132.69 o
   2 -19   1         30.04         49.10        13.39 o
   3 -19   1       1794.50       1815.07        58.81 o
   4 -19   1        259.65        272.47        22.23 o
   5 -19   1       1320.41       1228.75        68.80 o
   6 -19   1       1177.94       1036.94        40.05 o
   7 -19   1        185.44        201.18        22.74 o
   8 -19   1        687.96        669.94        38.27 o
   9 -19   1        642.11        621.57        54.50 o
  10 -19   1        512.44        510.27        92.20 o
  11 -19   1        221.71        236.07        48.02 o
 -12 -18   1        298.28        359.88        75.92 o
 -11 -18   1        443.02        449.94        74.71 o
 -10 -18   1       1350.67       1147.40        99.23 o
  -9 -18   1        909.00        837.88        51.06 o
  -8 -18   1        102.38        124.99        31.43 o
  -7 -18   1        275.86        317.91        39.99 o
  -6 -18   1        777.23        760.76        36.98 o
  -5 -18   1         46.82         30.34        14.25 o
  -4 -18   1       3413.26       3324.41        93.57 o
  -3 -18   1       5191.06       5203.19       161.22 o
  -2 -18   1         41.65         46.82        13.19 o
  -1 -18   1        581.94        621.85        45.71 o
   0 -18   1        616.96        576.10        29.07 o
   1 -18   1       4191.60       4098.12       107.30 o
   2 -18   1      10046.11       9766.25       253.93 o
   3 -18   1       3890.15       3813.66       108.96 o
   4 -18   1        899.22        951.49        38.91 o
   5 -18   1        461.72        430.45        40.71 o
   6 -18   1         11.97         21.46        14.13 o
   7 -18   1        552.27        530.03        32.95 o
   8 -18   1        313.22        345.95        29.07 o
   9 -18   1        613.39        633.64        53.38 o
  10 -18   1        210.53        140.16        36.60 o
  11 -18   1         16.02         34.55        34.41 o
 -11 -17   1        830.79        993.17        99.10 o
 -10 -17   1        540.88        555.27        72.91 o
  -9 -17   1       1019.20       1075.74        54.91 o
  -8 -17   1        510.57        508.08        48.80 o
  -7 -17   1        701.51        640.54        49.21 o
  -6 -17   1        621.12        634.96        32.60 o
  -5 -17   1        468.18        500.16        28.81 o
  -4 -17   1       4594.96       4415.86       118.41 o
  -3 -17   1      12075.92      11680.55       294.34 o
  -2 -17   1       4271.82       4139.58       127.02 o
  -1 -17   1       2062.91       1979.78        58.86 o
   0 -17   1       3095.33       3012.58        84.17 o
   1 -17   1      10365.97      10004.23       262.42 o
   2 -17   1      17236.77      17166.20       420.83 o
   3 -17   1      10264.83       9986.61       253.41 o
   4 -17   1       2012.16       2109.39        92.99 o
   5 -17   1        552.81        550.00        27.33 o
   6 -17   1       1240.68       1107.31        39.25 o
   7 -17   1       2426.24       2295.26        67.34 o
   8 -17   1       2018.94       1968.78        81.71 o
   9 -17   1        775.65        772.46        55.28 o
  10 -17   1         20.34         26.29        38.25 o
  11 -17   1        104.17        124.97        38.80 o
 -12 -16   1         61.23         89.91        55.13 o
 -11 -16   1        608.25        523.03        54.47 o
 -10 -16   1        208.28        257.53        39.55 o
  -9 -16   1        890.67        817.35        40.49 o
  -8 -16   1       2422.34       2185.73       104.21 o
  -7 -16   1       1537.89       1305.33        72.45 o
  -6 -16   1        226.28        230.66        48.59 o
  -5 -16   1       2553.73       2618.70        74.60 o
  -4 -16   1       1071.91       1089.51        40.31 o
  -3 -16   1       1733.74       1606.72        50.34 o
  -2 -16   1      11726.76      11822.11       295.17 o
  -1 -16   1       3317.57       3501.51        95.85 o
   0 -16   1       1906.86       1826.60        58.05 o
   1 -16   1      10389.05      10486.64       259.36 o
   2 -16   1       4323.46       4101.19       112.74 o
   3 -16   1       5087.82       4960.72       130.56 o
   4 -16   1       2774.38       2755.78        84.29 o
   5 -16   1       1455.95       1326.52        42.44 o
   6 -16   1        921.16        869.35        34.34 o
   7 -16   1       3096.09       2946.73        78.33 o
   8 -16   1       1256.15       1214.53        61.95 o
   9 -16   1        733.72        626.52        50.74 o
  10 -16   1        177.37        164.92        37.70 o
  11 -16   1        141.93        132.75        40.02 o
 -12 -15   1        218.63        250.47        45.66 o
 -11 -15   1         12.20         14.81        30.61 o
 -10 -15   1        450.25        448.08        48.72 o
  -9 -15   1       1136.09       1132.34        46.90 o
  -8 -15   1       1242.37       1124.32        52.88 o
  -7 -15   1        814.41        794.11        41.39 o
  -6 -15   1        290.24        303.79        23.31 o
  -5 -15   1        107.83        116.71        16.06 o
  -4 -15   1        988.64       1023.66        39.66 o
  -3 -15   1       3932.96       4079.95       106.12 o
  -2 -15   1       1846.86       1829.22        53.09 o
  -1 -15   1       2245.73       2555.72        72.71 o
   0 -15   1       1540.48       1570.29        50.32 o
   1 -15   1        130.13        193.91        60.55 o
   2 -15   1       1734.06       1796.55       110.46 o
   3 -15   1         23.67         43.75        18.19 o
   4 -15   1        295.51        300.78        23.50 o
   5 -15   1       1447.22       1330.04        42.60 o
   6 -15   1        563.26        498.00        26.95 o
   7 -15   1        128.61        145.57        18.82 o
   8 -15   1        476.43        485.33        42.82 o
   9 -15   1         29.94         48.08        26.91 o
  10 -15   1        347.01        312.84        42.80 o
  11 -15   1        129.83         95.74        36.44 o
  12 -15   1        588.17        620.45        91.72 o
 -12 -14   1        404.92        380.28        53.54 o
 -11 -14   1        156.82        128.03        36.13 o
 -10 -14   1        488.65        509.42        49.62 o
  -9 -14   1       1133.47       1123.01        47.27 o
  -8 -14   1        206.84        193.04        25.22 o
  -7 -14   1        501.40        447.67        37.35 o
  -6 -14   1        432.26        452.59        26.06 o
  -5 -14   1       3495.41       3343.93        91.91 o
  -4 -14   1       5848.29       5679.53       149.46 o
  -3 -14   1      10041.20      10267.13       263.34 o
  -2 -14   1       2506.12       2210.81        64.38 o
  -1 -14   1       4843.70       4898.35       125.51 o
   0 -14   1       8960.40       8633.20       223.63 o
   1 -14   1       2540.61       2383.56        76.28 o
   2 -14   1      13253.36      13179.73       331.11 o
   3 -14   1       9662.76       9501.69       204.23 o
   4 -14   1       5222.76       4972.31       138.54 o
   5 -14   1       1847.16       1809.30        49.86 o
   6 -14   1        464.86        478.03        26.33 o
   7 -14   1       1093.33       1063.49        39.52 o
   8 -14   1       2494.91       2368.35        91.43 o
   9 -14   1       1028.29        944.17        73.38 o
  10 -14   1         30.78         17.25        28.89 o
  11 -14   1         49.34         58.65        34.82 o
  12 -14   1         39.93         31.58        36.56 o
 -12 -13   1        281.19        275.30        68.15 o
 -11 -13   1        381.33        378.84        47.88 o
 -10 -13   1        575.53        609.29        50.89 o
  -9 -13   1       2241.53       2196.30        77.10 o
  -8 -13   1        407.17        443.09        34.18 o
  -7 -13   1        961.41        980.57        44.89 o
  -6 -13   1        203.51        219.47        29.42 o
  -5 -13   1        339.76        313.91        21.34 o
  -4 -13   1       5621.43       5343.62       137.57 o
  -3 -13   1      11143.09      11008.75       274.97 o
  -2 -13   1       5308.42       4801.91       124.82 o
  -1 -13   1       2057.25       2002.39        56.79 o
   0 -13   1       4553.86       4524.27       112.91 o
   1 -13   1       5454.46       5188.57       134.31 o
   2 -13   1      13345.09      13188.53       333.96 o
   3 -13   1      16596.57      16481.13       431.36 o
   4 -13   1       5200.61       4994.09       141.96 o
   5 -13   1       2152.55       2101.32        56.10 o
   6 -13   1       1433.24       1405.27        43.58 o
   7 -13   1       2504.39       2533.06        69.12 o
   8 -13   1       4082.98       3804.33       128.24 o
   9 -13   1       2115.90       2079.05        87.40 o
  10 -13   1        884.12        832.70        96.50 o
  11 -13   1        605.70        626.40        59.31 o
  12 -13   1        656.99        597.56        87.98 o
 -12 -12   1        187.94        201.81        59.64 o
 -11 -12   1       1150.37       1149.81        71.36 o
 -10 -12   1        229.70        219.88        36.12 o
  -9 -12   1       4132.38       3792.11        98.75 o
  -8 -12   1       3979.51       3756.20       114.50 o
  -7 -12   1        976.86        927.71        40.84 o
  -6 -12   1       1759.22       1715.13        58.49 o
  -5 -12   1       5524.84       5738.86       129.38 o
  -4 -12   1       3599.37       3751.81       103.19 o
  -3 -12   1       2370.24       2312.93        61.61 o
  -2 -12   1       2425.89       2360.79        77.58 o
  -1 -12   1       6481.97       6683.14       173.47 o
   0 -12   1       4065.13       4225.41       107.48 o
   1 -12   1        757.95        741.20        26.77 o
   2 -12   1       2010.62       1905.62        45.98 o
   3 -12   1       7441.52       7216.71       196.75 o
   4 -12   1         12.00         20.63         8.92 o
   5 -12   1        701.41        746.86        28.33 o
   6 -12   1        502.84        489.24        25.31 o
   7 -12   1       2319.24       2229.81        63.87 o
   8 -12   1       3196.96       3000.12       106.54 o
   9 -12   1       2142.28       2000.77        98.27 o
  10 -12   1         81.01         61.23        31.30 o
  11 -12   1       1162.54       1012.98       101.74 o
  12 -12   1        917.62        794.23       110.27 o
 -13 -11   1        141.28        192.29        63.92 o
 -11 -11   1        708.85        749.46        61.50 o
 -10 -11   1       2141.20       1930.59        84.78 o
  -9 -11   1       2317.23       2338.36        70.47 o
  -8 -11   1       5421.61       5261.83       125.40 o
  -7 -11   1       1961.74       1813.58        65.30 o
  -6 -11   1       5672.83       5372.96       158.22 o
  -5 -11   1       8059.37       8318.35       177.86 o
  -4 -11   1       7784.93       7767.39       196.41 o
  -3 -11   1       1863.44       1724.45        51.27 o
  -2 -11   1      10104.77      10380.61       258.22 o
  -1 -11   1      24229.38      25110.56       594.31 o
   0 -11   1      28399.82      29026.76       708.56 o
   1 -11   1        996.01        988.38        31.68 o
   2 -11   1       2362.80       2490.79        58.14 o
   3 -11   1        335.07        357.16        19.55 o
   4 -11   1       5794.38       6089.48       132.39 o
   5 -11   1       2885.35       2761.92        68.67 o
   6 -11   1        624.61        669.06        27.81 o
   7 -11   1        362.30        410.21        25.58 o
   8 -11   1       1812.12       1793.81        76.48 o
   9 -11   1       1193.12       1093.11        61.54 o
  10 -11   1       1117.28       1037.50        64.52 o
  11 -11   1         11.14        -25.33        38.45 o
  12 -11   1        245.00        171.98        61.55 o
 -13 -10   1        116.72        121.64        40.89 o
 -12 -10   1        257.04        287.51        45.24 o
 -11 -10   1        652.98        706.71        56.81 o
 -10 -10   1        406.52        467.18        45.63 o
  -9 -10   1       1705.58       1681.79        55.90 o
  -8 -10   1       1737.15       1757.68        55.22 o
  -7 -10   1       3267.98       3263.02       102.35 o
  -6 -10   1       2775.58       2737.18        85.14 o
  -5 -10   1       3770.67       3917.02        90.26 o
  -4 -10   1       6581.14       6744.42       147.43 o
  -3 -10   1       4738.22       4515.34       117.51 o
  -2 -10   1       7179.84       6991.88       178.41 o
  -1 -10   1      13454.19      13510.84       331.82 o
   0 -10   1      14108.35      14903.59       376.96 o
   1 -10   1       1669.31       1694.26        49.27 o
   2 -10   1       6200.50       6032.70       129.94 o
   3 -10   1       7598.46       7774.56       209.45 o
   4 -10   1       8501.00       8526.15       185.13 o
   5 -10   1       8506.45       8321.68       183.23 o
   6 -10   1       1906.73       1825.49        51.84 o
   7 -10   1       2814.63       2828.75        97.11 o
   8 -10   1       2303.88       2270.88        86.27 o
   9 -10   1       3480.60       3467.55       123.31 o
  10 -10   1       2494.93       2326.67       145.67 o
  11 -10   1       1400.56       1206.47        75.67 o
  12 -10   1         12.93          1.23        46.46 o
 -13  -9   1        543.33        488.14        86.09 o
 -12  -9   1        626.33        777.44        86.70 o
 -11  -9   1       1168.83       1224.08       106.50 o
 -10  -9   1        439.40        486.02        45.65 o
  -9  -9   1       1904.62       1951.80       106.21 o
  -8  -9   1        416.50        504.40        28.78 o
  -7  -9   1        942.77        920.13        44.66 o
  -6  -9   1       2966.21       3179.04        97.41 o
  -5  -9   1       1464.45       1350.46        36.39 o
  -4  -9   1       3159.81       3262.55        72.75 o
  -3  -9   1       3985.24       4102.43       103.56 o
  -2  -9   1        595.45        591.41        21.12 o
  -1  -9   1          9.93         18.47         9.13 o
   0  -9   1        562.03        586.60        22.81 o
   1  -9   1       2041.57       1927.48        44.01 o
   2  -9   1       1864.79       1726.27        49.91 o
   3  -9   1       8383.06       9038.51       190.19 o
   4  -9   1       2910.78       2823.18        65.86 o
   5  -9   1        625.96        657.60        25.29 o
   6  -9   1       1737.45       1725.41        62.35 o
   7  -9   1       3487.96       3403.64       110.67 o
   8  -9   1       3355.95       3222.64       111.87 o
   9  -9   1       1180.06       1194.27        64.61 o
  10  -9   1       2701.16       2541.97       103.16 o
  11  -9   1       1072.82       1083.60       102.65 o
  12  -9   1        264.89        253.47        68.96 o
 -13  -8   1        667.95        720.77        98.25 o
 -12  -8   1       1700.31       1758.94       124.34 o
 -11  -8   1       1936.97       1870.69       131.21 o
 -10  -8   1        533.64        616.00        73.40 o
  -9  -8   1       1521.01       1640.91        69.61 o
  -8  -8   1       2215.85       2316.96        76.52 o
  -7  -8   1       8629.89       8742.04       245.43 o
  -6  -8   1      11149.03      11343.86       369.75 o
  -5  -8   1       1928.00       1835.63        60.66 o
  -4  -8   1       4137.00       4214.93        95.93 o
  -3  -8   1      19956.45      20423.68       505.62 o
  -2  -8   1      11455.70      11659.55       281.48 o
  -1  -8   1      11427.91      11705.41       291.19 o
   0  -8   1      15274.80      15993.48       388.82 o
   1  -8   1       1460.92       1394.53        32.23 o
   2  -8   1        663.56        670.86        24.19 o
   3  -8   1       5370.21       6081.31       130.50 o
   4  -8   1         71.26         75.95         9.94 o
   5  -8   1       1636.06       1537.76        42.67 o
   6  -8   1       3867.89       4236.09       128.55 o
   7  -8   1       1943.03       1990.96        90.79 o
   8  -8   1        399.44        447.29        39.54 o
   9  -8   1         16.17         49.12        25.32 o
  10  -8   1       1286.64       1307.02       100.28 o
  11  -8   1        786.28        758.31        93.18 o
  12  -8   1        142.04        209.76        66.17 o
 -13  -7   1        309.53        482.34        85.87 o
 -12  -7   1       1703.82       1624.65       128.87 o
 -11  -7   1       2412.37       2289.44       139.70 o
 -10  -7   1       1032.23        949.41        72.19 o
  -9  -7   1       1895.96       1886.81        81.76 o
  -8  -7   1       4497.69       4480.13       109.18 o
  -7  -7   1       7344.29       7281.43       161.77 o
  -6  -7   1      10058.67      10184.12       279.26 o
  -5  -7   1       2810.61       2613.76        75.98 o
  -4  -7   1       3520.68       3545.62        77.71 o
  -3  -7   1       5887.34       6225.91       132.04 o
  -2  -7   1      32726.67      33989.60       803.49 o
  -1  -7   1      24816.92      25627.13       602.81 o
   0  -7   1      22691.68      23776.57       583.94 o
   1  -7   1        207.74        207.28         8.68 o
   2  -7   1       7712.44       8630.97       179.63 o
   3  -7   1       1438.69       1656.91        41.94 o
   4  -7   1       2770.22       2962.15        68.71 o
   5  -7   1       8541.91       8899.23       236.68 o
   6  -7   1       4386.01       4510.97       134.80 o
   7  -7   1        725.73        724.70        47.22 o
   8  -7   1       1066.29       1063.49        55.37 o
   9  -7   1       1866.11       1733.54        77.12 o
  10  -7   1       1573.71       1614.97       111.23 o
  11  -7   1        701.00        756.65        63.00 o
  12  -7   1       1152.38       1200.59       115.22 o
 -13  -6   1         85.19         85.86        55.14 o
 -12  -6   1        162.19        238.44        62.08 o
 -11  -6   1       1323.60       1252.41       111.58 o
 -10  -6   1        241.13        247.96        49.47 o
  -9  -6   1       2078.50       1975.66        80.49 o
  -8  -6   1        693.08        772.68        33.91 o
  -7  -6   1        879.98        984.84        34.73 o
  -6  -6   1       2977.85       3024.03        91.67 o
  -5  -6   1       1592.45       1635.45        54.89 o
  -4  -6   1        618.06        605.20        35.40 o
  -3  -6   1       2635.81       2857.09        65.92 o
  -2  -6   1       1812.67       1910.54        54.66 o
  -1  -6   1      17080.46      17576.83       409.59 o
   0  -6   1       5175.47       5132.46       132.33 o
   1  -6   1       1235.35       1213.75        35.51 o
   2  -6   1       8858.24      10024.02       215.72 o
   3  -6   1       1909.28       1951.72        47.38 o
   4  -6   1       2268.14       2611.18        64.00 o
   5  -6   1      12474.87      13235.95       343.89 o
   6  -6   1       3836.16       3907.27       119.11 o
   7  -6   1       1869.52       1806.41        68.90 o
   8  -6   1       1670.20       1619.51        70.07 o
   9  -6   1       4197.13       3954.02       132.66 o
  10  -6   1       1073.63       1001.40        97.42 o
  11  -6   1       1773.00       1753.66       135.38 o
  12  -6   1        521.77        522.41        86.35 o
 -13  -5   1       1160.22       1278.06       116.44 o
 -12  -5   1        979.29       1107.02       106.70 o
 -11  -5   1       2462.27       2559.92       150.03 o
 -10  -5   1        118.70        173.56        45.88 o
  -9  -5   1        556.04        568.36        43.27 o
  -8  -5   1       4365.25       4361.88       160.82 o
  -7  -5   1       1959.00       2034.10        86.70 o
  -6  -5   1       3791.06       3743.97       111.04 o
  -5  -5   1       4767.77       4931.38       131.73 o
  -4  -5   1       4477.37       4759.13       107.34 o
  -3  -5   1       8520.74       9043.83       184.60 o
  -2  -5   1      16253.22      16965.40       412.18 o
  -1  -5   1       2572.98       2553.27        68.24 o
   0  -5   1        515.56        478.86        10.69 o
   1  -5   1       3785.17       3996.71        88.88 o
   2  -5   1       3378.02       3797.77        82.89 o
   3  -5   1       3693.99       4102.00        88.36 o
   4  -5   1        738.26        959.36        36.28 o
   5  -5   1       6694.03       7008.33       197.15 o
   6  -5   1       3788.25       3694.06       134.26 o
   7  -5   1        401.56        433.48        33.99 o
   8  -5   1        871.76        858.65        49.83 o
   9  -5   1       1114.69       1016.80        57.95 o
  10  -5   1        934.54       1075.85        90.08 o
  11  -5   1       1698.39       1653.75       122.21 o
 -13  -4   1        429.62        598.51        91.67 o
 -12  -4   1       1455.78       1541.14       124.78 o
 -11  -4   1       2460.46       2560.02       159.70 o
 -10  -4   1       1100.35       1186.26        91.24 o
  -9  -4   1        317.59        401.38        37.68 o
  -8  -4   1       2871.71       3150.75        77.29 o
  -7  -4   1       3338.00       3284.17        83.47 o
  -6  -4   1       5128.59       5238.61       144.65 o
  -5  -4   1       8282.25       8834.37       326.38 o
  -4  -4   1       4692.47       5066.22       153.55 o
  -3  -4   1       5302.62       5848.55       155.33 o
  -2  -4   1      12481.88      13432.22       274.54 o
  -1  -4   1       1184.55       1253.50        34.69 o
   0  -4   1       1906.14       1923.67        48.09 o
   1  -4   1       1288.28       1273.54        29.76 o
   2  -4   1       3073.18       3544.64        76.97 o
   3  -4   1       5370.85       6279.03       164.37 o
   4  -4   1       1714.41       1997.57        62.82 o
   5  -4   1        626.75        679.86        33.13 o
   6  -4   1       2070.15       2166.63        74.48 o
   7  -4   1       2981.27       2994.00       131.13 o
   8  -4   1         32.17         69.58        25.93 o
   9  -4   1        104.81        156.28        41.84 o
  10  -4   1        912.52       1015.12        89.36 o
  11  -4   1       1989.70       2067.28       139.04 o
  12  -4   1        524.31        592.36        92.81 o
 -13  -3   1         96.87        205.80        65.23 o
 -12  -3   1       1028.99       1034.18       102.64 o
 -11  -3   1        719.38        808.28        90.92 o
 -10  -3   1        230.12        415.30        58.14 o
  -9  -3   1         46.49         59.70        21.68 o
  -8  -3   1        578.72        736.55        40.98 o
  -7  -3   1       1593.39       1627.42        46.92 o
  -6  -3   1       2792.33       2812.34        69.67 o
  -5  -3   1       1513.37       1530.94        49.39 o
  -4  -3   1       2435.62       2602.25        83.97 o
  -3  -3   1       2549.46       2646.69       106.45 o
  -2  -3   1       1287.63       1428.99        39.47 o
  -1  -3   1       4743.76       4994.50       122.60 o
   0  -3   1       8321.27       8251.18       345.24 o
   1  -3   1       4024.02       4542.23        97.88 o
   2  -3   1         48.04         45.75         7.59 o
   3  -3   1        618.98        800.68        30.98 o
   4  -3   1       4762.26       5696.31       149.77 o
   5  -3   1       6025.81       6681.08       184.58 o
   6  -3   1       3378.21       3575.47       109.48 o
   7  -3   1       3537.04       3682.72       118.70 o
   8  -3   1        624.61        615.72        41.51 o
   9  -3   1        383.18        429.97        58.93 o
  10  -3   1        935.74        925.00        85.77 o
  11  -3   1       1976.20       1849.02       141.06 o
  12  -3   1        319.64        293.95        70.26 o
 -13  -2   1        708.72        886.45       111.08 o
 -12  -2   1         13.25        102.55        50.72 o
 -11  -2   1         54.68         66.57        41.51 o
 -10  -2   1       3713.88       3793.43       193.52 o
  -9  -2   1       1358.60       1423.42        91.74 o
  -8  -2   1       6755.35       6890.07       227.79 o
  -7  -2   1        820.47        871.58        30.90 o
  -6  -2   1        516.02        590.01        29.82 o
  -5  -2   1        566.58        564.58        25.88 o
  -4  -2   1        479.40        540.46        22.28 o
  -3  -2   1       3522.90       3861.60       151.74 o
  -2  -2   1          5.23          4.08         2.97 o
  -1  -2   1      15106.67      15103.50       496.04 o
   0  -2   1      23327.44      22584.09       943.49 o
   1  -2   1       3206.35       3578.03        93.57 o
   2  -2   1       3419.94       3997.10       105.08 o
   3  -2   1       1611.53       1931.98        60.30 o
   4  -2   1       5857.53       6840.62       188.46 o
   5  -2   1      10663.64      12256.59       319.89 o
   6  -2   1       3204.72       3383.38       105.31 o
   7  -2   1        757.26        775.56        53.94 o
   8  -2   1        184.01        227.89        45.76 o
   9  -2   1        368.34        324.15        54.32 o
  10  -2   1        325.29        353.28        59.67 o
  11  -2   1       1173.68       1222.42       113.61 o
  12  -2   1         72.38         46.18        49.39 o
 -11  -1   1        702.81        914.36        83.52 o
 -10  -1   1       2315.22       2526.90       141.06 o
  -9  -1   1       2386.03       2416.77        87.41 o
  -8  -1   1       2655.16       2952.77       148.82 o
  -7  -1   1        232.39        299.19        37.23 o
  -6  -1   1        755.19        808.29        27.40 o
  -5  -1   1       1579.12       1721.26        55.48 o
  -4  -1   1       2069.55       2157.86        64.35 o
  -3  -1   1       3715.97       3977.52        82.07 o
  -2  -1   1       1628.68       1688.08        37.13 o
  -1  -1   1      16058.06      13382.34       429.98 o
   0  -1   1      18404.25      18070.25       431.06 o
   1  -1   1       1359.73       1603.19        46.19 o
   2  -1   1      14144.23      17275.75       447.55 o
   3  -1   1       4154.11       5136.38       135.03 o
   4  -1   1       3911.07       4362.48       120.04 o
   5  -1   1       4590.54       5227.70       147.31 o
   6  -1   1       1124.62       1139.30        47.43 o
   7  -1   1        230.98        254.71        27.18 o
   8  -1   1        295.09        284.83        31.31 o
   9  -1   1        102.78        116.94        39.82 o
  10  -1   1        340.34        452.81        67.25 o
  11  -1   1        567.91        748.24        94.60 o
  12  -1   1        430.45        491.40        87.94 o
 -11   0   1       2016.19       2282.86       136.82 o
 -10   0   1        479.97        657.19        68.04 o
  -9   0   1       1300.66       1493.62        94.24 o
  -8   0   1        128.98        247.75        26.24 o
  -7   0   1        490.38        481.94        22.96 o
  -6   0   1        608.38        718.36        51.23 o
  -5   0   1        903.76       1065.82        30.01 o
  -4   0   1       1510.03       1753.68        52.78 o
  -3   0   1        652.81        674.67        21.09 o
  -2   0   1       3747.78       3765.34        79.25 o
  -1   0   1        178.44        145.53         9.39 o
   0   0   1       2013.43       1976.98        62.58 o
   1   0   1       7712.83       9872.70       252.58 o
   2   0   1      14302.13      18465.16       593.19 o
   3   0   1       4936.77       6258.66       166.17 o
   4   0   1         65.71        104.59        13.59 o
   5   0   1        507.13        620.20        32.92 o
   6   0   1          1.57          0.52        12.52 o
   7   0   1        640.62        643.21        37.91 o
   8   0   1        299.14        266.96        30.26 o
   9   0   1          8.02         27.46        31.84 o
  10   0   1        249.94        281.62        57.89 o
  11   0   1        798.94        890.49        93.56 o
  12   0   1        132.42        157.16        62.92 o
 -13   1   1       1934.00       1822.62       141.23 o
 -11   1   1        687.87        743.26        84.38 o
 -10   1   1       2526.28       2567.39       141.41 o
  -9   1   1       2231.21       2276.39       107.87 o
  -8   1   1       2954.69       3286.83       117.72 o
  -7   1   1        314.58        380.09        20.61 o
  -6   1   1        787.83        845.75        76.75 o
  -5   1   1       1393.23       1513.66        40.34 o
  -4   1   1       2243.41       2265.96        51.52 o
  -3   1   1       3492.51       3655.33        85.97 o
  -2   1   1       1464.83       1489.16        68.14 o
  -1   1   1      16353.69      11475.37       429.84 o
   0   1   1      18147.84      14407.77       646.28 o
   1   1   1       1146.45       1536.98        44.90 o
   2   1   1      14916.04      17915.52       447.98 o
   3   1   1       3856.56       4853.70       134.64 o
   4   1   1       3659.97       4214.91       119.38 o
   5   1   1       4513.90       5283.60       146.96 o
   6   1   1       1094.78       1159.11        57.02 o
   7   1   1        164.52        202.85        23.91 o
   8   1   1        248.11        265.05        30.37 o
   9   1   1        152.71        192.10        31.37 o
  10   1   1        276.73        340.79        59.67 o
  11   1   1        579.38        724.93        85.08 o
  12   1   1        346.55        314.48        73.47 o
 -11   2   1         59.71        134.74        47.39 o
 -10   2   1       3740.27       3880.21       190.92 o
  -9   2   1       1330.83       1415.09        96.19 o
  -8   2   1       6777.64       7094.57       158.06 o
  -7   2   1        771.32        809.95        29.46 o
  -6   2   1        513.57        609.73        22.68 o
  -5   2   1        660.25        711.79        46.74 o
  -4   2   1        438.88        542.17        15.97 o
  -3   2   1       3370.02       3647.38        80.40 o
  -2   2   1         11.41         20.35         3.89 o
  -1   2   1      15158.09      13956.87      1682.78 o
   0   2   1      23543.49      21761.71       852.86 o
   1   2   1       2838.22       3504.55        94.11 o
   2   2   1       3009.49       3792.08       105.14 o
   3   2   1       1843.49       2133.78        60.98 o
   4   2   1       6293.55       7216.08       188.84 o
   5   2   1      10410.03      11997.58       319.00 o
   6   2   1       3302.50       3550.79       105.38 o
   7   2   1        595.08        698.99        62.03 o
   8   2   1        244.19        291.60        31.34 o
   9   2   1        252.44        259.69        50.77 o
  10   2   1        354.74        371.76        62.31 o
  11   2   1       1169.28       1267.74       106.39 o
 -12   3   1       1158.75       1302.92       114.61 o
 -11   3   1        662.94        741.54        88.61 o
 -10   3   1        149.80        221.48        48.04 o
  -9   3   1         26.44         24.16        27.80 o
  -8   3   1        435.08        578.23        98.43 o
  -7   3   1       1537.87       1616.90        58.79 o
  -6   3   1       2940.22       3019.08        87.18 o
  -5   3   1       1460.35       1513.38        40.42 o
  -4   3   1       2262.32       2475.75        49.14 o
  -3   3   1       2754.09       2943.16        54.13 o
  -2   3   1       1148.66       1241.02       111.65 o
  -1   3   1       4657.72       4790.88       133.61 o
   0   3   1       8453.43       8970.16       672.80 o
   1   3   1       4069.33       4833.58       123.23 o
   2   3   1         42.00         42.08         7.68 o
   3   3   1        748.79        941.97        32.20 o
   4   3   1       4409.36       5208.71       148.69 o
   5   3   1       6257.24       6785.39       184.00 o
   6   3   1       3405.61       3630.50       108.71 o
   7   3   1       3794.12       3983.13       230.90 o
   8   3   1        518.08        506.42        38.48 o
   9   3   1        480.31        391.99        56.94 o
  10   3   1        887.48        906.88        90.93 o
  11   3   1       2032.79       2038.37       138.86 o
  12   3   1        285.86        277.97        69.48 o
 -13   4   1        535.46        782.51       104.45 o
 -12   4   1       1328.65       1467.20       123.26 o
 -11   4   1       2702.50       2991.24       170.23 o
 -10   4   1        912.64        934.28        84.40 o
  -9   4   1        292.97        269.90        46.42 o
  -8   4   1       2559.43       2582.61        92.43 o
  -7   4   1       3567.24       3618.13       104.06 o
  -6   4   1       4853.28       5070.83       143.26 o
  -5   4   1       8591.45       8976.88       196.68 o
  -4   4   1       4549.81       4741.15       104.13 o
  -3   4   1       5290.50       5830.21       121.65 o
  -2   4   1      12616.68      13010.82       267.87 o
  -1   4   1       1292.05       1281.02        38.81 o
   0   4   1       1750.28       1892.34        52.02 o
   1   4   1       1264.79       1309.64        79.63 o
   2   4   1       3081.20       3588.42        97.14 o
   3   4   1       5418.10       6083.06       343.81 o
   4   4   1       1690.42       1992.69        62.30 o
   5   4   1        608.22        664.58        42.69 o
   6   4   1       2112.48       2274.23        74.29 o
   7   4   1       2887.36       2947.31        96.95 o
   8   4   1         24.99         41.07        20.12 o
   9   4   1         94.33        117.57        41.72 o
  10   4   1       1026.69       1222.12       100.84 o
  11   4   1       1894.42       1940.24       137.40 o
  12   4   1        613.44        760.46       102.46 o
 -12   5   1       1015.03        929.27        95.34 o
 -11   5   1       2376.51       2579.47       159.42 o
 -10   5   1        176.33        232.85        50.69 o
  -9   5   1        650.89        662.59        42.82 o
  -8   5   1       4642.33       4601.56       209.15 o
  -7   5   1       1782.47       1935.81       117.17 o
  -6   5   1       3932.30       3910.06       110.44 o
  -5   5   1       4457.22       4587.70       118.18 o
  -4   5   1       4780.78       5117.28       131.36 o
  -3   5   1       8156.68       8453.48       180.17 o
  -2   5   1      16631.35      16694.45       301.15 o
  -1   5   1       2872.09       2702.60        69.65 o
   0   5   1        415.63        418.34        16.77 o
   1   5   1       4210.30       4543.03       162.42 o
   2   5   1       3208.35       3885.42       132.52 o
   3   5   1       3444.81       3905.88       110.87 o
   4   5   1        574.78        841.13        34.36 o
   5   5   1       7015.68       7462.05       197.10 o
   6   5   1       3490.12       3498.77       139.60 o
   7   5   1        527.77        544.11        34.97 o
   8   5   1        921.13        957.19        73.00 o
   9   5   1       1046.69       1132.94        90.52 o
  10   5   1        787.35        791.81        84.56 o
  11   5   1       1830.07       1783.79       132.10 o
  12   5   1         91.95         79.93        53.88 o
 -11   6   1       1356.24       1530.55       116.37 o
 -10   6   1        236.44        294.45        55.21 o
  -9   6   1       2086.64       1930.64       112.14 o
  -8   6   1        759.56        911.46        67.40 o
  -7   6   1        880.47        928.70        70.83 o
  -6   6   1       2901.73       3075.48        77.57 o
  -5   6   1       1748.97       1765.69        57.98 o
  -4   6   1        580.76        585.31        33.36 o
  -3   6   1       2887.78       3038.34        64.39 o
  -2   6   1       2097.61       2104.19        47.66 o
  -1   6   1      16178.95      15818.97       422.50 o
   0   6   1       5435.89       5355.34        96.59 o
   1   6   1       1162.91       1154.65        36.23 o
   2   6   1       9427.45      10927.21       420.51 o
   3   6   1       1919.35       2038.12        60.58 o
   4   6   1       2689.24       2948.31        82.12 o
   5   6   1      12031.60      12887.81       342.42 o
   6   6   1       3923.86       3977.05       117.88 o
   7   6   1       1867.33       1807.20        68.23 o
   8   6   1       1642.31       1667.61       104.52 o
   9   6   1       4156.86       4127.60       204.22 o
  10   6   1       1204.89       1201.86        96.16 o
  11   6   1       1655.80       1732.12       130.32 o
  12   6   1        551.87        664.82        98.39 o
 -12   7   1       1853.16       2219.91       146.22 o
 -11   7   1       2186.24       2245.88       142.45 o
 -10   7   1       1089.14       1058.42        85.62 o
  -9   7   1       1860.70       1876.47       113.16 o
  -8   7   1       4367.05       4559.37       135.78 o
  -7   7   1       7178.05       7231.61       393.34 o
  -6   7   1      10346.96      10552.65       220.49 o
  -5   7   1       2575.29       2453.86       112.21 o
  -4   7   1       3327.73       3330.81        76.03 o
  -3   7   1       5941.41       6127.04       151.04 o
  -2   7   1      32054.37      32203.10       695.03 o
  -1   7   1      24510.06      24010.66       777.77 o
   0   7   1      22764.96      23911.29       427.04 o
   1   7   1        139.57        158.57         9.31 o
   2   7   1       7433.06       8493.61       355.89 o
   3   7   1       1588.55       1791.49        53.94 o
   4   7   1       2563.79       2870.93       118.45 o
   5   7   1       8656.22       8667.38       234.96 o
   6   7   1       4436.51       4641.52       134.16 o
   7   7   1        672.34        718.22        55.17 o
   8   7   1       1073.91       1116.60        81.49 o
   9   7   1       1965.61       1859.56       116.45 o
  10   7   1       1492.63       1588.96       115.01 o
  11   7   1        720.22        814.00       101.33 o
  12   7   1       1035.00       1028.27       110.26 o
 -12   8   1       1593.53       1574.99       129.42 o
 -11   8   1       2041.61       2211.38       139.39 o
 -10   8   1        482.98        539.39        68.11 o
  -9   8   1       1365.45       1440.70        99.20 o
  -8   8   1       2220.25       2293.18        94.29 o
  -7   8   1       8822.81       9291.39       487.17 o
  -6   8   1      10639.19      10855.92       389.28 o
  -5   8   1       2067.17       1956.73        48.03 o
  -4   8   1       4301.72       4481.90       126.49 o
  -3   8   1      20259.30      20717.44       417.68 o
  -2   8   1      11298.30      11133.40       243.38 o
  -1   8   1      12075.65      11822.71       251.41 o
   0   8   1      14880.98      15705.97       284.01 o
   1   8   1       1389.83       1304.89        32.48 o
   2   8   1        595.36        622.29        25.26 o
   3   8   1       5414.38       6062.41       163.21 o
   4   8   1         63.58         64.01        12.76 o
   5   8   1       1596.16       1542.23        59.30 o
   6   8   1       4016.61       4356.69       126.99 o
   7   8   1       1951.20       2002.47        73.05 o
   8   8   1        350.54        376.11        35.33 o
   9   8   1         16.25         72.84        38.24 o
  10   8   1       1297.23       1253.78       101.85 o
  11   8   1        811.03        828.34        95.49 o
  12   8   1        196.80        234.74        64.76 o
 -13   9   1        528.89        504.43        87.94 o
 -12   9   1        599.42        782.35        99.20 o
 -11   9   1       1203.41       1204.16        98.87 o
 -10   9   1        439.00        442.24        64.39 o
  -9   9   1       2027.05       2106.81       118.53 o
  -8   9   1        336.81        381.58        49.69 o
  -7   9   1        944.49        977.04        41.61 o
  -6   9   1       3191.66       3317.27       134.11 o
  -5   9   1       1444.28       1279.67        36.00 o
  -4   9   1       2946.11       3075.55       105.89 o
  -3   9   1       3724.50       3864.07        75.33 o
  -2   9   1        502.09        479.22        27.26 o
  -1   9   1          3.94         13.82         4.66 o
   0   9   1        717.23        719.47        16.38 o
   1   9   1       1982.45       1890.88        44.06 o
   2   9   1       1728.81       1572.17        40.01 o
   3   9   1       8047.47       8925.17       237.01 o
   4   9   1       2825.38       2710.53       133.99 o
   5   9   1        607.01        625.69        31.96 o
   6   9   1       1467.80       1571.98        59.68 o
   7   9   1       3561.67       3501.58       110.57 o
   8   9   1       3538.01       3471.95       186.17 o
   9   9   1       1133.28       1298.83        97.62 o
  10   9   1       2570.91       2493.84       151.85 o
  11   9   1       1056.93       1147.63       108.22 o
  12   9   1        275.93        293.02        70.22 o
 -13  10   1         90.11         90.74        55.62 o
 -12  10   1        257.26        271.46        66.22 o
 -11  10   1        692.05        826.92        88.36 o
 -10  10   1        384.26        439.71        61.80 o
  -9  10   1       1777.24       1648.13       102.89 o
  -8  10   1       1784.29       1900.71        67.87 o
  -7  10   1       3273.13       3404.88       163.94 o
  -6  10   1       2702.03       2728.33        82.99 o
  -5  10   1       3833.60       3992.64        89.02 o
  -4  10   1       6802.79       6900.69       176.58 o
  -3  10   1       4674.80       4504.44        85.60 o
  -2  10   1       7445.14       7077.61       154.55 o
  -1  10   1      13552.24      13341.88       241.58 o
   0  10   1      14689.16      15438.89       275.41 o
   1  10   1       1577.00       1544.48        33.42 o
   2  10   1       6273.11       6125.02       129.36 o
   3  10   1       8052.24       7914.11       208.65 o
   4  10   1       8560.43       8792.04       328.38 o
   5  10   1       8423.97       8655.89       343.74 o
   6  10   1       1986.20       1949.55        66.81 o
   7  10   1       2773.69       2983.10        96.88 o
   8  10   1       2121.78       2311.66       129.31 o
   9  10   1       3580.06       3739.85       189.59 o
  10  10   1       2669.32       2685.36       158.11 o
  11  10   1       1309.09       1203.54       106.37 o
  12  10   1         12.67         36.36        48.49 o
 -12  11   1        108.66        197.75        60.80 o
 -11  11   1        582.00        605.83        81.46 o
 -10  11   1       2156.87       2093.71       127.75 o
  -9  11   1       2323.98       2476.84       134.61 o
  -8  11   1       5276.09       5285.57       398.97 o
  -7  11   1       1903.00       1917.43        77.83 o
  -6  11   1       5988.83       5789.90       124.87 o
  -5  11   1       7776.88       8113.33       174.31 o
  -4  11   1       7589.58       7677.33       162.28 o
  -3  11   1       1844.61       1719.81        36.71 o
  -2  11   1      10210.86      10236.28       223.46 o
  -1  11   1      23790.55      23778.16       433.54 o
   0  11   1      28156.64      28849.55       517.90 o
   1  11   1        974.89        983.19        23.15 o
   2  11   1       2427.82       2580.08        59.07 o
   3  11   1        265.84        291.00        30.41 o
   4  11   1       5813.65       5885.82       164.71 o
   5  11   1       2991.75       2828.15        86.82 o
   6  11   1        550.24        549.00        33.32 o
   7  11   1        342.94        408.90        62.74 o
   8  11   1       1953.78       2044.44        78.36 o
   9  11   1       1113.74       1088.06        93.44 o
  10  11   1        981.33        960.77        95.56 o
  11  11   1          4.86          2.21        45.15 o
  12  11   1        307.92        176.82        62.15 o
 -13  12   1        664.80        736.02       103.30 o
 -12  12   1        183.03        254.29        63.32 o
 -11  12   1       1228.96       1179.97        97.33 o
 -10  12   1        262.54        326.93        56.16 o
  -9  12   1       3929.05       3616.00       183.78 o
  -8  12   1       4090.18       4103.53       137.96 o
  -7  12   1        830.15        739.72        30.75 o
  -6  12   1       1559.62       1573.97        44.87 o
  -5  12   1       5768.78       5910.56       127.13 o
  -4  12   1       3785.20       3879.30        76.10 o
  -3  12   1       2082.97       1963.94        53.05 o
  -2  12   1       2394.01       2234.92        55.74 o
  -1  12   1       6801.12       6861.30       125.66 o
   0  12   1       3826.56       3993.23        77.37 o
   1  12   1        738.67        752.14        19.45 o
   2  12   1       2038.89       1917.04        46.71 o
   3  12   1       7465.83       7380.57       156.62 o
   4  12   1         24.91         50.65        12.68 o
   5  12   1        774.98        766.58        36.07 o
   6  12   1        439.22        491.05        32.23 o
   7  12   1       2418.25       2424.83        89.89 o
   8  12   1       3195.08       3052.75       162.39 o
   9  12   1       2238.26       2222.84       134.56 o
  10  12   1         48.74        104.52        46.14 o
  11  12   1       1275.74       1281.52       110.76 o
  12  12   1        840.04        881.06       110.99 o
 -13  13   1        488.91        485.67        88.67 o
 -12  13   1        299.58        295.66        67.34 o
 -11  13   1        383.31        399.35        68.88 o
 -10  13   1        559.43        644.72        76.56 o
  -9  13   1       2305.38       2322.74       129.73 o
  -8  13   1        410.96        440.51        50.88 o
  -7  13   1       1015.92       1059.33        39.17 o
  -6  13   1        176.07        208.22        16.32 o
  -5  13   1        395.84        328.99        17.60 o
  -4  13   1       5311.56       5160.50       100.81 o
  -3  13   1      11226.29      10884.60       200.57 o
  -2  13   1       5273.65       4732.40        90.01 o
  -1  13   1       1963.32       1913.90        39.75 o
   0  13   1       4089.37       4136.20        80.97 o
   1  13   1       5346.64       5169.30        98.17 o
   2  13   1      13169.65      13533.63       245.89 o
   3  13   1      16212.61      16479.87       340.75 o
   4  13   1       5198.16       5128.81       196.69 o
   5  13   1       2069.27       2084.51       100.33 o
   6  13   1       1416.70       1371.02        55.79 o
   7  13   1       2407.49       2490.41        86.96 o
   8  13   1       4030.40       4136.63       199.75 o
   9  13   1       1980.60       1960.37       129.79 o
  10  13   1        936.39       1002.98        97.09 o
  11  13   1        586.47        607.91        87.92 o
  12  13   1        618.86        623.76        93.82 o
 -12  14   1        450.31        493.30        78.19 o
 -11  14   1        111.79         93.39        45.70 o
 -10  14   1        489.70        536.45        70.77 o
  -9  14   1       1213.67       1280.25        89.96 o
  -8  14   1        230.70        198.18        40.96 o
  -7  14   1        500.39        517.62        32.98 o
  -6  14   1        462.92        461.93        22.15 o
  -5  14   1       3354.94       3233.14        88.37 o
  -4  14   1       5796.30       5707.49       109.54 o
  -3  14   1      10400.34      10514.90       229.34 o
  -2  14   1       2518.73       2226.29        45.57 o
  -1  14   1       4727.71       4681.72        90.01 o
   0  14   1       9245.30       8929.61       162.66 o
   1  14   1       2592.74       2512.41        50.87 o
   2  14   1      13313.03      13338.61       243.50 o
   3  14   1       9948.66       9669.51       202.75 o
   4  14   1       5076.48       4816.32       137.98 o
   5  14   1       1757.64       1714.70        61.41 o
   6  14   1        564.09        570.97        34.84 o
   7  14   1       1087.58        986.35        49.43 o
   8  14   1       2445.88       2602.17       144.03 o
   9  14   1       1120.83       1149.09        89.64 o
  10  14   1         11.32         48.94        42.34 o
  11  14   1         23.40         28.84        41.92 o
  12  14   1         23.91         51.89        51.88 o
 -12  15   1        168.14        207.22        59.49 o
 -11  15   1         36.27         12.17        39.65 o
 -10  15   1        478.90        461.01        65.07 o
  -9  15   1       1043.69       1036.90        83.12 o
  -8  15   1       1249.33       1220.07        82.51 o
  -7  15   1        909.53        865.77       126.37 o
  -6  15   1        272.69        304.53        19.71 o
  -5  15   1        177.35        203.25        13.67 o
  -4  15   1       1150.64       1164.19        28.90 o
  -3  15   1       3640.40       3749.44        92.22 o
  -2  15   1       1693.98       1640.17        36.68 o
  -1  15   1       2288.78       2544.90        51.42 o
   0  15   1       1606.58       1666.77        35.55 o
   1  15   1        178.38        211.61        13.41 o
   2  15   1       1827.82       1824.35        40.86 o
   3  15   1         16.28         24.78         9.99 o
   4  15   1        283.73        311.19        24.77 o
   5  15   1       1520.71       1532.37        54.80 o
   6  15   1        557.23        524.88        34.04 o
   7  15   1        115.58         97.14        22.05 o
   8  15   1        482.33        484.75        65.64 o
   9  15   1         16.67         49.22        39.36 o
  10  15   1        403.80        453.97        76.69 o
  11  15   1         91.49         84.15        50.48 o
  12  15   1        677.56        798.43       106.90 o
 -12  16   1         39.92        112.47        53.53 o
 -11  16   1        730.84        728.82        83.59 o
 -10  16   1        142.42        107.01        41.73 o
  -9  16   1        804.25        658.16        69.13 o
  -8  16   1       2402.91       2176.75       121.15 o
  -7  16   1       1579.73       1347.98        57.37 o
  -6  16   1        210.56        202.90        15.29 o
  -5  16   1       2311.47       2370.17        54.11 o
  -4  16   1       1166.34       1111.44        41.90 o
  -3  16   1       1640.23       1501.44        58.51 o
  -2  16   1      12030.37      11636.04       214.60 o
  -1  16   1       3313.05       3473.43        68.24 o
   0  16   1       2087.52       1987.42        41.44 o
   1  16   1      10032.64      10134.92       189.14 o
   2  16   1       4460.76       4260.60        83.31 o
   3  16   1       5042.65       4919.03        97.83 o
   4  16   1       2670.77       2673.01        99.08 o
   5  16   1       1573.52       1403.08        52.91 o
   6  16   1        909.87        809.13        42.16 o
   7  16   1       3121.97       2785.29       152.69 o
   8  16   1       1207.73       1059.22        86.97 o
   9  16   1        811.34        774.04        80.81 o
  10  16   1        161.76        115.25        49.68 o
  11  16   1        163.04        130.42        55.84 o
  12  16   1        428.39        453.26        85.48 o
 -11  17   1        806.93        735.23        85.78 o
 -10  17   1        564.78        604.15        76.06 o
  -9  17   1       1042.39       1051.45        84.12 o
  -8  17   1        526.69        493.56        53.69 o
  -7  17   1        623.55        517.34        31.97 o
  -6  17   1        682.37        659.37        40.32 o
  -5  17   1        548.43        584.44        21.32 o
  -4  17   1       4511.62       4242.16        86.12 o
  -3  17   1      12132.90      11580.15       255.67 o
  -2  17   1       4185.25       3923.66        78.16 o
  -1  17   1       1880.73       1841.28        40.69 o
   0  17   1       2980.85       2929.51        59.91 o
   1  17   1      10773.55      10546.80       191.98 o
   2  17   1      16731.15      16781.82       308.70 o
   3  17   1      10140.80       9954.61       187.55 o
   4  17   1       2041.28       2050.30        55.40 o
   5  17   1        624.17        626.55        33.89 o
   6  17   1       1070.51        992.27        59.98 o
   7  17   1       2525.96       2536.55       136.44 o
   8  17   1       1893.55       1942.12       123.90 o
   9  17   1        732.59        767.99        82.80 o
  10  17   1         24.51        -13.18        41.42 o
  11  17   1        108.11        139.10        55.82 o
  12  17   1        228.10        252.23        76.48 o
 -11  18   1        371.65        395.59        70.11 o
 -10  18   1       1379.49       1357.08       103.29 o
  -9  18   1        988.31        920.45        59.63 o
  -8  18   1         73.59         57.45        23.61 o
  -7  18   1        218.11        207.05        23.91 o
  -6  18   1        877.88        826.25        36.47 o
  -5  18   1         31.45         23.85        13.36 o
  -4  18   1       3367.17       3198.79        67.46 o
  -3  18   1       5456.65       5417.61       104.04 o
  -2  18   1         28.40         25.08         7.36 o
  -1  18   1        696.58        680.62        19.84 o
   0  18   1        753.13        696.90        20.41 o
   1  18   1       3827.22       3771.15        78.01 o
   2  18   1      10254.41      10061.65       186.44 o
   3  18   1       4095.76       4055.90        82.05 o
   4  18   1       1078.87       1131.77        32.53 o
   5  18   1        359.67        330.03        28.13 o
   6  18   1         29.62         58.22        28.65 o
   7  18   1        498.90        480.54        64.50 o
   8  18   1        369.35        385.45        60.11 o
   9  18   1        660.33        716.62        85.81 o
  10  18   1        221.50        204.85        56.77 o
  11  18   1         25.44         32.51        48.43 o
  12  18   1         95.11         53.94        57.86 o
 -12  19   1        215.04        255.58        81.12 o
 -11  19   1        284.31        223.03        73.69 o
 -10  19   1        770.52        744.96        64.71 o
  -9  19   1       2026.59       1940.57        90.32 o
  -8  19   1        458.52        486.78        42.92 o
  -7  19   1       1062.92       1008.50        43.33 o
  -6  19   1        788.70        754.21        38.62 o
  -5  19   1        451.22        455.06        26.96 o
  -4  19   1       1356.98       1256.57        46.43 o
  -3  19   1        233.32        200.87        17.77 o
  -2  19   1        142.20        133.10        10.51 o
  -1  19   1        895.13        871.66        23.77 o
   0  19   1       1053.47        875.80        24.59 o
   1  19   1       5059.01       4934.44        99.35 o
   2  19   1         28.38         17.42         9.37 o
   3  19   1       1831.38       1848.01        44.29 o
   4  19   1        262.04        281.40        18.31 o
   5  19   1       1330.25       1249.76        52.05 o
   6  19   1       1204.22       1100.63        83.99 o
   7  19   1        172.65        175.97        45.59 o
   8  19   1        722.16        837.89        79.48 o
   9  19   1        667.93        784.97        83.54 o
  10  19   1        485.07        419.10        71.33 o
  11  19   1        189.63        166.46        60.28 o
 -12  20   1         83.42         54.38        62.24 o
 -10  20   1        609.70        522.56        55.87 o
  -9  20   1       1984.19       1867.78        87.04 o
  -8  20   1        978.23        980.43        59.24 o
  -7  20   1        683.08        668.37        36.87 o
  -6  20   1       1420.43       1429.23        50.93 o
  -5  20   1        319.71        310.24        24.64 o
  -4  20   1       1274.60       1255.16        42.13 o
  -3  20   1          9.65          2.42         8.08 o
  -2  20   1       2209.93       2075.57        46.25 o
  -1  20   1       1436.39       1387.29        33.44 o
   0  20   1       1445.24       1437.81        34.55 o
   1  20   1       5712.70       5621.75       137.40 o
   2  20   1       2127.12       2099.63        47.78 o
   3  20   1       1776.20       1773.41        55.52 o
   4  20   1        637.51        660.26        25.88 o
   5  20   1       2007.58       1931.21        78.67 o
   6  20   1       2030.18       1905.92       115.78 o
   7  20   1       1818.46       1788.67       114.93 o
   8  20   1       1177.13       1120.01        89.26 o
   9  20   1        967.61       1028.27        97.46 o
  10  20   1        184.28        220.86        59.21 o
  11  20   1        343.07        385.89        75.70 o
  12  20   1         70.16         33.79        56.75 o
 -11  21   1        341.74        259.41        73.16 o
 -10  21   1         75.57        100.91        57.25 o
  -9  21   1        255.76        247.34        38.69 o
  -8  21   1        727.35        712.69        48.47 o
  -7  21   1        364.79        364.26        31.10 o
  -6  21   1        919.12        844.77        57.22 o
  -5  21   1        646.76        577.24        31.66 o
  -4  21   1       1291.57       1272.05        45.12 o
  -3  21   1        225.01        224.48        19.50 o
  -2  21   1       1256.49       1261.77        31.70 o
  -1  21   1        315.34        312.51        15.48 o
   0  21   1         56.14         74.60        10.30 o
   1  21   1        810.77        856.47        34.61 o
   2  21   1       4228.73       4437.16        90.17 o
   3  21   1        636.84        649.94        24.64 o
   4  21   1         59.66         61.73        13.44 o
   5  21   1       1112.35       1066.09        41.20 o
   6  21   1        616.60        627.66        48.46 o
   7  21   1       2445.19       2426.60       136.09 o
   8  21   1        966.82       1065.86        94.18 o
   9  21   1        494.32        489.14        75.56 o
  10  21   1         85.27         99.57        50.91 o
 -10  22   1       1335.29       1176.79       117.74 o
  -9  22   1        472.27        413.68        75.44 o
  -8  22   1        435.57        394.04        35.01 o
  -7  22   1        170.93        154.87        24.04 o
  -6  22   1       1716.75       1621.94        56.88 o
  -5  22   1       1088.51        990.64        41.24 o
  -4  22   1       6218.59       5958.16       141.30 o
  -3  22   1        426.28        423.51        25.12 o
  -2  22   1        130.45        180.17        13.15 o
  -1  22   1        184.90        174.94        13.08 o
   0  22   1       2205.17       2164.07        47.84 o
   1  22   1        554.40        523.84        21.33 o
   2  22   1       3333.01       3359.29        70.60 o
   3  22   1        768.78        790.00        27.95 o
   4  22   1        992.81        959.55        32.79 o
   5  22   1       2361.39       2206.12        88.00 o
   6  22   1        614.26        590.22        45.26 o
   7  22   1        421.65        436.39        45.12 o
   8  22   1        487.36        455.21        54.96 o
   9  22   1       1128.23       1276.52       103.27 o
  10  22   1        212.78        230.83        63.19 o
  11  22   1        426.92        513.04        63.55 o
 -11  23   1        539.01        507.20        90.21 o
 -10  23   1       1823.08       1893.68       149.52 o
  -9  23   1       1278.40       1295.29       113.79 o
  -8  23   1        539.11        566.89        52.82 o
  -7  23   1        306.02        330.60        30.70 o
  -6  23   1       2052.42       1970.40        65.53 o
  -5  23   1       2408.80       2370.94        70.26 o
  -4  23   1      10068.13       9910.94       224.42 o
  -3  23   1        291.81        253.36        27.44 o
  -2  23   1         88.10         95.21        11.69 o
  -1  23   1        824.22        853.77        25.78 o
   0  23   1       2203.58       2153.22        49.66 o
   1  23   1       1421.23       1331.23        35.26 o
   2  23   1       1306.27       1372.40        36.97 o
   3  23   1       3038.57       3039.93        68.05 o
   4  23   1       2555.20       2542.42        61.44 o
   5  23   1        476.01        477.04        42.54 o
   6  23   1        374.86        398.94        41.05 o
   7  23   1         80.32         60.89        27.58 o
   8  23   1       1608.47       1547.47       160.20 o
   9  23   1       1360.83       1273.96        80.52 o
  10  23   1        190.75        164.32        43.35 o
  11  23   1        284.58        344.51        75.03 o
 -10  24   1        427.81        424.70        82.83 o
  -9  24   1        455.31        437.84        78.94 o
  -8  24   1        194.21        145.60        37.07 o
  -7  24   1        557.34        512.66        35.84 o
  -6  24   1        939.73        900.96        42.88 o
  -5  24   1       2308.31       2260.79        68.87 o
  -4  24   1       2786.10       2708.78        83.96 o
  -3  24   1        548.90        521.34        29.03 o
  -2  24   1        690.23        656.33        30.19 o
  -1  24   1        229.38        252.98        16.15 o
   0  24   1       1276.21       1273.62        34.53 o
   1  24   1       1551.04       1488.69        38.09 o
   2  24   1       1324.15       1328.01        36.88 o
   3  24   1       1325.12       1304.86        50.89 o
   4  24   1       2232.07       2141.05        65.42 o
   5  24   1        182.62        187.98        30.44 o
   6  24   1        309.22        274.28        37.84 o
   7  24   1        691.06        660.59        53.28 o
   8  24   1        463.71        432.53        49.75 o
   9  24   1        113.90         97.28        39.08 o
  10  24   1        401.29        429.73        56.31 o
 -11  25   1        137.46        188.56        74.96 o
 -10  25   1        104.82        104.06        63.75 o
  -9  25   1         29.29        -15.43        55.16 o
  -8  25   1        483.47        471.58        98.41 o
  -7  25   1        689.00        710.69        64.69 o
  -6  25   1        542.22        495.17        35.07 o
  -5  25   1        933.44        862.67        41.08 o
  -4  25   1        752.85        758.18        42.49 o
  -3  25   1       1343.15       1275.34        45.63 o
  -2  25   1        259.55        229.25        21.84 o
  -1  25   1       1041.81        950.31        28.87 o
   0  25   1       3437.66       3253.02        69.21 o
   1  25   1        197.10        252.22        17.69 o
   2  25   1       1226.92       1315.40        38.16 o
   3  25   1        452.89        458.04        24.64 o
   4  25   1         29.58         19.51        17.36 o
   5  25   1        193.21        196.04        31.16 o
   6  25   1       1312.74       1320.60        69.92 o
   7  25   1       1625.62       1470.05        78.02 o
   8  25   1        293.71        360.90        47.60 o
   9  25   1         47.39         36.90        33.29 o
  10  25   1        304.75        276.05        62.94 o
 -10  26   1       1065.39       1111.64       127.92 o
  -9  26   1        930.16        734.99       101.01 o
  -8  26   1        350.80        289.58        44.29 o
  -7  26   1        281.72        258.58        39.92 o
  -6  26   1       1761.52       1677.16       172.93 o
  -5  26   1       1958.46       1987.27        65.85 o
  -4  26   1       4853.92       4693.61       121.04 o
  -3  26   1       4183.43       4136.28       105.06 o
  -2  26   1        579.11        514.81        37.89 o
  -1  26   1        154.93        166.26        15.47 o
   0  26   1       1085.63       1086.43        33.29 o
   1  26   1       2456.42       2542.57        59.50 o
   2  26   1       4083.46       4087.38        86.44 o
   3  26   1       2048.67       2020.92        62.72 o
   4  26   1        168.14        163.33        23.48 o
   5  26   1        845.86        764.63        52.87 o
   6  26   1        995.91        977.83        62.57 o
   7  26   1       1916.84       1763.85       129.12 o
   8  26   1        452.00        446.30        51.04 o
   9  26   1        505.73        551.47        59.63 o
  10  26   1         94.17         72.41        63.49 o
 -10  27   1       1264.23       1108.00       122.48 o
  -9  27   1        689.28        744.42       102.03 o
  -8  27   1        425.30        518.45        54.38 o
  -7  27   1        190.23        160.60        37.05 o
  -6  27   1       1129.38       1085.14        62.07 o
  -5  27   1       1098.39       1089.47        59.39 o
  -4  27   1       3538.57       3548.97        95.90 o
  -3  27   1       2375.09       2358.09        71.99 o
  -2  27   1        270.49        283.10        25.36 o
  -1  27   1        182.44        155.00        20.07 o
   0  27   1        771.94        715.89        27.35 o
   1  27   1        884.01        892.17        31.39 o
   2  27   1       2567.29       2707.06        62.81 o
   3  27   1        913.00        922.41        66.17 o
   4  27   1         15.96          7.38        18.29 o
   5  27   1        466.67        502.70        46.39 o
   6  27   1         49.19         47.78        32.05 o
   7  27   1        121.60        130.78        36.43 o
   8  27   1          9.38         -4.03        27.96 o
   9  27   1        573.31        531.18       102.07 o
  10  27   1        114.95         64.10        70.71 o
 -10  28   1        160.45        154.06        72.79 o
  -9  28   1        634.99        735.76        99.55 o
  -8  28   1        416.98        502.75        53.86 o
  -7  28   1        140.67        101.40        41.74 o
  -6  28   1        329.45        370.49        42.90 o
  -5  28   1       3534.89       3519.27       122.36 o
  -4  28   1        114.51        125.19        47.13 o
  -3  28   1        331.75        350.52        28.94 o
  -2  28   1        301.30        336.76        27.78 o
  -1  28   1        458.51        510.49        31.18 o
   0  28   1         34.80         44.59        13.76 o
   1  28   1       1949.85       1997.06        50.16 o
   2  28   1        609.42        659.48        35.40 o
   3  28   1        575.60        611.89        35.59 o
   4  28   1       1666.72       1649.73        58.66 o
   5  28   1       1737.23       1712.51        80.66 o
   6  28   1        450.12        448.42        48.77 o
   7  28   1       1950.27       1812.55        89.65 o
   8  28   1         51.84         44.46        33.98 o
   9  28   1         23.77        -21.16        56.88 o
  10  28   1         32.71         19.93        61.31 o
 -10  29   1         58.01         27.27        68.56 o
  -9  29   1         81.60         78.29        65.33 o
  -8  29   1        729.63        869.90       102.73 o
  -7  29   1       1165.79       1120.40        68.72 o
  -6  29   1        380.76        409.75        45.99 o
  -5  29   1       1444.77       1369.31        70.84 o
  -4  29   1       1131.21       1096.92        73.37 o
  -3  29   1        584.94        645.50        63.44 o
  -2  29   1       2100.24       2091.34        86.43 o
  -1  29   1       2364.12       2370.02        73.47 o
   0  29   1       1881.51       1890.15        58.81 o
   1  29   1       2781.84       2691.10        64.40 o
   2  29   1       3947.35       3924.12       102.89 o
   3  29   1        275.72        280.46        27.94 o
   4  29   1       1381.67       1358.27        55.93 o
   5  29   1       1395.63       1443.29       128.35 o
   6  29   1       3063.11       3177.20       123.74 o
   7  29   1       2249.30       2454.30       108.41 o
   8  29   1        235.49        176.36        66.22 o
   9  29   1         51.95        -36.58        55.20 o
  10  29   1         28.53        -20.88        60.00 o
 -10  30   1        386.51        380.89        90.83 o
  -9  30   1        291.41        197.78        73.69 o
  -8  30   1        635.72        636.30        97.57 o
  -7  30   1        922.02        888.46        64.66 o
  -6  30   1        687.64        707.13        57.26 o
  -5  30   1        309.86        378.18        81.78 o
  -4  30   1        530.34        555.58       108.35 o
  -3  30   1        834.35        889.87        73.81 o
  -2  30   1       1064.82       1104.43        56.29 o
  -1  30   1       1755.98       1825.03        59.19 o
   0  30   1        938.06       1020.29        43.63 o
   1  30   1       2215.11       2212.30        67.14 o
   2  30   1       2128.92       2163.68        68.33 o
   3  30   1        562.35        637.85        39.35 o
   4  30   1        830.26        861.60        45.05 o
   5  30   1        603.88        546.84        52.45 o
   6  30   1        420.12        431.56        49.82 o
   7  30   1       1413.03       1502.85       116.10 o
   8  30   1        102.35         98.23        62.46 o
   9  30   1        170.52        106.37        66.86 o
 -10  31   1       1117.27        932.07       125.39 o
  -9  31   1         93.78         65.13        64.04 o
  -8  31   1        477.99        448.30        87.75 o
  -7  31   1        148.83        138.02        40.49 o
  -6  31   1        246.71        251.21        41.52 o
  -5  31   1         71.72         97.32        33.24 o
  -4  31   1       1321.05       1383.15        68.19 o
  -3  31   1         99.88        100.67        29.35 o
  -2  31   1         70.80         80.00        26.35 o
  -1  31   1        394.41        496.42        42.82 o
   0  31   1        672.29        650.96        37.76 o
   1  31   1        474.77        625.86        59.03 o
   2  31   1       1440.18       1460.49        54.49 o
   3  31   1        244.49        223.99        27.57 o
   4  31   1         46.69         70.86        23.95 o
   5  31   1        205.17        252.39        41.04 o
   6  31   1        126.48        111.10        36.45 o
   7  31   1         69.31         96.00        56.04 o
   8  31   1        276.81        286.55        73.86 o
   9  31   1        527.16        462.67        91.55 o
  -9  32   1        197.24        236.70        78.47 o
  -8  32   1        294.47        188.89        75.36 o
  -7  32   1        177.15        197.31        42.38 o
  -6  32   1       1382.01       1423.38        88.44 o
  -5  32   1       1564.23       1450.61        83.61 o
  -4  32   1        922.28        964.20        59.03 o
  -3  32   1       1086.20       1214.33        63.07 o
  -2  32   1       1227.71       1247.48        62.06 o
  -1  32   1       1587.69       1827.60        75.65 o
   0  32   1       3550.30       3876.02       199.61 o
   1  32   1       3356.54       3715.86       130.42 o
   2  32   1        817.29        921.71        44.99 o
   3  32   1        898.98        922.41        46.69 o
   4  32   1       1019.99       1007.60        50.06 o
   5  32   1       1570.51       1563.34        88.46 o
   6  32   1        743.35        797.90        95.13 o
   7  32   1        196.05        183.70        63.79 o
   8  32   1        119.67        183.87        71.76 o
   9  32   1        623.83        662.57       101.41 o
  -9  33   1        415.85        327.87        91.87 o
  -8  33   1        279.68        222.65        73.93 o
  -7  33   1        386.55        422.28        71.23 o
  -6  33   1       1226.82       1161.04        72.56 o
  -5  33   1       1294.71       1285.51        73.07 o
  -4  33   1        387.39        429.18        45.80 o
  -3  33   1        750.07        765.23        55.07 o
  -2  33   1       1632.86       1736.45       125.44 o
  -1  33   1       2100.04       2212.32        86.26 o
   0  33   1       4497.77       4026.04       211.81 o
   1  33   1       2116.28       2325.38       147.48 o
   2  33   1        526.71        633.30        54.46 o
   3  33   1        472.99        531.65        39.09 o
   4  33   1       2015.33       2104.24        74.66 o
   5  33   1       1357.23       1436.65       116.15 o
   6  33   1       1636.62       1705.67       125.47 o
   7  33   1        307.49        290.71        75.42 o
   8  33   1         11.76         12.11        53.27 o
   9  33   1        322.46        413.59        91.88 o
  -7  34   1        323.92        356.07        53.49 o
  -6  34   1        578.80        664.59        93.74 o
  -5  34   1         71.72         62.91        35.90 o
  -4  34   1        281.89        292.72        43.58 o
  -3  34   1        159.25        201.02        37.15 o
  -2  34   1        293.45        334.11        40.61 o
  -1  34   1        133.78        161.04        51.35 o
   0  34   1        441.33        499.63        71.98 o
   1  34   1        267.20        265.23        61.22 o
   2  34   1          2.45        -24.97        39.85 o
   3  34   1        405.62        381.41        43.03 o
   4  34   1       1063.24       1190.42       103.61 o
   5  34   1        211.13        382.06        72.01 o
   6  34   1        461.46        517.47        81.52 o
   7  34   1        120.85        125.08        62.38 o
   8  34   1         17.14         73.37        60.36 o
  -9  35   1         71.39         42.36        71.61 o
  -7  35   1        381.85        439.08        56.75 o
  -6  35   1        189.35        215.12        45.08 o
  -5  35   1        737.67        736.68       100.68 o
  -4  35   1       1540.26       1595.08        82.32 o
  -3  35   1        674.27        747.41        58.10 o
  -2  35   1       1132.93       1238.20       103.33 o
  -1  35   1       1624.49       1822.51       122.83 o
   0  35   1        619.38        645.05        82.97 o
   1  35   1       1087.09       1034.38        97.68 o
   2  35   1        713.46        741.91        92.82 o
   5  35   1        536.34        530.81        82.69 o
   6  35   1        157.93        154.85        63.37 o
   7  35   1        207.99        170.00        69.53 o
   8  35   1        134.28        194.18        75.96 o
  -7  36   1         29.33         -3.53        38.61 o
  -6  36   1        319.37        398.44        61.72 o
  -5  36   1        665.64        680.85        61.29 o
  -4  36   1       1670.95       1855.82        89.69 o
  -3  36   1        522.25        654.24        62.08 o
  -2  36   1        945.87       1011.98       102.51 o
  -1  36   1        919.77       1009.62        99.78 o
   0  36   1        703.13        787.32        88.95 o
   1  36   1        590.31        677.15        89.63 o
   8  36   1        282.32        184.80        78.39 o
  -8  37   1        214.14        207.89        78.04 o
  -7  37   1        421.68        416.07        76.16 o
  -6  37   1        182.14        169.78        61.81 o
  -5  37   1        312.20        275.00        60.05 o
  -4  37   1        274.58        353.52        49.73 o
  -3  37   1         75.75         49.62        37.62 o
  -2  37   1        266.08        354.31        72.82 o
  -1  37   1        360.71        508.43        77.90 o
   0  37   1         26.77         64.86        49.70 o
  -8  38   1        705.89        755.67       120.57 o
  -7  38   1        960.36        989.30        88.35 o
  -6  38   1        753.09        757.65        70.09 o
  -5  38   1         14.26        -33.95        36.67 o
  -4  38   1        363.66        470.75        54.51 o
  -3  38   1        204.67        185.38        64.45 o
  -2  38   1       1903.99       2118.45       150.90 o
  -1  38   1       1082.03       1181.96       115.75 o
  -6  39   1        214.71        232.10        52.12 o
  -5  39   1        410.04        392.12        84.68 o
  -4  39   1        261.91        230.34        69.93 o
  -3  39   1        351.24        426.20        81.62 o
  -7  40   1         40.65         -0.20        65.84 o
  -6  40   1         43.69         29.75        62.45 o
  -1 -45   2        161.67        212.59        68.44 o
   0 -45   2        318.41        320.27        72.05 o
   1 -45   2        103.20        104.18        60.30 o
  -2 -44   2        658.63        807.21        96.16 o
  -1 -44   2         44.13        127.43        60.68 o
   0 -44   2        502.98        848.42        93.18 o
   1 -44   2         42.66         25.70        52.46 o
   2 -44   2         82.53         77.49        56.51 o
  -5 -43   2         87.37        132.38        61.71 o
  -3 -43   2        888.84        994.55       104.77 o
  -2 -43   2        857.65        972.43        73.37 o
  -1 -43   2        141.46        118.41        57.59 o
   0 -43   2        196.96        215.53        63.29 o
   1 -43   2        253.19        332.60        65.35 o
   2 -43   2        458.83        517.44        86.93 o
  -5 -42   2        200.33        226.56        64.52 o
  -4 -42   2         67.47         59.95        56.65 o
  -3 -42   2        113.87        136.08        59.55 o
  -2 -42   2        129.80        226.79        45.38 o
  -1 -42   2        581.08        858.13        78.44 o
   0 -42   2        369.72        356.76        50.93 o
   1 -42   2         11.31         36.07        36.28 o
   2 -42   2        207.85        267.00        45.89 o
   3 -42   2        291.97        385.86        79.26 o
  -5 -41   2        104.15        158.03        60.07 o
  -4 -41   2         27.81         65.11        54.19 o
  -3 -41   2        733.12        873.79        83.34 o
  -2 -41   2         82.28        207.96        42.49 o
  -1 -41   2        469.64        557.09        55.92 o
   0 -41   2         66.10         86.99        37.13 o
   1 -41   2         17.11         31.83        34.70 o
   2 -41   2         50.59         24.32        35.35 o
   3 -41   2        348.44        375.34        76.06 o
   4 -41   2         94.16         94.78        61.73 o
  -6 -40   2        503.27        486.95        76.99 o
  -5 -40   2        239.92        324.74        69.54 o
  -4 -40   2        773.73        953.08        98.25 o
  -3 -40   2        146.55        204.59        41.95 o
  -2 -40   2       4126.66       4560.13       192.76 o
  -1 -40   2         69.86         48.14        35.44 o
   0 -40   2        233.04        304.02        45.21 o
   1 -40   2          4.91          4.98        32.84 o
   2 -40   2        396.57        485.22        51.14 o
   3 -40   2        430.56        606.97        86.92 o
   4 -40   2         44.07         66.87        55.67 o
   5 -40   2         43.89          2.39        52.54 o
  -7 -39   2        427.75        441.82        74.84 o
  -6 -39   2        159.00        232.61        63.61 o
  -5 -39   2        123.23        141.15        39.41 o
  -4 -39   2         35.02        106.39        35.82 o
  -3 -39   2        537.04        556.09        58.26 o
  -2 -39   2         20.55        111.72        36.47 o
  -1 -39   2        327.28        398.24        47.55 o
   0 -39   2         50.18         49.40        33.10 o
   1 -39   2         92.33        135.12        36.32 o
   2 -39   2        162.23        197.89        38.61 o
   3 -39   2        214.97        178.80        63.13 o
   4 -39   2        577.39        714.50        89.73 o
   5 -39   2         99.63        132.27        56.26 o
   6 -39   2        148.09        185.12        61.43 o
  -7 -38   2        177.68        224.16        60.68 o
  -6 -38   2        276.88        291.34        62.78 o
  -5 -38   2        166.15        230.73        42.70 o
  -4 -38   2        831.48        902.75        66.65 o
  -3 -38   2        428.13        516.14        51.68 o
  -2 -38   2        487.47        600.67        73.21 o
  -1 -38   2         41.61         75.50        32.69 o
   0 -38   2         84.11         65.25        32.31 o
   1 -38   2        690.88        725.34        57.31 o
   2 -38   2        106.59        124.46        34.74 o
   3 -38   2        908.87        932.23        97.86 o
   4 -38   2         17.84          8.38        47.15 o
   5 -38   2         16.06         18.29        50.53 o
   6 -38   2        162.89        163.81        59.33 o
   7 -38   2        168.59        160.90        59.82 o
  -8 -37   2        287.66        432.33        73.02 o
  -7 -37   2       1445.93       1444.98       112.51 o
  -6 -37   2        129.27         85.88        50.27 o
  -5 -37   2        474.49        514.61        72.76 o
  -4 -37   2        193.53        187.61        38.27 o
  -3 -37   2       1509.25       1705.50        80.45 o
  -2 -37   2        173.66        223.94        38.39 o
  -1 -37   2        577.09        707.25        55.78 o
   0 -37   2         27.19         37.63        29.69 o
   1 -37   2         50.04         39.40        30.26 o
   2 -37   2        312.85        357.40        42.66 o
   3 -37   2        537.28        673.71        55.15 o
   4 -37   2        296.51        272.01        64.77 o
   5 -37   2        838.79       1004.63       101.04 o
   6 -37   2        162.29        144.73        53.24 o
   7 -37   2        114.13        144.97        40.94 o
  -8 -36   2       1985.01       1951.64       126.16 o
  -7 -36   2        365.91        437.54        69.05 o
  -6 -36   2         95.42        108.55        51.30 o
  -5 -36   2        104.14        155.94        36.16 o
  -4 -36   2          7.17         -8.11        40.17 o
  -3 -36   2         26.64         29.91        30.12 o
  -2 -36   2       3027.89       3326.13       144.34 o
  -1 -36   2        242.32        241.98        52.14 o
   0 -36   2        116.66        133.93        32.59 o
   1 -36   2         87.21        135.23        32.98 o
   2 -36   2        401.72        419.45        45.55 o
   3 -36   2        535.95        600.19        49.33 o
   4 -36   2        863.07        942.58        95.37 o
   5 -36   2          2.21         -4.85        44.05 o
   6 -36   2        242.62        221.98        41.55 o
   7 -36   2        206.38        182.92        40.62 o
  -9 -35   2          9.02         20.25        45.43 o
  -8 -35   2         88.52         99.03        49.49 o
  -7 -35   2        893.09        841.72        87.26 o
  -6 -35   2          0.62         -6.59        41.18 o
  -5 -35   2        753.00        826.72        85.71 o
  -4 -35   2         18.63         68.65        30.23 o
  -3 -35   2        578.52        622.02        52.79 o
  -2 -35   2        223.60        255.39        37.48 o
  -1 -35   2         61.71         23.90        27.63 o
   0 -35   2        255.80        341.48        39.83 o
   1 -35   2        140.55        154.64        32.23 o
   2 -35   2        211.93        228.50        37.03 o
   3 -35   2       2074.22       2320.59        89.29 o
   4 -35   2       1121.34       1252.72       104.98 o
   5 -35   2        165.12        194.25        37.32 o
   6 -35   2        162.30        247.23        74.10 o
   7 -35   2         74.36         43.41        34.12 o
   8 -35   2        157.17        107.75        59.62 o
  -9 -34   2       1920.67       1764.55       118.57 o
  -8 -34   2        144.91        174.83        53.76 o
  -7 -34   2        138.25        179.69        53.39 o
  -6 -34   2        724.24        732.77        78.27 o
  -5 -34   2        191.24        210.52        36.34 o
  -4 -34   2       2158.58       2395.09        91.66 o
  -3 -34   2        281.30        309.46        38.53 o
  -2 -34   2        562.47        611.88        49.39 o
  -1 -34   2        490.58        552.69        46.20 o
   0 -34   2       1995.61       2049.06        80.86 o
   1 -34   2        209.15        221.14        33.99 o
   2 -34   2          9.02         14.42        26.06 o
   3 -34   2       1703.34       1775.87        77.09 o
   4 -34   2         14.45         24.97        28.18 o
   5 -34   2        369.09        341.64        42.92 o
   6 -34   2          2.82        -17.71        28.67 o
   7 -34   2        127.75        113.21        35.73 o
   8 -34   2         74.96         75.21        51.27 o
 -10 -33   2        112.40         90.15        46.48 o
  -9 -33   2        136.16        130.24        48.57 o
  -8 -33   2        666.15        681.23        78.04 o
  -7 -33   2        385.68        339.30        58.97 o
  -6 -33   2         96.51         91.05        29.93 o
  -5 -33   2        980.54       1051.97        66.50 o
  -4 -33   2         31.04         46.63        39.37 o
  -3 -33   2         71.65         86.31        27.89 o
  -2 -33   2        190.48        203.12        34.43 o
  -1 -33   2        371.19        394.80        39.18 o
   0 -33   2        149.43        169.94        30.69 o
   1 -33   2       1357.81       1450.68        65.78 o
   2 -33   2        338.10        371.98        38.66 o
   3 -33   2         26.92         37.98        20.75 o
   4 -33   2       1153.22       1254.62        96.89 o
   5 -33   2        515.46        581.28        50.26 o
   6 -33   2        279.69        310.69        41.16 o
   7 -33   2         68.21         54.06        33.01 o
   8 -33   2        206.39        177.39        57.40 o
 -10 -32   2        393.64        343.89        63.05 o
  -9 -32   2        128.82        114.87        47.03 o
  -8 -32   2        453.14        460.61        64.11 o
  -7 -32   2        251.18        187.75        51.66 o
  -6 -32   2         63.78         42.21        40.33 o
  -5 -32   2         39.25         43.10        27.30 o
  -4 -32   2        496.77        587.16        49.29 o
  -3 -32   2          5.69          5.60        23.36 o
  -2 -32   2         70.94        101.10        28.06 o
  -1 -32   2        936.38        871.59        52.92 o
   0 -32   2        313.80        410.95        38.67 o
   1 -32   2        624.12        645.60        46.72 o
   2 -32   2       1286.41       1386.70        63.68 o
   3 -32   2         52.01         62.37        20.48 o
   4 -32   2        658.81        666.12        52.11 o
   5 -32   2        390.01        441.08        43.93 o
   6 -32   2         87.98        122.28        33.56 o
   7 -32   2        107.76         76.61        38.70 o
   8 -32   2        293.91        323.94        65.90 o
 -10 -31   2       1304.83       1212.94        96.39 o
  -9 -31   2        252.90        352.70        59.25 o
  -8 -31   2        312.06        277.84        55.41 o
  -7 -31   2       1043.81        841.90        80.63 o
  -6 -31   2        114.63         90.46        42.83 o
  -5 -31   2        145.83        119.07        41.85 o
  -4 -31   2        189.55        186.01        44.72 o
  -3 -31   2       1491.84       1476.56        65.77 o
  -2 -31   2       1095.67       1088.24        56.09 o
  -1 -31   2        413.74        426.23        38.40 o
   0 -31   2       3578.77       3689.63       116.93 o
   1 -31   2         30.74         73.04        25.11 o
   2 -31   2       1221.82       1247.04        59.61 o
   3 -31   2       2048.64       2155.83        63.43 o
   4 -31   2       1790.05       1876.86        75.49 o
   5 -31   2        139.14        130.74        41.70 o
   6 -31   2       2247.23       2197.86        89.03 o
   7 -31   2         58.85         91.78        32.18 o
   8 -31   2         20.82         46.60        45.20 o
   9 -31   2         51.82         24.06        52.60 o
 -10 -30   2        360.40        389.47        62.21 o
  -9 -30   2        497.06        487.16        66.54 o
  -8 -30   2        492.99        542.03        67.29 o
  -7 -30   2        128.04        137.87        44.38 o
  -6 -30   2        414.21        427.19        55.74 o
  -5 -30   2        513.96        506.13        42.46 o
  -4 -30   2         83.40         71.12        25.58 o
  -3 -30   2        307.01        317.97        68.32 o
  -2 -30   2        211.08        248.17        34.03 o
  -1 -30   2        200.16        222.21        30.02 o
   0 -30   2        371.66        437.96        37.83 o
   1 -30   2       2032.20       2132.65        78.87 o
   2 -30   2        667.95        698.91        46.19 o
   3 -30   2        741.21        787.33        37.62 o
   4 -30   2         67.53        105.94        27.01 o
   5 -30   2       2534.69       2586.07        92.71 o
   6 -30   2       1941.92       2072.61        84.66 o
   7 -30   2        430.49        431.07        82.35 o
   8 -30   2         41.56         58.99        46.98 o
   9 -30   2        470.87        455.69        77.18 o
 -10 -29   2         55.56         42.17        40.01 o
  -9 -29   2        352.99        272.06        52.76 o
  -8 -29   2        212.46        164.61        46.01 o
  -7 -29   2         57.99         79.09        38.17 o
  -6 -29   2       2061.21       2042.27        91.97 o
  -5 -29   2       5308.15       5206.05       153.10 o
  -4 -29   2         55.86         56.67        23.21 o
  -3 -29   2        155.01        143.93        26.85 o
  -2 -29   2        240.16        322.96        32.93 o
  -1 -29   2        159.22        144.21        26.14 o
   0 -29   2         48.81         32.67        21.90 o
   1 -29   2       4356.55       4569.95       135.59 o
   2 -29   2        118.90        120.55        25.20 o
   3 -29   2         30.77         35.99        17.11 o
   4 -29   2       1679.32       1734.56        70.39 o
   5 -29   2        902.37        953.87        55.13 o
   6 -29   2         30.62         58.00        27.62 o
   7 -29   2       1129.36       1067.70        80.13 o
   8 -29   2        633.48        681.27        81.76 o
   9 -29   2         10.75         21.69        48.46 o
 -10 -28   2        795.95        766.53        77.99 o
  -9 -28   2        248.79        258.99        50.71 o
  -8 -28   2       1177.97        966.32        81.56 o
  -7 -28   2        128.68        116.45        40.36 o
  -6 -28   2       1829.04       1852.59        73.80 o
  -5 -28   2        492.59        579.45        60.41 o
  -4 -28   2       3122.40       3300.16       105.08 o
  -3 -28   2         58.38         59.57        22.90 o
  -2 -28   2       2995.47       2816.77        92.72 o
  -1 -28   2        791.90        732.68        44.13 o
   0 -28   2        402.05        517.71        39.04 o
   1 -28   2       1844.97       1955.15        72.15 o
   2 -28   2        884.77        933.97        48.01 o
   3 -28   2        454.99        457.84        28.59 o
   4 -28   2        386.99        400.03        36.40 o
   5 -28   2        259.24        232.23        37.24 o
   6 -28   2        124.35        122.66        30.66 o
   7 -28   2        691.15        675.98        52.75 o
   8 -28   2        143.77        101.41        47.80 o
   9 -28   2        200.64        244.57        61.79 o
 -10 -27   2        294.57        307.18        55.80 o
  -9 -27   2         10.46         22.42        36.48 o
  -8 -27   2         41.16         24.07        33.51 o
  -7 -27   2       1599.59       1566.90        98.60 o
  -6 -27   2         12.30         -3.72        20.40 o
  -5 -27   2       2960.05       3088.70        98.78 o
  -4 -27   2        650.12        623.94        43.08 o
  -3 -27   2       1390.63       1349.35        57.66 o
  -2 -27   2        133.74        109.40        22.97 o
  -1 -27   2         26.61         69.72        20.77 o
   0 -27   2       3710.37       3782.24       114.83 o
   1 -27   2        758.71        825.67        44.88 o
   2 -27   2       3080.39       3114.43        98.61 o
   3 -27   2          5.08          7.71        14.81 o
   4 -27   2        297.85        352.56        34.10 o
   5 -27   2         84.74         59.36        26.41 o
   6 -27   2       5408.19       5320.38       244.29 o
   7 -27   2         35.45         53.62        29.40 o
   8 -27   2        902.01        904.53        90.05 o
   9 -27   2         18.25         45.87        49.96 o
 -11 -26   2          3.26         12.59        54.38 o
 -10 -26   2       1656.33       1512.40       100.37 o
  -9 -26   2         54.44         56.46        39.91 o
  -8 -26   2        265.55        214.73        45.20 o
  -7 -26   2        782.66        795.05        65.04 o
  -6 -26   2       1352.09       1326.38        58.83 o
  -5 -26   2        339.54        402.70        34.08 o
  -4 -26   2       1788.07       1764.48        67.13 o
  -3 -26   2         12.25          6.50        18.18 o
  -2 -26   2        108.76         94.20        21.40 o
  -1 -26   2       2758.28       2757.23       115.66 o
   0 -26   2       3783.28       3704.59       111.66 o
   1 -26   2        164.55        207.33        36.93 o
   2 -26   2        701.22        731.21        42.11 o
   3 -26   2        590.63        545.25        29.63 o
   4 -26   2         91.95         91.23        18.26 o
   5 -26   2       1888.40       1854.85        72.70 o
   6 -26   2        749.50        791.61        49.87 o
   7 -26   2       1858.76       1816.20       140.52 o
   8 -26   2        208.05        228.02        54.66 o
   9 -26   2        946.92        929.43        94.36 o
 -11 -25   2       2144.46       1972.19       137.29 o
 -10 -25   2        126.11        145.21        45.18 o
  -9 -25   2       1260.60       1176.08        84.09 o
  -8 -25   2        173.00        202.22        42.81 o
  -7 -25   2       2248.08       2151.38       110.81 o
  -6 -25   2       1532.65       1484.43        61.63 o
  -5 -25   2       7318.34       7102.01       193.07 o
  -4 -25   2        741.70        753.12        43.55 o
  -3 -25   2       3102.74       2962.14        93.72 o
  -2 -25   2         60.16         92.27        19.93 o
  -1 -25   2       5974.83       5786.41       157.40 o
   0 -25   2          2.28         55.26        18.21 o
   1 -25   2       4208.63       4253.14       126.20 o
   2 -25   2        620.56        667.77        38.56 o
   3 -25   2        114.51        142.83        18.41 o
   4 -25   2        661.74        665.37        31.66 o
   5 -25   2         65.24         94.91        29.04 o
   6 -25   2        231.80        237.74        31.82 o
   7 -25   2         35.47         82.17        26.79 o
   8 -25   2        116.87         98.80        47.07 o
   9 -25   2        273.08        332.49        65.25 o
  10 -25   2        957.20        986.63       103.96 o
 -11 -24   2        452.80        371.39        71.28 o
 -10 -24   2       2568.74       2305.83       126.33 o
  -9 -24   2        334.89        328.18        53.26 o
  -8 -24   2        114.56        114.79        36.51 o
  -7 -24   2        302.06        322.09        32.53 o
  -6 -24   2       3427.78       3203.46       101.20 o
  -5 -24   2        203.51        243.51        30.12 o
  -4 -24   2       3210.93       3114.21        96.36 o
  -3 -24   2        786.81        693.39        38.50 o
  -2 -24   2       1376.88       1354.13        52.80 o
  -1 -24   2        538.23        514.92        34.68 o
   0 -24   2       5045.69       4992.84       141.94 o
   1 -24   2       3090.92       2976.01        93.55 o
   2 -24   2       2057.57       2150.20        72.57 o
   3 -24   2         82.43         88.50        16.11 o
   4 -24   2        388.04        416.50        25.92 o
   5 -24   2        284.85        239.28        29.66 o
   6 -24   2         62.49         93.38        29.92 o
   7 -24   2       3695.68       3498.50       128.46 o
   8 -24   2        711.58        610.54        74.31 o
   9 -24   2         69.58        -10.91        43.03 o
  10 -24   2        152.10        196.71        63.53 o
 -11 -23   2         57.90        104.18        52.55 o
 -10 -23   2         50.99         65.21        36.70 o
  -9 -23   2        141.12        157.06        39.81 o
  -8 -23   2        616.97        552.72        58.73 o
  -7 -23   2        118.97        116.48        34.29 o
  -6 -23   2        260.52        290.54        39.39 o
  -5 -23   2         10.11         -6.36        17.46 o
  -4 -23   2       1287.11       1379.38        53.65 o
  -3 -23   2        292.20        315.35        27.78 o
  -2 -23   2        736.86        714.40        37.34 o
  -1 -23   2         41.67         48.89        16.51 o
   0 -23   2       2327.78       2226.36        72.69 o
   1 -23   2        479.25        548.98        33.06 o
   2 -23   2       1847.30       1826.51        62.13 o
   3 -23   2       1401.20       1380.42        43.24 o
   4 -23   2       5909.15       5907.01       130.82 o
   5 -23   2        714.08        693.12        42.28 o
   6 -23   2       3081.41       3058.58        99.75 o
   7 -23   2        813.74        815.66        50.71 o
   8 -23   2       2115.82       2225.54       127.58 o
   9 -23   2        111.57         80.44        50.22 o
  10 -23   2       3106.67       3153.21       176.42 o
 -11 -22   2        105.04        161.54        55.28 o
 -10 -22   2       1430.21       1374.86        91.81 o
  -9 -22   2         55.06         54.90        32.75 o
  -8 -22   2       3111.86       2682.04       132.50 o
  -7 -22   2        133.35        173.11        24.90 o
  -6 -22   2       7071.11       6877.32       186.83 o
  -5 -22   2        893.13        881.81        43.68 o
  -4 -22   2       9700.65       9064.66       237.07 o
  -3 -22   2        115.08        132.76        19.66 o
  -2 -22   2       3343.71       3426.77        99.16 o
  -1 -22   2        308.18        292.38        24.87 o
   0 -22   2       5323.85       5088.25       138.43 o
   1 -22   2       3648.47       3698.94       107.19 o
   2 -22   2         38.21         43.44        16.11 o
   3 -22   2         32.87         36.05        12.86 o
   4 -22   2        599.56        636.08        29.05 o
   5 -22   2       1806.01       1850.69        68.78 o
   6 -22   2         41.75         69.72        22.41 o
   7 -22   2       3345.48       3292.47       106.58 o
   8 -22   2       1192.36       1160.56        66.13 o
   9 -22   2         15.25         -3.83        29.64 o
  10 -22   2         72.99         63.42        54.57 o
 -12 -21   2         26.83         14.95        52.24 o
 -11 -21   2       3415.72       3244.37       170.12 o
 -10 -21   2       1138.53        945.63        76.61 o
  -9 -21   2       1183.26       1103.53        78.11 o
  -8 -21   2        424.05        338.87        46.71 o
  -7 -21   2       2490.26       2445.73       138.90 o
  -6 -21   2       1103.90       1130.55        48.27 o
  -5 -21   2      21013.72      20221.62       500.41 o
  -4 -21   2       1003.61        995.22        43.65 o
  -3 -21   2       1015.75        989.15        41.23 o
  -2 -21   2         54.80         70.94        16.09 o
  -1 -21   2       7252.39       7218.58       192.70 o
   0 -21   2       2092.31       1933.19        63.62 o
   1 -21   2       6121.43       5572.16       154.91 o
   2 -21   2       1692.01       1701.69        57.79 o
   3 -21   2        937.60        889.04        32.42 o
   4 -21   2       2449.07       2387.88        78.07 o
   5 -21   2       3162.98       3183.36        97.89 o
   6 -21   2        193.88        194.75        22.51 o
   7 -21   2        653.16        668.33        37.30 o
   8 -21   2       1077.60       1006.74        63.40 o
   9 -21   2        719.22        673.75        68.01 o
  10 -21   2         28.44        -10.05        32.67 o
  11 -21   2         49.86         36.06        54.75 o
 -12 -20   2         43.58         96.84        57.06 o
 -11 -20   2       1123.27       1538.29       117.05 o
 -10 -20   2        781.08        768.34        69.77 o
  -9 -20   2       1876.77       1688.80        98.20 o
  -8 -20   2         71.76         51.38        29.18 o
  -7 -20   2        139.92        150.96        23.93 o
  -6 -20   2        243.23        266.76        25.82 o
  -5 -20   2         27.54         38.27        16.76 o
  -4 -20   2       1994.69       1918.97        63.88 o
  -3 -20   2       2969.61       2735.40        83.79 o
  -2 -20   2        228.68        212.67        21.02 o
  -1 -20   2        685.93        802.66        35.30 o
   0 -20   2       1102.76        951.17        39.10 o
   1 -20   2        923.34        866.67        37.30 o
   2 -20   2        760.98        849.64        36.28 o
   3 -20   2        450.60        461.64        23.09 o
   4 -20   2        468.48        474.85        32.74 o
   5 -20   2       1482.18       1434.99        47.30 o
   6 -20   2       1335.15       1381.55        48.34 o
   7 -20   2       2695.24       2623.21        74.88 o
   8 -20   2        229.36        273.88        45.38 o
   9 -20   2       3674.63       3314.36       126.79 o
  10 -20   2         29.73         49.53        36.13 o
  11 -20   2        935.49        933.15       108.35 o
 -12 -19   2       1512.39       1485.44       122.84 o
 -11 -19   2        309.54        346.61        66.35 o
 -10 -19   2        294.25        330.93        45.05 o
  -9 -19   2       1877.52       1724.73        97.05 o
  -8 -19   2        550.16        498.51        50.92 o
  -7 -19   2       1529.36       1455.52        55.93 o
  -6 -19   2       1209.33       1192.30        56.66 o
  -5 -19   2        383.53        343.25        27.46 o
  -4 -19   2       3845.56       3646.91       104.05 o
  -3 -19   2       5087.36       4833.78       132.67 o
  -2 -19   2        140.83        126.08        16.70 o
  -1 -19   2       4221.98       4187.85       118.23 o
   0 -19   2       2596.39       2377.40        73.20 o
   1 -19   2        754.47        688.25        32.28 o
   2 -19   2      15241.53      15254.67       383.46 o
   3 -19   2        116.79         96.56        15.83 o
   4 -19   2         74.80         92.23        18.38 o
   5 -19   2        386.37        397.40        28.61 o
   6 -19   2       7599.68       7334.09       166.95 o
   7 -19   2       1794.58       1729.30        57.62 o
   8 -19   2       1343.37       1312.47        68.30 o
   9 -19   2         10.88         25.24        29.64 o
  10 -19   2        654.42        629.01        80.89 o
  11 -19   2         93.57         64.47        39.82 o
 -12 -18   2        319.41        395.13        73.12 o
 -11 -18   2       1424.82       1479.36       116.17 o
 -10 -18   2       2154.04       1932.94        79.58 o
  -9 -18   2        736.53        629.83        60.30 o
  -8 -18   2       2451.72       2303.55       111.32 o
  -7 -18   2       1976.72       1922.65       111.87 o
  -6 -18   2       3529.58       3374.06        99.48 o
  -5 -18   2       1215.11       1095.08        44.90 o
  -4 -18   2       1727.36       1485.54        53.10 o
  -3 -18   2        305.14        277.29        22.41 o
  -2 -18   2       6710.37       6639.31       170.91 o
  -1 -18   2        797.99        798.60        39.50 o
   0 -18   2       7976.02       8003.66       208.50 o
   1 -18   2       1872.19       1814.72        58.36 o
   2 -18   2       1373.62       1314.35        45.91 o
   3 -18   2        224.20        231.99        16.96 o
   4 -18   2       3441.15       3408.42        84.11 o
   5 -18   2        664.89        685.38        55.24 o
   6 -18   2         74.01         75.39        16.73 o
   7 -18   2        279.82        302.75        26.03 o
   8 -18   2        355.66        289.81        37.95 o
   9 -18   2         85.06         91.62        33.06 o
  10 -18   2        116.48         92.25        35.48 o
  11 -18   2         29.49          3.85        33.94 o
 -12 -17   2         60.95         80.59        56.57 o
 -11 -17   2        666.91        732.46        86.20 o
 -10 -17   2       1092.30       1117.13        59.76 o
  -9 -17   2       2546.91       2374.41       115.83 o
  -8 -17   2        184.40        170.63        33.84 o
  -7 -17   2        943.87        969.91        54.35 o
  -6 -17   2        324.19        336.21        33.08 o
  -5 -17   2        872.57        812.35        34.63 o
  -4 -17   2       1389.13       1347.09        48.08 o
  -3 -17   2       5592.08       5402.84       145.39 o
  -2 -17   2       1323.11       1322.01        44.83 o
  -1 -17   2       1428.30       1230.19        43.14 o
   0 -17   2        779.71        760.17        32.05 o
   1 -17   2       6487.56       6452.22       171.81 o
   2 -17   2       1892.15       1904.78        48.75 o
   3 -17   2       1312.29       1321.85        37.44 o
   4 -17   2       6162.15       6157.89       139.50 o
   5 -17   2       6681.69       6455.32       145.83 o
   6 -17   2         62.33         84.68        16.67 o
   7 -17   2        510.12        478.03        30.71 o
   8 -17   2       1583.36       1463.64        71.88 o
   9 -17   2        536.72        518.24        50.82 o
  10 -17   2        578.21        528.56        55.22 o
  11 -17   2         53.14         82.79        37.61 o
 -12 -16   2         63.03        102.33        58.21 o
 -11 -16   2       1853.23       1528.95       117.92 o
 -10 -16   2       1322.70       1261.69       103.57 o
  -9 -16   2        576.31        481.99        54.28 o
  -8 -16   2       1605.71       1501.68        81.93 o
  -7 -16   2        936.10        969.34        41.63 o
  -6 -16   2          4.51         13.97        13.63 o
  -5 -16   2        394.15        383.26        25.93 o
  -4 -16   2        214.42        204.78        28.96 o
  -3 -16   2       3190.71       3118.00        88.52 o
  -2 -16   2        241.24        262.38        20.66 o
  -1 -16   2       1280.03       1340.74        45.20 o
   0 -16   2       5511.62       5464.52       146.04 o
   1 -16   2      14326.95      14925.36       370.65 o
   2 -16   2       1133.82       1271.39        34.53 o
   3 -16   2       5967.61       5854.10       129.36 o
   4 -16   2        310.53        313.39        21.02 o
   5 -16   2        818.01        729.97        32.16 o
   6 -16   2        705.63        753.30        33.06 o
   7 -16   2       6981.51       6578.64       152.73 o
   8 -16   2        388.21        425.50        44.46 o
   9 -16   2        518.28        523.79        51.83 o
  10 -16   2        114.58         64.46        34.28 o
  11 -16   2        327.78        290.91        52.49 o
 -11 -15   2         42.52        110.47        49.37 o
 -10 -15   2       1304.68       1287.91        63.55 o
  -9 -15   2        286.69        235.60        39.00 o
  -8 -15   2        794.18        686.61        54.42 o
  -7 -15   2        492.11        429.75        29.23 o
  -6 -15   2       7121.81       6602.63       173.25 o
  -5 -15   2        555.07        527.31        28.34 o
  -4 -15   2        581.55        490.48        47.42 o
  -3 -15   2       2781.78       2699.01        78.99 o
  -2 -15   2        388.66        428.85        26.69 o
  -1 -15   2       1420.43       1513.37        48.18 o
   0 -15   2         71.53        134.37        14.43 o
   1 -15   2        704.48        753.49        30.51 o
   2 -15   2       9013.79       9066.40       187.74 o
   3 -15   2       2319.94       2312.28        58.09 o
   4 -15   2       1017.65        982.36        33.56 o
   5 -15   2        193.19        200.98        18.52 o
   6 -15   2       1142.31       1148.00        40.69 o
   7 -15   2        952.86        832.81        43.13 o
   8 -15   2       1017.57        959.31        58.79 o
   9 -15   2        363.14        390.33        45.42 o
  10 -15   2         31.41        -13.28        28.87 o
  11 -15   2         18.70         43.06        34.10 o
 -11 -14   2       1072.31       1061.74       102.53 o
 -10 -14   2        278.35        262.36        33.76 o
  -9 -14   2        587.72        521.59        51.05 o
  -8 -14   2       3831.42       3500.86       151.97 o
  -7 -14   2       3368.90       3171.67        94.13 o
  -6 -14   2        118.20        134.40        17.82 o
  -5 -14   2       2100.07       1999.37        63.73 o
  -4 -14   2       1078.99        989.10        36.36 o
  -3 -14   2        278.85        225.53        22.79 o
  -2 -14   2       6102.79       5932.75       154.45 o
  -1 -14   2      12200.51      12431.65       312.49 o
   0 -14   2        369.13        340.38        19.45 o
   1 -14   2        394.45        429.41        17.27 o
   2 -14   2       4801.38       4978.43        93.33 o
   3 -14   2        567.87        533.30        22.33 o
   4 -14   2       3353.69       3281.31        79.34 o
   5 -14   2       2793.90       2791.27        70.79 o
   6 -14   2        517.17        526.81        27.78 o
   7 -14   2        606.34        568.66        31.35 o
   8 -14   2         13.79         10.26        23.87 o
   9 -14   2        249.90        265.77        39.11 o
  10 -14   2        667.98        631.70        58.88 o
  11 -14   2        171.30        213.19        66.76 o
 -12 -13   2         24.90          7.47        32.70 o
 -11 -13   2        312.06        421.51        48.60 o
 -10 -13   2         75.03         77.16        29.84 o
  -9 -13   2       1717.51       1671.00        69.39 o
  -8 -13   2       3875.27       3469.84       146.66 o
  -7 -13   2       2371.63       2286.90        71.66 o
  -6 -13   2        136.75        135.84        17.47 o
  -5 -13   2       3415.01       3340.96        92.98 o
  -4 -13   2        354.31        310.37        21.34 o
  -3 -13   2         22.59         53.07        11.52 o
  -2 -13   2        862.57        785.93        32.46 o
  -1 -13   2      18108.03      18225.63       448.40 o
   0 -13   2       5005.14       4855.59       104.52 o
   1 -13   2         52.71         98.49         9.64 o
   2 -13   2       4953.67       5017.75        93.80 o
   3 -13   2       2413.18       2443.41        75.07 o
   4 -13   2       5069.66       5128.20       114.10 o
   5 -13   2       3822.01       3672.77        89.16 o
   6 -13   2         50.10         37.83        13.52 o
   7 -13   2        296.17        270.45        32.08 o
   8 -13   2        727.12        708.81        50.23 o
   9 -13   2         87.68         99.78        30.83 o
  10 -13   2         42.81          4.20        28.68 o
  11 -13   2        176.52         88.89        51.65 o
 -13 -12   2       1500.16       1498.47       127.58 o
 -12 -12   2        297.14        348.61        68.92 o
 -11 -12   2       1339.88       1229.86       125.73 o
 -10 -12   2         66.24         83.48        28.81 o
  -9 -12   2        631.22        625.38        41.55 o
  -8 -12   2        268.56        265.43        28.68 o
  -7 -12   2         55.54         98.08        16.57 o
  -6 -12   2        114.66        115.03        16.31 o
  -5 -12   2        110.36        151.02        16.14 o
  -4 -12   2       1198.45       1104.19        39.47 o
  -3 -12   2        504.58        480.44        24.83 o
  -2 -12   2       4566.46       4657.99       122.36 o
  -1 -12   2       6671.10       7361.56       151.66 o
   0 -12   2        230.55        177.14        10.74 o
   1 -12   2         85.72         57.92         6.59 o
   2 -12   2       2693.61       2948.70        68.91 o
   3 -12   2       7032.40       7105.32       151.50 o
   4 -12   2         25.19         52.40        13.38 o
   5 -12   2       1392.04       1277.08        40.03 o
   6 -12   2        272.31        281.32        20.87 o
   7 -12   2       1037.18        998.23        52.07 o
   8 -12   2       1452.95       1531.38        70.80 o
   9 -12   2       1769.08       1742.42        80.93 o
  10 -12   2        191.60        199.34        52.37 o
  11 -12   2        167.91         98.21        50.97 o
 -11 -11   2          8.20         54.60        66.14 o
 -10 -11   2         38.87         27.49        35.50 o
  -9 -11   2         92.36        111.89        23.49 o
  -8 -11   2        173.61        181.86        24.63 o
  -7 -11   2         99.58         89.76        13.73 o
  -6 -11   2       2309.34       2160.50        66.32 o
  -5 -11   2        311.89        295.80        20.56 o
  -4 -11   2         31.81         17.80        14.32 o
  -3 -11   2       2238.83       2193.92        62.39 o
  -2 -11   2        764.91        821.17        30.11 o
  -1 -11   2        235.98        207.79        15.24 o
   0 -11   2       1712.07       1767.64        41.55 o
   1 -11   2         65.74         64.40         6.54 o
   2 -11   2         42.58         12.53         6.78 o
   3 -11   2       6217.22       6766.15       146.46 o
   4 -11   2       1716.54       1798.89        48.33 o
   5 -11   2        403.17        412.57        22.46 o
   6 -11   2          7.34         13.09        11.01 o
   7 -11   2       1204.29       1104.03        55.07 o
   8 -11   2       3033.87       2932.83       106.41 o
   9 -11   2       1176.83       1052.46        63.51 o
  10 -11   2        663.86        676.56        58.16 o
  11 -11   2         62.06         25.05        31.61 o
 -11 -10   2        305.75        292.88        40.52 o
 -10 -10   2        149.61        228.36        34.63 o
  -9 -10   2       3840.31       3732.32        97.13 o
  -8 -10   2       1503.48       1443.21        45.38 o
  -7 -10   2       1203.13       1200.86        38.76 o
  -6 -10   2       6107.99       6139.33       137.50 o
  -5 -10   2        918.45        902.69        34.12 o
  -4 -10   2       3578.21       3438.20        94.62 o
  -3 -10   2         90.88        127.01        12.83 o
  -2 -10   2       8198.49       7695.56       192.44 o
  -1 -10   2       4936.75       5100.56       131.59 o
   0 -10   2       9121.93       9430.88       190.49 o
   1 -10   2        384.13        470.24        14.85 o
   2 -10   2        582.00        513.45        18.36 o
   3 -10   2       1594.73       1824.44        46.35 o
   4 -10   2        801.58        809.69        27.72 o
   5 -10   2       2060.01       2036.64        53.35 o
   6 -10   2         23.34         17.12        15.88 o
   7 -10   2       2362.56       2340.23        99.47 o
   8 -10   2        201.09        174.55        31.06 o
   9 -10   2         64.46         81.00        28.63 o
  10 -10   2        140.37        153.82        53.18 o
  11 -10   2        303.34        202.65        61.57 o
 -12  -9   2        223.87        226.70        55.70 o
 -11  -9   2        157.77        108.46        48.16 o
 -10  -9   2       1847.92       1712.63        77.45 o
  -9  -9   2       3832.22       3809.22       101.60 o
  -8  -9   2       2897.25       2836.78        73.04 o
  -7  -9   2       6960.22       6870.96       152.83 o
  -6  -9   2        170.26        185.36        15.52 o
  -5  -9   2       3048.73       2843.10        80.56 o
  -4  -9   2       5074.75       4709.45       121.47 o
  -3  -9   2      12620.66      12155.25       297.02 o
  -2  -9   2       1059.30       1114.83        35.02 o
  -1  -9   2       2122.75       1988.27        56.04 o
   0  -9   2       1180.75       1244.23        29.82 o
   1  -9   2       3248.76       3312.46        62.73 o
   2  -9   2        984.02        965.36        28.22 o
   3  -9   2        782.08        681.74        23.05 o
   4  -9   2        315.80        261.71        16.55 o
   5  -9   2       1282.63       1421.20        54.12 o
   6  -9   2        144.35        150.46        22.45 o
   7  -9   2        689.31        734.37        47.13 o
   8  -9   2        227.27        209.34        32.60 o
   9  -9   2         34.11         54.42        26.26 o
  10  -9   2        345.41        357.11        58.73 o
  11  -9   2        110.73        102.42        37.37 o
  12  -9   2         43.64         96.39        57.64 o
 -12  -8   2        851.40        909.38        91.11 o
 -11  -8   2        136.21        127.59        49.01 o
 -10  -8   2        238.42        318.11        42.21 o
  -9  -8   2        236.75        294.18        31.77 o
  -8  -8   2         82.17         92.26        15.08 o
  -7  -8   2        117.96        104.65        14.13 o
  -6  -8   2        238.97        256.86        17.50 o
  -5  -8   2        337.77        386.76        18.98 o
  -4  -8   2        270.00        236.85        17.40 o
  -3  -8   2        101.36         62.60        12.35 o
  -2  -8   2       2361.35       2333.77        62.53 o
  -1  -8   2        187.42        202.41        26.61 o
   0  -8   2        540.04        545.61        13.45 o
   1  -8   2        472.16        541.46        17.21 o
   2  -8   2       1091.01       1182.97        31.32 o
   3  -8   2         26.45         34.29         7.74 o
   4  -8   2         61.46         33.12         8.87 o
   5  -8   2        727.82        756.71        36.71 o
   6  -8   2        905.44       1003.36        46.87 o
   7  -8   2        403.04        430.59        37.69 o
   8  -8   2       1876.72       1798.22        76.58 o
   9  -8   2       4434.87       4239.71       142.30 o
  10  -8   2        719.76        714.66        79.79 o
  11  -8   2        693.07        777.84       101.10 o
  12  -8   2         35.09         81.03        59.15 o
 -12  -7   2        170.93        305.12        65.36 o
 -11  -7   2        227.96        254.27        53.94 o
 -10  -7   2         74.29         95.02        27.67 o
  -9  -7   2        418.35        499.62        31.16 o
  -8  -7   2        218.08        265.25        20.57 o
  -7  -7   2       3034.55       2979.79        74.34 o
  -6  -7   2        131.71        127.78        14.53 o
  -5  -7   2        886.73        752.74        24.90 o
  -4  -7   2       9730.19      10249.79       258.36 o
  -3  -7   2       8936.69       9191.85       228.69 o
  -2  -7   2        459.05        539.80        20.56 o
  -1  -7   2         23.90         16.84         6.33 o
   0  -7   2         21.00         72.35         4.94 o
   1  -7   2       3537.83       3627.16        79.20 o
   2  -7   2      10385.83      11150.33       234.02 o
   3  -7   2        292.63        323.11        14.79 o
   4  -7   2        248.10        211.29        19.48 o
   5  -7   2        814.24        828.16        39.04 o
   6  -7   2       4319.76       4507.62       135.44 o
   7  -7   2          0.96         -7.85        17.52 o
   8  -7   2       1826.27       1790.73        76.36 o
   9  -7   2         62.13        115.04        41.78 o
  10  -7   2       1786.40       1820.44       134.40 o
  11  -7   2        168.58        227.22        59.39 o
 -11  -6   2         15.08          8.27        36.92 o
 -10  -6   2          8.47          7.38        30.14 o
  -9  -6   2       3833.10       3693.28        95.84 o
  -8  -6   2       4073.20       3963.80        94.33 o
  -7  -6   2        840.10        832.36        43.19 o
  -6  -6   2       3829.72       3654.00        86.15 o
  -5  -6   2         15.74          6.83         7.53 o
  -4  -6   2      16847.74      16670.72       348.72 o
  -3  -6   2      13768.53      13875.66       335.63 o
  -2  -6   2      11697.71      11403.13       278.69 o
  -1  -6   2      16463.37      16582.18       408.88 o
   0  -6   2       4051.01       4031.79        74.28 o
   1  -6   2       4468.60       4722.03       100.35 o
   2  -6   2       8825.12       9412.37       197.36 o
   3  -6   2       2684.58       2666.17        78.40 o
   4  -6   2         99.46        112.75        15.84 o
   5  -6   2          4.39         -2.29        12.22 o
   6  -6   2       2958.66       3196.02       121.15 o
   7  -6   2       2350.29       2192.56       141.61 o
   8  -6   2        226.12        229.14        31.35 o
   9  -6   2       1790.92       1719.87        77.73 o
  10  -6   2       1080.10       1122.41        68.67 o
  11  -6   2        166.48        159.04        57.51 o
  12  -6   2         39.88         10.86        51.76 o
 -13  -5   2        598.21        748.22        95.75 o
 -12  -5   2        690.67        603.62        83.66 o
 -11  -5   2        345.17        369.83        61.81 o
 -10  -5   2        426.64        471.97        43.42 o
  -9  -5   2       3491.47       3561.88        92.77 o
  -8  -5   2       1279.39       1277.37        41.15 o
  -7  -5   2       2919.33       2749.59        88.72 o
  -6  -5   2        417.13        467.25        67.06 o
  -5  -5   2       1255.27       1112.04        39.93 o
  -4  -5   2       6942.78       6945.51       291.35 o
  -3  -5   2       2902.19       2738.70        59.84 o
  -2  -5   2       5568.77       5808.19       144.68 o
  -1  -5   2       3887.06       3498.50        75.41 o
   0  -5   2       4416.95       4642.13        85.43 o
   1  -5   2       2582.45       2557.52        57.22 o
   2  -5   2       5679.45       6210.97       134.56 o
   3  -5   2       5045.13       5455.73       150.51 o
   4  -5   2       3449.25       3806.46       109.48 o
   5  -5   2       1786.93       1829.01        63.75 o
   6  -5   2        322.54        378.59        37.54 o
   7  -5   2       1552.73       1438.54        61.06 o
   8  -5   2        125.65        120.90        32.07 o
   9  -5   2        377.33        508.85        66.46 o
  10  -5   2        667.39        706.68        83.83 o
  11  -5   2         11.83         -5.74        42.94 o
  12  -5   2         67.40         57.20        53.02 o
 -13  -4   2        109.54        169.76        57.44 o
 -12  -4   2          3.66         26.28        42.65 o
 -11  -4   2        164.37        217.43        52.18 o
 -10  -4   2         38.07         94.25        36.60 o
  -9  -4   2        227.80        344.86        32.45 o
  -8  -4   2         30.60         37.82        13.10 o
  -7  -4   2       1826.60       1835.19        63.97 o
  -6  -4   2       1732.98       1912.85        60.69 o
  -5  -4   2         74.15         75.39        11.68 o
  -4  -4   2       2716.06       2899.76        82.87 o
  -3  -4   2       4295.21       4479.03       111.26 o
  -2  -4   2         17.83         18.32         3.72 o
  -1  -4   2      13295.09      12873.51       256.39 o
   0  -4   2        404.21        398.18        14.65 o
   1  -4   2      10028.67      10813.63       227.25 o
   2  -4   2       1819.04       2231.24        65.34 o
   3  -4   2        142.62        289.54        18.89 o
   4  -4   2       7205.28       8113.19       221.33 o
   5  -4   2      11542.80      11916.20       318.84 o
   6  -4   2         69.23         82.56        18.19 o
   7  -4   2       2351.88       2446.03        86.41 o
   8  -4   2        198.84        186.77        28.83 o
   9  -4   2       1263.47       1230.59       140.37 o
  10  -4   2        926.40       1017.18        91.73 o
  11  -4   2       1598.94       1723.63       131.28 o
  12  -4   2         55.38         77.19        53.45 o
 -13  -3   2        156.46        163.08        58.27 o
 -12  -3   2          7.09         41.74        44.58 o
 -10  -3   2       1105.46       1065.50        81.87 o
  -9  -3   2       1415.78       1450.85        62.98 o
  -8  -3   2        155.14        158.40        17.30 o
  -7  -3   2       2433.24       2352.73        79.47 o
  -6  -3   2       1517.54       1620.18        54.89 o
  -5  -3   2       4583.88       4543.32       123.69 o
  -4  -3   2       2791.44       2794.17        62.33 o
  -3  -3   2       6300.14       6324.57       156.91 o
  -2  -3   2       2929.96       3018.56        85.78 o
  -1  -3   2        421.86        385.18        19.31 o
   0  -3   2       2527.16       2583.88        64.97 o
   1  -3   2        147.51        212.81        18.69 o
   2  -3   2      26021.68      28954.71       752.05 o
   3  -3   2       9406.12      10572.03       280.60 o
   4  -3   2      31551.47      35160.74       895.71 o
   5  -3   2       3800.38       4326.03       126.39 o
   6  -3   2        653.35        613.11        35.51 o
   7  -3   2       1461.22       1461.33        62.30 o
   8  -3   2       1071.05       1101.42        55.99 o
   9  -3   2         46.20         54.78        26.10 o
  10  -3   2        881.79        853.19        90.64 o
  11  -3   2        842.26        967.78       101.74 o
  12  -3   2        197.15        249.06        70.03 o
 -13  -2   2        164.78        131.17        57.62 o
 -12  -2   2       2053.17       2074.33       143.81 o
 -11  -2   2        127.17        173.01        50.39 o
 -10  -2   2        594.59        735.21        68.32 o
  -9  -2   2       1052.39       1079.50        41.51 o
  -8  -2   2        499.19        649.19        49.59 o
  -7  -2   2        295.97        322.00        24.33 o
  -6  -2   2       4159.14       4268.62       121.84 o
  -5  -2   2        118.76        131.35        10.88 o
  -4  -2   2       3619.59       3450.16        75.20 o
  -3  -2   2       5922.55       6125.26       127.89 o
  -2  -2   2       3330.75       3356.99       154.50 o
  -1  -2   2          8.15          6.77         3.70 o
   0  -2   2        722.99        708.18        19.92 o
   1  -2   2      41676.43      47925.36      1234.46 o
   2  -2   2      15348.86      17465.74       451.45 o
   3  -2   2       1288.68       1432.00       104.30 o
   5  -2   2       1282.17       1420.30        52.38 o
   6  -2   2        137.60        127.68        19.67 o
   7  -2   2       1935.36       1969.56        73.40 o
   8  -2   2        226.82        317.93        34.69 o
   9  -2   2        308.87        281.16        54.24 o
  10  -2   2        505.70        737.03        88.14 o
  11  -2   2         32.77         77.02        51.04 o
  12  -2   2         43.02         55.13        52.65 o
 -12  -1   2        629.55        565.73        79.84 o
 -11  -1   2       1816.77       1712.77       115.93 o
 -10  -1   2       2414.61       2290.48       128.97 o
  -9  -1   2        195.29        333.10        24.88 o
  -8  -1   2       5430.86       5356.73       124.16 o
  -7  -1   2       2071.75       2060.97        54.67 o
  -6  -1   2       4162.04       4078.19       118.80 o
  -5  -1   2        477.91        462.06        17.88 o
  -4  -1   2        160.92        207.31        13.76 o
  -3  -1   2        152.16        244.88        32.75 o
  -2  -1   2       1007.86       1101.31        38.05 o
   0  -1   2       5508.95       5552.72       124.73 o
   1  -1   2       6327.10       7469.02       194.19 o
   2  -1   2        272.31        493.41        28.00 o
   3  -1   2       5004.41       5810.35       156.10 o
   4  -1   2       5071.35       5145.38       145.35 o
   5  -1   2       3529.30       4040.96       118.00 o
   6  -1   2       1684.31       1880.36       101.38 o
   7  -1   2       4672.42       4588.46       138.93 o
   8  -1   2         19.43         14.44        20.06 o
   9  -1   2        886.14        928.21        56.94 o
  10  -1   2       2133.10       2224.30       144.78 o
  11  -1   2        127.91        133.75        54.40 o
  12  -1   2        273.48        245.32        69.74 o
 -12   0   2        157.27        185.62        53.47 o
 -11   0   2         11.22         19.14        34.70 o
 -10   0   2        286.50        381.57        54.64 o
  -9   0   2       3610.74       3709.81       116.39 o
  -8   0   2        100.05        250.98        23.11 o
  -7   0   2       4203.36       4051.67        95.41 o
  -6   0   2        155.25        354.95        50.59 o
  -5   0   2        204.07        297.97        17.09 o
  -4   0   2         71.20         77.48         7.57 o
  -3   0   2       4287.91       3990.36        85.65 o
  -2   0   2         45.87         38.33        15.15 o
  -1   0   2     179340.38     178032.52      3615.64 o
   0   0   2         16.02         46.92         9.28 o
   1   0   2        156.25        300.65        31.20 o
   2   0   2          0.63         -9.11         9.11 o
   3   0   2      14321.86      15850.41       409.21 o
   4   0   2        132.59        184.18        18.29 o
   5   0   2      10910.43      10757.78       287.54 o
   6   0   2         95.69        138.47        20.79 o
   7   0   2       2448.93       2639.77        93.09 o
   8   0   2          8.07         26.03        20.84 o
   9   0   2       6117.05       5989.02       276.75 o
  10   0   2         46.55        102.10        44.09 o
  11   0   2       1270.85       1134.19       108.21 o
  12   0   2          3.22         29.99        51.16 o
 -12   1   2        691.93        818.98        86.30 o
 -11   1   2       1773.16       1807.87       121.08 o
 -10   1   2       2385.06       2306.74       130.44 o
  -9   1   2        198.14        402.91       127.50 o
  -8   1   2       5341.90       5328.41       123.90 o
  -7   1   2       1998.79       2047.23       103.40 o
  -6   1   2       4224.16       4229.61        94.73 o
  -5   1   2        531.77        499.22        18.90 o
  -4   1   2        171.96        282.94        12.26 o
  -3   1   2        104.69        262.80        13.30 o
  -2   1   2        966.76       1087.80        32.31 o
   0   1   2       5590.04       5680.74       145.53 o
   1   1   2       6435.05       7413.27       194.59 o
   2   1   2        233.14        424.29        20.81 o
   3   1   2       5008.08       5685.51       155.92 o
   4   1   2       5134.27       5357.06       146.27 o
   5   1   2       3529.07       3981.72       117.62 o
   6   1   2       1617.80       1850.55        67.01 o
   7   1   2       4666.91       4530.60       191.95 o
   8   1   2         24.74         37.23        21.21 o
   9   1   2        871.91        838.80        80.14 o
  10   1   2       2104.42       2221.89       141.50 o
  11   1   2        141.22        167.72        56.91 o
  12   1   2        274.74        374.83        80.02 o
 -12   2   2       2141.47       2368.53       148.81 o
 -11   2   2        122.94        170.38        46.15 o
 -10   2   2        447.75        555.94        60.64 o
  -9   2   2        997.76       1021.22        74.06 o
  -8   2   2        550.96        612.80        33.79 o
  -7   2   2        275.35        381.08        45.13 o
  -6   2   2       4091.40       4249.81        82.42 o
  -5   2   2        133.67        143.06        20.67 o
  -4   2   2       3634.19       3384.76        89.66 o
  -3   2   2       5842.49       6031.26       128.23 o
  -2   2   2       3275.59       3339.48        72.24 o
   0   2   2        657.91        706.93        56.09 o
   1   2   2      41623.20      50037.56      1238.24 o
   2   2   2      15398.03      17862.61       452.26 o
   3   2   2       1299.16       1474.03        93.33 o
   5   2   2       1277.80       1397.54        52.50 o
   6   2   2        179.28        148.95        21.43 o
   7   2   2       1936.56       1982.85        74.53 o
   8   2   2        230.07        285.73        33.59 o
   9   2   2        303.54        293.57        56.03 o
  10   2   2        513.56        540.00        79.40 o
  11   2   2         33.62         58.41        47.38 o
  12   2   2         36.76         52.58        50.55 o
 -12   3   2          5.32         -5.23        39.29 o
 -11   3   2        693.34        732.39        72.78 o
 -10   3   2       1164.17       1100.73        84.87 o
  -9   3   2       1533.10       1452.11        89.30 o
  -8   3   2        155.60        159.50        20.70 o
  -7   3   2       2512.28       2587.35        63.77 o
  -6   3   2       1482.03       1655.89        56.54 o
  -5   3   2       4546.96       4348.81        97.88 o
  -4   3   2       2770.71       2736.02        62.76 o
  -3   3   2       6326.84       6406.07       134.00 o
  -2   3   2       2934.55       2917.93        65.69 o
  -1   3   2        581.94        482.36        24.65 o
   0   3   2       2566.88       2688.18        75.92 o
   1   3   2        214.64        243.50        35.72 o
   2   3   2      25999.13      30233.78       753.55 o
   3   3   2       9403.50      10871.52       290.31 o
   4   3   2      31535.70      35013.38       895.81 o
   5   3   2       3797.87       4366.08       126.95 o
   6   3   2        622.62        631.24        35.80 o
   7   3   2       1461.08       1584.77        64.25 o
   8   3   2       1069.46       1021.20        82.56 o
   9   3   2         44.95         69.87        38.98 o
  10   3   2        823.76        898.48        95.69 o
  11   3   2        823.85        914.02       107.46 o
  12   3   2        195.17        219.24        68.92 o
 -13   4   2        134.72        183.13        58.92 o
 -12   4   2          5.92         11.59        39.82 o
 -11   4   2        206.15        254.34        52.08 o
 -10   4   2         28.15         47.39        32.45 o
  -9   4   2        207.23        318.69        46.44 o
  -8   4   2         39.79         26.69        23.16 o
  -7   4   2       1841.56       1921.85        51.38 o
  -6   4   2       1716.05       1804.72        42.66 o
  -5   4   2         71.48         85.25        10.28 o
  -4   4   2       2696.02       2871.80        65.38 o
  -3   4   2       4298.66       4426.31       127.47 o
  -2   4   2         17.36         15.74         4.18 o
  -1   4   2      13181.19      13042.44       436.26 o
   0   4   2        413.91        423.31        17.60 o
   1   4   2      10010.66      11267.77       647.79 o
   2   4   2       1815.79       2250.48        66.73 o
   3   4   2        110.56        244.14        19.04 o
   4   4   2       7179.95       8397.61       222.10 o
   5   4   2      11575.99      12102.43       319.45 o
   6   4   2         82.15         77.16        17.92 o
   7   4   2       2359.05       2464.30        86.85 o
   8   4   2        190.28        170.75        28.42 o
   9   4   2       1263.70       1398.74       104.52 o
  10   4   2        905.25        957.36        99.88 o
  11   4   2       1577.12       1710.92       131.07 o
  12   4   2         49.61         13.59        50.53 o
 -12   5   2        729.41        879.57        92.55 o
 -10   5   2        419.11        527.60        61.26 o
  -9   5   2       3591.82       3571.07       171.36 o
  -8   5   2       1233.00       1185.87        75.43 o
  -7   5   2       3012.96       2926.51       110.03 o
  -6   5   2        443.00        526.45        24.34 o
  -5   5   2       1247.15       1105.60        46.70 o
  -4   5   2       6876.20       6754.13       180.54 o
  -3   5   2       3079.13       2877.08        64.72 o
  -2   5   2       5505.11       5660.63       123.74 o
  -1   5   2       4076.02       3911.67        98.62 o
   0   5   2       4400.00       4904.39       179.80 o
   1   5   2       2589.05       2590.16       161.16 o
   2   5   2       5697.27       6524.62       235.06 o
   3   5   2       5074.01       5615.16       151.82 o
   4   5   2       3409.22       3738.15       109.70 o
   5   5   2       1779.65       1836.29        63.60 o
   6   5   2        406.48        415.00        30.35 o
   7   5   2       1533.57       1394.43        59.73 o
   8   5   2         75.36         49.38        33.30 o
   9   5   2        369.47        386.12        63.44 o
  10   5   2        717.44        677.51        79.78 o
  11   5   2          9.18         23.76        45.32 o
  12   5   2         60.54         85.14        56.45 o
 -12   6   2        990.75       1004.94        97.55 o
 -11   6   2         18.19         19.08        32.16 o
 -10   6   2         30.83         52.02        31.28 o
  -9   6   2       3758.12       3591.12       178.82 o
  -8   6   2       3952.84       3574.60       174.89 o
  -7   6   2        876.74        909.11        45.44 o
  -6   6   2       3948.98       3717.95       101.47 o
  -5   6   2         14.69          6.41         6.76 o
  -4   6   2      17049.85      16666.06       340.08 o
  -3   6   2      13693.24      13303.50       289.41 o
  -2   6   2      11621.65      11137.10       239.79 o
  -1   6   2      16376.73      16752.60       424.13 o
   0   6   2       4037.29       4153.90       109.67 o
   1   6   2       4448.93       4649.26       179.18 o
   2   6   2       8833.96       9434.16       331.87 o
   3   6   2       2678.93       2630.39        79.32 o
   4   6   2         65.44         65.97        14.05 o
   5   6   2          6.93          3.27        11.76 o
   6   6   2       2957.29       3145.21       100.21 o
   7   6   2       2343.12       2311.45       161.57 o
   8   6   2        229.86        238.56        52.77 o
   9   6   2       1795.79       1554.70       112.53 o
  10   6   2       1072.87       1117.62       100.56 o
  11   6   2        165.87        151.12        59.38 o
  12   6   2         61.42        106.44        58.94 o
 -13   7   2         54.35          3.96        46.83 o
 -12   7   2        192.05        225.54        56.92 o
 -11   7   2        237.05        268.38        56.62 o
 -10   7   2         85.82        103.81        37.12 o
  -9   7   2        447.36        474.56        56.88 o
  -8   7   2        236.92        268.28        40.45 o
  -7   7   2       2981.12       3012.11       121.28 o
  -6   7   2        124.04        102.85        15.57 o
  -5   7   2        870.55        723.87        23.21 o
  -4   7   2       9681.13      10174.64       186.83 o
  -3   7   2       8956.72       9045.45       197.17 o
  -2   7   2        453.75        515.45        15.69 o
  -1   7   2         41.35         37.25         9.37 o
   0   7   2         21.23         68.33         8.94 o
   1   7   2       3543.67       3671.42       158.87 o
   2   7   2      10371.21      11294.58       407.32 o
   3   7   2        297.43        312.64        21.11 o
   4   7   2        193.17        171.59        18.84 o
   5   7   2        814.20        808.69        38.28 o
   6   7   2       4303.79       4543.06       136.22 o
   7   7   2          1.22          2.63        17.46 o
   8   7   2       1814.32       1878.83       118.20 o
   9   7   2         55.95         70.81        39.87 o
  10   7   2       1763.88       2002.45       137.89 o
  11   7   2        162.26        198.03        61.49 o
  12   7   2       1691.85       1679.03       143.29 o
 -12   8   2        890.90        912.14        94.64 o
 -11   8   2        110.79        129.17        44.27 o
 -10   8   2        225.93        298.24        49.98 o
  -9   8   2        244.11        264.04        43.48 o
  -8   8   2         77.14        107.46        29.36 o
  -7   8   2        121.18        134.58        14.83 o
  -6   8   2        245.79        304.85        17.17 o
  -5   8   2        332.90        366.98        16.12 o
  -4   8   2        277.59        270.19        19.82 o
  -3   8   2        109.39         75.07         7.84 o
  -2   8   2       2374.02       2203.23        52.49 o
  -1   8   2        226.71        222.58         8.83 o
   0   8   2        506.74        500.55        23.53 o
   1   8   2        510.90        579.43        25.62 o
   2   8   2       1074.90       1198.84        41.58 o
   3   8   2         80.98        110.70        30.65 o
   4   8   2         62.51         26.97        12.59 o
   5   8   2        616.61        610.01        34.51 o
   6   8   2        896.53        972.29        45.38 o
   7   8   2        525.24        550.87        60.01 o
   8   8   2       1896.02       1918.09       116.60 o
   9   8   2       4392.35       4301.58       219.61 o
  10   8   2        700.60        720.04        87.68 o
  11   8   2        685.09        747.02        96.25 o
  12   8   2         42.76         89.46        55.63 o
 -14   9   2        913.11        906.93       113.31 o
 -12   9   2        220.69        257.31        61.90 o
 -11   9   2        210.74        249.50        53.59 o
 -10   9   2       1771.92       1768.57       111.60 o
  -9   9   2       3949.95       4174.54       124.16 o
  -8   9   2       2825.54       2778.97        79.98 o
  -7   9   2       6973.58       6831.55       366.84 o
  -6   9   2        157.57        194.29        14.56 o
  -5   9   2       3007.49       2855.66        65.58 o
  -4   9   2       5014.95       4518.32       105.17 o
  -3   9   2      12669.57      11714.76       256.20 o
  -2   9   2       1076.96       1079.94        28.62 o
  -1   9   2       2166.68       1995.96        47.13 o
   0   9   2       1200.39       1235.22        40.22 o
   1   9   2       3317.66       3342.78       166.85 o
   2   9   2       1017.08       1016.26        60.23 o
   3   9   2        827.19        700.25        31.27 o
   4   9   2        358.21        301.61        23.71 o
   5   9   2       1276.44       1389.73        53.95 o
   6   9   2        146.97        180.85        22.95 o
   7   9   2        695.41        837.19        46.69 o
   8   9   2        287.70        316.65        35.81 o
   9   9   2         33.90          8.26        36.86 o
  10   9   2        330.85        334.75        66.64 o
  11   9   2         99.65        133.14        55.92 o
 -13  10   2         91.19        113.08        53.21 o
 -12  10   2        173.55        247.58        61.20 o
 -11  10   2        270.25        313.32        58.12 o
 -10  10   2        185.30        248.17        49.40 o
  -9  10   2       3760.18       3577.15       174.67 o
  -8  10   2       1536.65       1411.80        58.20 o
  -7  10   2       1240.05       1263.81        68.06 o
  -6  10   2       6147.90       6213.06       220.11 o
  -5  10   2        956.48        895.02        24.15 o
  -4  10   2       3706.52       3487.50        82.29 o
  -3  10   2        107.37        138.73        10.18 o
  -2  10   2       8102.82       7500.60       165.34 o
  -1  10   2       4975.58       5087.02       112.73 o
   0  10   2       9146.90       9428.09       327.69 o
   1  10   2        391.54        499.72        39.20 o
   2  10   2        607.99        521.31        58.23 o
   3  10   2       1646.07       1826.95        76.02 o
   4  10   2        812.51        834.53        37.51 o
   5  10   2       2046.14       1892.02        68.75 o
   6  10   2         16.40         13.70        15.89 o
   7  10   2       2375.74       2316.03       117.76 o
   8  10   2        198.88        159.23        43.28 o
   9  10   2         96.62         58.65        41.84 o
  10  10   2        140.32        202.79        57.01 o
  11  10   2        265.82        256.37        68.03 o
  12  10   2          1.21          0.83        47.06 o
 -13  11   2        434.86        492.05        82.68 o
 -12  11   2       1697.98       1573.30       118.31 o
 -11  11   2          4.70          2.71        32.03 o
 -10  11   2         23.08         42.94        33.30 o
  -9  11   2         72.35         79.71        31.05 o
  -8  11   2        167.12        189.18        34.81 o
  -7  11   2         71.03         40.86        15.06 o
  -6  11   2       2307.87       2181.99        64.84 o
  -5  11   2        339.91        320.11        14.00 o
  -4  11   2         33.76         20.21         8.22 o
  -3  11   2       2180.47       2122.50        52.98 o
  -2  11   2        804.44        837.88        24.55 o
  -1  11   2        267.76        254.69        11.55 o
   0  11   2       1733.32       1851.40        45.13 o
   1  11   2         45.32         59.92        10.91 o
   2  11   2         79.70         62.39        12.40 o
   3  11   2       6181.51       6728.83       189.10 o
   4  11   2       1795.43       1874.39        63.18 o
   5  11   2        409.02        438.20        30.70 o
   6  11   2         22.75         11.68        16.45 o
   7  11   2       1218.75       1147.12        55.09 o
   8  11   2       3119.49       3053.04       164.36 o
   9  11   2       1191.91       1284.02        98.75 o
  10  11   2        663.90        674.03        89.97 o
  11  11   2         58.03         46.34        47.45 o
  12  11   2        268.73        318.10        78.55 o
 -12  12   2        334.36        346.82        68.35 o
 -11  12   2       1340.19       1357.57       100.98 o
 -10  12   2         71.26         88.24        38.57 o
  -9  12   2        600.73        633.46        59.16 o
  -8  12   2        315.43        299.25        29.89 o
  -7  12   2         59.08         62.88        12.49 o
  -6  12   2        157.34        185.41        14.69 o
  -5  12   2        106.68        140.98        10.90 o
  -4  12   2       1277.45       1135.88        33.97 o
  -3  12   2        535.36        497.11        18.88 o
  -2  12   2       4583.72       4627.21       104.89 o
  -1  12   2       6646.57       7501.53       163.13 o
   0  12   2        216.94        175.88        11.04 o
   1  12   2        137.40        110.99        13.25 o
   2  12   2       2686.25       3028.60       150.84 o
   3  12   2       6969.83       6768.12       190.13 o
   4  12   2         21.02         56.91        15.03 o
   5  12   2       1413.57       1330.62        57.77 o
   6  12   2        273.05        251.76        28.43 o
   7  12   2        986.37        964.99        50.94 o
   8  12   2       1471.50       1581.16       108.81 o
   9  12   2       1821.38       1745.34       121.95 o
  10  12   2        184.26        159.97        54.87 o
  11  12   2        190.76        276.76        68.95 o
 -12  13   2         35.42         62.86        46.46 o
 -11  13   2        305.45        344.32        61.60 o
 -10  13   2         56.65         30.96        33.18 o
  -9  13   2       1776.30       1795.00       103.09 o
  -8  13   2       3789.00       3398.21       110.49 o
  -7  13   2       2369.98       2200.21        76.41 o
  -6  13   2        133.02        137.25        12.10 o
  -5  13   2       3388.74       3248.98        81.43 o
  -4  13   2        372.86        346.12        23.29 o
  -3  13   2         11.53         42.14         8.16 o
  -2  13   2        892.86        832.08        25.51 o
  -1  13   2      18071.91      18025.21       387.14 o
   0  13   2       5054.56       5135.27       113.14 o
   1  13   2         58.72         88.74         9.96 o
   2  13   2       4992.64       4940.85       138.79 o
   3  13   2       2437.24       2597.25        98.14 o
   4  13   2       5056.38       4865.63       144.05 o
   5  13   2       3838.79       3760.21       188.02 o
   6  13   2         68.12         42.63        19.12 o
   7  13   2        292.65        226.44        31.45 o
   8  13   2        724.68        639.35        73.44 o
   9  13   2         86.15        112.87        48.22 o
  10  13   2         32.43         52.08        44.03 o
  11  13   2        174.62        185.09        59.51 o
  12  13   2        467.78        450.05        84.20 o
 -12  14   2        191.23        294.55        65.47 o
 -11  14   2       1079.21       1050.38        91.72 o
 -10  14   2        185.68        125.83        41.08 o
  -9  14   2        543.04        463.03        57.29 o
  -8  14   2       3844.13       3656.78       218.61 o
  -7  14   2       3426.97       3182.25        84.73 o
  -6  14   2         71.11         69.15        10.03 o
  -5  14   2       2155.62       2095.71        56.45 o
  -4  14   2        903.82        870.14        44.46 o
  -3  14   2        311.18        276.27        15.57 o
  -2  14   2       6119.92       5893.16       132.87 o
  -1  14   2      12315.56      12490.65       269.60 o
   0  14   2        327.11        303.76        15.17 o
   1  14   2        395.17        449.60        18.81 o
   2  14   2       4811.23       4852.12       162.84 o
   3  14   2        605.20        587.98        30.96 o
   4  14   2       3348.53       3302.74       101.26 o
   5  14   2       2845.85       2725.51        90.09 o
   6  14   2        533.98        596.81        38.16 o
   7  14   2        586.98        552.52        41.88 o
   8  14   2         18.52         40.32        23.61 o
   9  14   2        269.67        295.17        62.17 o
  10  14   2        673.72        681.14        88.58 o
  11  14   2        214.64        225.52        66.60 o
 -11  15   2         32.31        -27.74        33.96 o
 -10  15   2       1275.94       1291.74        95.10 o
  -9  15   2        295.78        300.72        48.16 o
  -8  15   2        754.71        707.92        36.96 o
  -7  15   2        487.51        427.14        27.82 o
  -6  15   2       7155.31       6425.84       151.88 o
  -5  15   2        540.66        488.92        24.20 o
  -4  15   2        594.73        505.03        22.48 o
  -3  15   2       2830.10       2774.60        79.42 o
  -2  15   2        477.50        477.34        19.64 o
  -1  15   2       1362.37       1503.90        33.04 o
   0  15   2        106.50        178.83        12.96 o
   1  15   2        720.78        796.64        27.02 o
   2  15   2       9137.00       9184.39       377.80 o
   3  15   2       2297.70       2263.96        74.44 o
   4  15   2       1075.98       1033.15        85.83 o
   5  15   2        188.54        212.04        24.99 o
   6  15   2       1204.43       1182.53        53.76 o
   7  15   2        958.52        871.46        49.46 o
   8  15   2       1055.99       1109.62        94.17 o
   9  15   2        367.72        353.00        62.09 o
  10  15   2         82.80         95.74        49.52 o
  11  15   2         16.14         -7.18        49.02 o
 -11  16   2       1825.54       1695.58       132.40 o
 -10  16   2       1285.93       1172.06        68.27 o
  -9  16   2        617.50        567.48        36.87 o
  -8  16   2       1660.28       1477.21        58.23 o
  -7  16   2        911.98        898.98        38.57 o
  -6  16   2          6.09         14.24        12.34 o
  -5  16   2        410.30        405.33        22.79 o
  -4  16   2        164.43        190.76        16.05 o
  -3  16   2       3205.25       3073.24        75.99 o
  -2  16   2        306.88        318.48        16.90 o
  -1  16   2       1199.61       1325.70        30.68 o
   0  16   2       5493.00       5592.34       106.24 o
   1  16   2      14246.80      14760.37       321.65 o
   2  16   2       1156.47       1189.23        38.47 o
   3  16   2       6047.56       5775.12       162.97 o
   4  16   2        312.07        299.83        26.65 o
   5  16   2        764.20        739.13        40.59 o
   6  16   2        705.66        684.08        42.91 o
   7  16   2       6949.65       6522.92       194.39 o
   8  16   2        400.88        405.76        64.38 o
   9  16   2        523.12        588.96        79.25 o
  10  16   2        107.47         57.40        48.72 o
  11  16   2        350.42        360.37        74.75 o
 -11  17   2        663.60        787.35        96.53 o
 -10  17   2       1145.57       1103.64        68.25 o
  -9  17   2       2515.78       2318.19        84.10 o
  -8  17   2        195.45        170.66        23.41 o
  -7  17   2       1018.33       1008.21        40.86 o
  -6  17   2        313.13        326.40        24.08 o
  -5  17   2        719.44        597.77        28.17 o
  -4  17   2       1415.55       1336.76        41.33 o
  -3  17   2       5652.79       5441.42       187.98 o
  -2  17   2       1337.86       1223.67        36.97 o
  -1  17   2       1369.64       1213.29        29.66 o
   0  17   2        783.39        759.92        21.87 o
   1  17   2       6505.26       6687.98       149.71 o
   2  17   2       1901.12       2011.42        54.21 o
   3  17   2       1367.00       1349.26        51.95 o
   4  17   2       6147.45       6261.90       219.81 o
   5  17   2       6656.84       6386.32       183.47 o
   6  17   2         57.07         64.02        34.20 o
   7  17   2        514.01        479.63        65.54 o
   8  17   2       1581.96       1472.02       109.16 o
   9  17   2        530.29        554.95        79.29 o
  10  17   2        561.80        618.43        89.90 o
  11  17   2         47.35         84.14        52.86 o
 -12  18   2        284.35        347.70        80.91 o
 -10  18   2       2077.65       1873.73       134.07 o
  -9  18   2        753.36        691.56        41.78 o
  -8  18   2       2438.37       2335.39        72.74 o
  -7  18   2       2011.83       1863.30        59.95 o
  -6  18   2       3383.26       3328.04        88.49 o
  -5  18   2       1253.51       1150.52        39.21 o
  -4  18   2       1738.31       1519.54        45.52 o
  -3  18   2        328.12        323.13        19.31 o
  -2  18   2       6593.13       6354.87       146.89 o
  -1  18   2        804.26        813.89        22.52 o
   0  18   2       7903.80       8091.71       151.74 o
   1  18   2       1869.06       1854.87        50.90 o
   2  18   2       1370.94       1310.40        41.47 o
   3  18   2        308.83        329.86        21.92 o
   4  18   2       3423.15       3415.59       107.80 o
   5  18   2        669.54        648.97        41.52 o
   6  18   2         50.98         31.25        33.09 o
   7  18   2        259.99        254.32        51.96 o
   8  18   2        353.49        307.39        58.61 o
   9  18   2        112.47        114.50        49.34 o
  10  18   2        120.62        144.31        57.36 o
  11  18   2         54.07        116.77        57.76 o
 -12  19   2       1493.68       1260.55       130.50 o
 -11  19   2        291.21        314.93        76.02 o
  -9  19   2       1901.96       1740.45        86.88 o
  -8  19   2        553.87        518.02        47.32 o
  -7  19   2       1500.45       1392.26        50.68 o
  -6  19   2       1222.42       1170.22        44.14 o
  -5  19   2        389.69        348.62        23.11 o
  -4  19   2       3810.29       3561.14        90.02 o
  -3  19   2       5051.90       4858.73       114.97 o
  -2  19   2        180.48        192.04        15.65 o
  -1  19   2       4233.46       4329.85        84.59 o
   0  19   2       2713.33       2398.60        51.58 o
   1  19   2        753.27        714.83        23.38 o
   2  19   2      15011.07      15248.93       334.02 o
   3  19   2        109.98         92.84        15.18 o
   4  19   2        114.25        116.35        48.41 o
   5  19   2        379.45        384.27        32.77 o
   6  19   2       7537.61       7382.29       378.57 o
   7  19   2       1780.26       1919.33       121.74 o
   8  19   2       1348.71       1374.61       108.20 o
   9  19   2          8.59         -6.51        40.34 o
  10  19   2        616.38        653.47        90.45 o
  11  19   2         87.59         95.09        56.59 o
 -10  20   2        739.79        704.98        92.24 o
  -9  20   2       1944.38       1800.67        83.15 o
  -8  20   2         36.68         39.29        27.01 o
  -7  20   2        156.88        156.98        22.16 o
  -6  20   2        191.23        189.80        21.93 o
  -5  20   2         20.61         22.72        13.51 o
  -4  20   2       1980.09       1887.47        55.24 o
  -3  20   2       3000.13       2815.68       105.22 o
  -2  20   2        202.65        185.04        16.62 o
  -1  20   2        639.19        745.17        22.51 o
   0  20   2       1053.68        918.15        26.45 o
   1  20   2        869.53        856.98        26.68 o
   2  20   2        726.31        773.66        31.81 o
   3  20   2        479.41        487.40        26.56 o
   4  20   2        478.43        492.16        29.38 o
   5  20   2       1434.90       1457.96        61.58 o
   6  20   2       1324.94       1382.09        97.77 o
   7  20   2       2645.60       2469.66       148.04 o
   8  20   2        226.69        220.20        53.75 o
   9  20   2       3680.96       3681.93       203.49 o
  10  20   2         28.38         18.64        46.83 o
  11  20   2        917.80        873.70       109.26 o
 -12  21   2         35.64         51.69        66.93 o
 -11  21   2       3393.73       2876.00       190.17 o
 -10  21   2       1179.75        935.63       106.38 o
  -9  21   2       1204.33       1162.16        70.30 o
  -8  21   2        438.33        409.83        53.74 o
  -7  21   2       2403.65       2251.29        71.20 o
  -6  21   2       1055.38       1011.46        41.95 o
  -5  21   2      21024.67      19683.94       434.37 o
  -4  21   2       1033.41       1025.81        37.62 o
  -3  21   2        939.60        892.91        34.41 o
  -2  21   2         60.52         72.72        13.09 o
  -1  21   2       7268.13       7327.93       139.03 o
   0  21   2       2075.06       1946.51        45.03 o
   1  21   2       6055.80       5843.15       113.38 o
   2  21   2       1701.00       1720.67        51.41 o
   3  21   2       1004.23       1003.19        37.60 o
   4  21   2       2448.92       2417.20        68.93 o
   5  21   2       3171.26       3120.54       117.60 o
   6  21   2        192.47        249.81        50.79 o
   7  21   2        649.36        674.70        76.90 o
   8  21   2       1066.51       1116.47        96.81 o
   9  21   2        718.03        821.38        98.00 o
  10  21   2         34.23         46.85        48.96 o
  11  21   2         42.07         54.29        59.05 o
 -11  22   2         76.04        132.36        62.89 o
 -10  22   2       1398.79       1429.89       124.98 o
  -9  22   2         71.89         54.66        32.00 o
  -8  22   2       3112.37       2972.27       107.99 o
  -7  22   2        125.13        163.20        31.71 o
  -6  22   2       7207.95       6836.73       164.30 o
  -5  22   2        922.77        838.14        37.50 o
  -4  22   2       9627.10       8970.82       205.71 o
  -3  22   2         93.83        103.58        15.80 o
  -2  22   2       3306.62       3319.59        93.94 o
  -1  22   2        290.80        317.82        17.73 o
   0  22   2       5269.22       4952.30        99.43 o
   1  22   2       3635.78       3734.77        77.93 o
   2  22   2         70.24         90.28        15.67 o
   3  22   2         74.16         81.08        16.66 o
   4  22   2        554.85        564.38        42.81 o
   5  22   2       1900.79       1911.16        82.73 o
   6  22   2         39.78         68.71        38.44 o
   7  22   2       3245.35       3244.78       180.66 o
   8  22   2       1182.05       1223.70       105.24 o
   9  22   2         29.36        -37.71        37.71 o
  10  22   2         73.87         69.56        48.95 o
  11  22   2        950.06        939.06       107.02 o
 -11  23   2         60.83         94.54        67.94 o
 -10  23   2         74.65         78.91        63.80 o
  -9  23   2        142.67        145.88        37.93 o
  -8  23   2        635.29        704.80        55.34 o
  -7  23   2        122.05        121.63        31.12 o
  -6  23   2        261.34        270.20        34.28 o
  -5  23   2         10.26          4.90        22.99 o
  -4  23   2       1195.43       1195.36        44.21 o
  -3  23   2        294.82        295.96        22.33 o
  -2  23   2        752.67        738.97        31.38 o
  -1  23   2         39.97         59.51        12.51 o
   0  23   2       2272.79       2220.13        50.96 o
   1  23   2        487.17        541.50        22.63 o
   2  23   2       1682.75       1758.45        54.89 o
   3  23   2       1407.26       1468.81        48.83 o
   4  23   2       5824.80       5888.21       143.56 o
   5  23   2        717.26        707.72        37.04 o
   6  23   2       3048.47       3093.85       116.83 o
   7  23   2        800.04        834.73        86.84 o
   8  23   2       2066.81       2088.84       142.27 o
   9  23   2        105.10         59.75        47.11 o
  10  23   2       3055.85       3074.38       188.28 o
  11  23   2         89.74        218.07        70.19 o
 -11  24   2        449.32        386.46        88.83 o
  -9  24   2        368.17        340.48        47.55 o
  -8  24   2         54.15         68.48        32.66 o
  -7  24   2        325.80        316.53        47.82 o
  -6  24   2       3451.13       3190.52       110.60 o
  -5  24   2        208.17        240.65        32.67 o
  -4  24   2       3160.48       3060.52       121.42 o
  -3  24   2        777.84        660.35        31.60 o
  -2  24   2       1366.10       1295.51        44.05 o
  -1  24   2        552.49        567.78        21.88 o
   0  24   2       5017.14       5132.69       102.35 o
   1  24   2       2988.97       3130.90        68.11 o
   2  24   2       2019.34       2215.88        63.92 o
   3  24   2         73.68         82.74        18.06 o
   4  24   2        349.58        355.13        37.56 o
   5  24   2        285.51        253.11        35.50 o
   6  24   2         56.39         74.90        28.98 o
   7  24   2       3644.14       3680.23       137.26 o
   8  24   2        723.55        671.32        61.64 o
   9  24   2        109.36        141.18        45.32 o
  10  24   2        167.69        227.27        47.63 o
  11  24   2        968.22       1018.29       118.92 o
 -10  25   2        137.34        144.16        70.19 o
  -9  25   2       1207.98       1149.35        73.20 o
  -8  25   2        157.71        111.31        36.85 o
  -7  25   2       2265.13       2052.85        87.33 o
  -6  25   2       1486.61       1396.56        69.01 o
  -5  25   2       7140.43       6909.35       204.02 o
  -4  25   2        726.80        726.68        47.05 o
  -3  25   2       3200.63       3009.06        98.98 o
  -2  25   2         60.04         60.25        15.69 o
  -1  25   2       5920.68       5565.79       196.97 o
   0  25   2          3.27         53.30        12.88 o
   1  25   2       4206.68       4479.43        92.17 o
   2  25   2        620.09        671.39        32.98 o
   3  25   2        111.65        123.02        38.39 o
   4  25   2        630.82        627.16        47.99 o
   5  25   2         38.13         46.86        25.91 o
   6  25   2        235.49        235.61        37.61 o
   7  25   2         36.67         43.78        31.30 o
   8  25   2        119.20         87.43        35.34 o
   9  25   2        275.36        321.37        51.69 o
  10  25   2        958.32       1051.99        81.88 o
 -11  26   2          7.56         23.33        62.04 o
  -9  26   2         68.42         52.40        58.78 o
  -8  26   2        340.23        355.39        45.77 o
  -7  26   2        772.94        845.88        59.45 o
  -6  26   2       1372.67       1284.70        65.56 o
  -5  26   2        332.28        327.81        36.92 o
  -4  26   2       1758.11       1693.05        70.64 o
  -3  26   2         17.91         27.11        21.14 o
  -2  26   2        167.03        165.08        26.01 o
  -1  26   2       2678.51       2640.83        84.72 o
   0  26   2       3782.73       3742.10        79.66 o
   1  26   2        129.14        132.55        15.75 o
   2  26   2        757.65        827.02        61.20 o
   3  26   2        610.00        578.81        33.90 o
   4  26   2        123.67        124.52        29.50 o
   5  26   2       1857.10       1871.57        88.16 o
   6  26   2        712.02        724.48        57.08 o
   7  26   2       1804.38       1811.22        89.38 o
   8  26   2        205.64        237.01        44.51 o
   9  26   2        922.10        885.43        71.22 o
  10  26   2         18.65         30.00        38.11 o
 -10  27   2        313.29        321.37        83.69 o
  -9  27   2          8.06        -33.55        33.55 o
  -8  27   2         50.47         68.82        35.06 o
  -7  27   2       1598.69       1592.47        78.75 o
  -6  27   2         11.90         13.73        27.68 o
  -5  27   2       2953.78       2942.31       134.92 o
  -4  27   2        640.22        684.09        46.34 o
  -3  27   2       1385.49       1354.47        61.62 o
  -2  27   2        112.07        109.93        24.94 o
  -1  27   2         26.60         34.64        15.83 o
   0  27   2       3762.08       3868.17        82.23 o
   1  27   2        764.74        872.74        31.52 o
   2  27   2       3005.66       3182.27        87.02 o
   3  27   2          3.95         -2.49        16.80 o
   4  27   2        361.97        408.08        44.76 o
   5  27   2         75.81         87.82        30.62 o
   6  27   2       5388.26       5433.72       183.87 o
   7  27   2         38.40         40.10        41.85 o
   8  27   2        816.21        828.07        68.39 o
   9  27   2         13.74         -9.97        32.91 o
  10  27   2        748.28        769.74        76.99 o
  -9  28   2        232.84        253.77        47.62 o
  -8  28   2       1197.33       1093.19        72.61 o
  -7  28   2        120.57         98.78        35.09 o
  -6  28   2       1858.86       1835.43        81.60 o
  -5  28   2        508.65        460.12        52.30 o
  -4  28   2       3193.32       3054.96       108.37 o
  -3  28   2         64.24         80.17        26.84 o
  -2  28   2       2915.18       2824.92       131.85 o
  -1  28   2        823.83        794.15        46.73 o
   0  28   2        414.71        576.95        33.09 o
   1  28   2       1857.14       1992.15        51.76 o
   2  28   2        854.09        913.54        56.43 o
   3  28   2        409.58        421.96        42.37 o
   4  28   2        380.10        483.98        54.01 o
   5  28   2        287.42        285.76        40.34 o
   6  28   2        111.53         67.79        34.83 o
   7  28   2        701.65        663.73        61.64 o
   8  28   2        141.91        154.35        42.10 o
   9  28   2        240.91        243.30        47.75 o
 -10  29   2         48.04         82.33        67.39 o
  -9  29   2        359.25        381.39        71.07 o
  -8  29   2        218.30        233.99        45.11 o
  -7  29   2         94.79         87.16        36.27 o
  -6  29   2       2012.50       1978.80        87.88 o
  -5  29   2       5316.59       5196.28       163.39 o
  -4  29   2         62.01         96.20        28.50 o
  -3  29   2        201.27        190.47        31.86 o
  -2  29   2        225.62        341.01        36.21 o
  -1  29   2        217.62        241.45        31.46 o
   0  29   2         45.95         23.42        22.68 o
   1  29   2       4251.83       4571.04        98.43 o
   2  29   2        104.02        102.41        28.68 o
   3  29   2         32.74         44.64        26.49 o
   4  29   2       1637.87       1759.64        86.46 o
   5  29   2        900.79        996.94        64.96 o
   6  29   2         37.60          1.55        30.89 o
   7  29   2       1135.23       1092.66        74.65 o
   8  29   2        641.10        763.77        70.20 o
   9  29   2         11.27        -11.01        36.56 o
  -9  30   2        500.98        479.28        64.64 o
  -8  30   2        516.03        541.27        73.93 o
  -7  30   2        136.84        129.50        39.18 o
  -6  30   2        404.93        440.77        48.74 o
  -5  30   2        513.41        499.53        93.09 o
  -4  30   2        122.63         88.79        29.85 o
  -3  30   2        294.23        336.23        38.12 o
  -2  30   2        231.87        266.33        34.68 o
  -1  30   2        158.41        188.32        30.34 o
   0  30   2        357.01        344.01        59.26 o
   1  30   2       2036.68       2196.30       109.52 o
   2  30   2        727.25        754.29        53.41 o
   3  30   2        703.16        675.14        79.10 o
   4  30   2         76.81         93.80        31.23 o
   5  30   2       2496.77       2449.96       107.18 o
   6  30   2       1940.33       2076.48        99.55 o
   7  30   2        458.06        518.59        57.88 o
   8  30   2         47.38         70.08        37.98 o
   9  30   2        474.42        397.01        85.54 o
 -10  31   2       1307.38       1205.45       137.34 o
  -9  31   2        265.83        355.76        55.69 o
  -8  31   2        319.16        309.90        66.87 o
  -7  31   2       1018.60        920.77        70.14 o
  -6  31   2        108.41        126.24        38.20 o
  -5  31   2        150.90        143.28        35.22 o
  -4  31   2        185.76        195.34        36.11 o
  -3  31   2       1498.39       1530.42        71.70 o
  -2  31   2       1099.63       1070.52        76.32 o
  -1  31   2        420.12        438.93        40.68 o
   0  31   2       3594.01       3662.98       182.12 o
   1  31   2         26.49         40.17        26.42 o
   2  31   2       1274.64       1328.39       102.94 o
   3  31   2       2049.23       2012.99        94.63 o
   4  31   2       1847.49       1851.16        88.72 o
   5  31   2        141.39        121.28        35.48 o
   6  31   2       2245.00       2243.48       105.10 o
   7  31   2         60.28         88.65        38.98 o
   8  31   2          6.89          7.96        57.09 o
   9  31   2         49.42         20.30        62.75 o
  -9  32   2        132.52        157.59        64.99 o
  -8  32   2        443.63        440.30        57.28 o
  -7  32   2        235.89        284.09        51.49 o
  -6  32   2        105.58         90.45        37.55 o
  -5  32   2         42.22         12.55        31.11 o
  -4  32   2        466.00        515.10        48.71 o
  -3  32   2          7.46          1.27        37.41 o
  -2  32   2         96.79        129.86        30.67 o
  -1  32   2        991.96        995.37        88.26 o
   0  32   2        311.36        340.25        39.24 o
   1  32   2        624.77        575.46        79.18 o
   2  32   2       1323.84       1409.25       114.42 o
   3  32   2         65.36        141.12        52.17 o
   4  32   2        642.58        722.59        93.39 o
   5  32   2        443.15        491.63        54.05 o
   6  32   2         98.25        129.19        40.98 o
   7  32   2        132.75        103.94        41.20 o
   8  32   2        279.24        251.34        73.66 o
   9  32   2         86.43         43.95        67.68 o
  -9  33   2        105.91        107.60        47.85 o
  -8  33   2        691.25        695.90        67.92 o
  -7  33   2        337.95        326.91        67.51 o
  -6  33   2        101.97        124.43        40.16 o
  -5  33   2       1049.83       1041.33        67.89 o
  -4  33   2         30.18         34.37        31.53 o
  -3  33   2         65.77         40.62        40.27 o
  -2  33   2        187.92        189.92        34.43 o
  -1  33   2        368.22        410.10        42.78 o
   0  33   2        160.53        112.58        31.31 o
   1  33   2       1416.40       1349.82       113.04 o
   2  33   2        366.47        426.74        74.30 o
   3  33   2         23.19         62.51        49.33 o
   4  33   2       1127.38       1314.34       117.79 o
   5  33   2        534.10        589.74        86.52 o
   6  33   2        281.79        369.52        74.26 o
   7  33   2         83.83        110.70        60.63 o
   8  33   2        225.26        193.19        70.19 o
   9  33   2         38.59        138.07        74.93 o
  -8  34   2        143.08        175.15        66.82 o
  -7  34   2        139.14        123.84        59.48 o
  -6  34   2        734.76        810.23       104.09 o
  -5  34   2        195.74        257.91        44.69 o
  -4  34   2       2141.11       2339.41       187.64 o
  -3  34   2        316.19        310.12        43.31 o
  -2  34   2        601.99        626.72        51.97 o
  -1  34   2        529.70        593.22        50.14 o
   0  34   2       1993.77       1762.01       127.80 o
   1  34   2        285.66        393.85        72.52 o
   2  34   2          4.39         -6.59        41.77 o
   3  34   2       1753.01       1960.46       143.67 o
   4  34   2         18.38         40.44        49.75 o
   5  34   2        410.15        398.47        74.54 o
  -9  35   2         19.83         61.05        75.88 o
  -8  35   2         82.95         83.83        46.33 o
  -7  35   2        885.44        877.85        73.01 o
  -6  35   2          0.88         27.20        36.42 o
  -5  35   2        758.95        840.11        65.28 o
  -4  35   2         20.26         61.85        47.10 o
  -3  35   2        588.65        622.39        88.46 o
  -2  35   2        209.15        260.53        50.52 o
  -1  35   2         78.56        129.43        52.45 o
   0  35   2        290.67        354.06        67.48 o
   1  35   2        143.21        141.03        57.08 o
   2  35   2        221.32        350.49        74.01 o
   3  35   2       2065.48       2008.00       152.03 o
   4  35   2       1124.93       1196.40       121.90 o
  -8  36   2       1970.46       1873.88       136.98 o
  -7  36   2        381.36        411.34        75.66 o
  -6  36   2        111.02        129.33        44.69 o
  -5  36   2        111.98        122.23        44.43 o
  -4  36   2         26.61        -23.54        34.97 o
  -3  36   2         23.93         35.96        34.07 o
  -2  36   2       3000.90       3304.03       122.14 o
  -1  36   2        243.41        226.62        64.24 o
   0  36   2        182.29        197.28        63.15 o
   1  36   2         87.66         95.21        57.22 o
   2  36   2        347.67        317.13        72.16 o
   3  36   2        540.31        595.07        89.32 o
  -8  37   2        283.97        395.51        77.72 o
  -7  37   2       1441.17       1629.15       122.44 o
  -6  37   2        139.16        184.19        64.31 o
  -5  37   2        445.61        498.81        58.19 o
  -4  37   2        212.91        224.19        45.76 o
  -3  37   2       1472.06       1576.97        83.10 o
  -2  37   2        175.79        100.58        58.46 o
  -1  37   2        601.25        652.58        91.64 o
   0  37   2         36.55         26.06        50.40 o
   1  37   2         38.70         59.33        56.32 o
   2  37   2        349.52        404.83        76.51 o
  -7  38   2        173.86        137.69        63.43 o
  -6  38   2        275.22        250.92        66.55 o
  -5  38   2        171.07        320.98        78.84 o
  -4  38   2        828.91        860.40       109.06 o
  -3  38   2        465.57        580.08        91.94 o
  -2  38   2        509.33        501.35        84.41 o
  -1  38   2         25.37         25.73        51.82 o
   0  38   2         67.02          3.95        51.87 o
   1  38   2        788.28        909.75       108.51 o
  -7  39   2        431.54        504.35        84.82 o
  -5  39   2        130.10        164.89        74.43 o
  -3  39   2        537.33        563.34        95.39 o
  -2  39   2         11.98         36.51        55.74 o
  -1  39   2        350.16        287.60        75.31 o
   0  39   2         31.18         37.96        57.37 o
  -6  40   2        486.94        410.21        95.69 o
  -5  40   2        250.51        346.85        83.63 o
  -4  40   2        815.69        947.18       120.07 o
  -1  40   2         63.85         -6.00        54.53 o
  -5  41   2        106.36        148.29        77.34 o
  -4  41   2         31.10         48.33        64.25 o
  -3  41   2        711.84        750.90       113.28 o
  -2  41   2         90.54        235.46        71.54 o
  -6  42   2         19.03        -31.42        65.89 o
  -4  42   2         71.98         82.96        70.31 o
   0 -45   3        237.24        296.78        68.41 o
   1 -45   3        110.73        183.97        60.63 o
  -2 -44   3         62.25         78.95        58.91 o
  -1 -44   3        139.10        151.05        61.61 o
   0 -44   3        132.01        222.21        61.31 o
   1 -44   3        177.75        366.25        69.07 o
  -3 -43   3        417.41        458.77        77.73 o
  -2 -43   3        383.44        480.00        77.67 o
  -1 -43   3         40.11         61.89        53.43 o
   0 -43   3          4.32         -6.66        47.33 o
   1 -43   3        223.78        307.57        65.39 o
  -4 -42   3        452.68        614.93        84.37 o
  -3 -42   3       1641.00       1747.22       128.17 o
  -2 -42   3       1258.86       1427.20       115.03 o
  -1 -42   3        341.32        495.07        54.69 o
   0 -42   3         62.99         79.01        52.02 o
   1 -42   3        505.40        550.45        76.47 o
  -5 -41   3        293.10        366.21        72.30 o
  -4 -41   3        656.73        764.13        65.01 o
  -3 -41   3        736.14        853.74        93.95 o
  -2 -41   3        439.82        551.23        55.96 o
  -1 -41   3        239.39        360.73        65.27 o
   0 -41   3        449.45        563.99        55.64 o
   1 -41   3        137.98        143.87        39.33 o
   3 -41   3        257.03        282.31        73.97 o
   4 -41   3         94.93        111.83        62.57 o
  -6 -40   3         83.18        113.53        57.11 o
  -5 -40   3          9.25         15.59        34.70 o
  -4 -40   3        192.32        289.16        65.48 o
  -3 -40   3         57.83        112.03        44.12 o
  -2 -40   3         18.56         26.67        47.14 o
  -1 -40   3        605.17        696.05        58.59 o
   0 -40   3        239.20        366.08        62.97 o
   1 -40   3         23.29         67.43        44.84 o
   2 -40   3         96.86         62.71        55.71 o
   3 -40   3        277.32        390.67        76.06 o
   4 -40   3         44.93         49.27        57.80 o
   5 -40   3         45.86         -3.60        52.35 o
  -7 -39   3        377.80        410.81        77.92 o
  -6 -39   3        225.12        214.49        61.08 o
  -5 -39   3        314.89        271.43        62.88 o
  -4 -39   3        394.68        463.67        51.26 o
  -3 -39   3       1787.54       2002.94       129.97 o
  -2 -39   3       2337.15       2727.95       108.90 o
  -1 -39   3        329.72        325.67        45.34 o
   0 -39   3        198.37        296.38        42.04 o
   1 -39   3        476.13        530.81        77.60 o
   2 -39   3        846.29       1024.28       105.24 o
   3 -39   3        424.50        377.44        72.85 o
   4 -39   3        608.23        722.85        92.53 o
   5 -39   3          3.17        -37.99        47.46 o
  -7 -38   3        757.41        781.31        89.83 o
  -6 -38   3        154.52        220.75        59.94 o
  -5 -38   3        444.13        528.64        52.63 o
  -4 -38   3        940.24       1039.66        69.58 o
  -3 -38   3       2620.09       3089.62       115.98 o
  -2 -38   3       2637.76       2988.45       111.08 o
  -1 -38   3        842.24        855.66        62.82 o
   0 -38   3         23.94         30.87        43.37 o
   1 -38   3        346.24        334.97        43.70 o
   2 -38   3       1513.34       1803.52       119.37 o
   3 -38   3       1172.05       1525.05       120.71 o
   4 -38   3        152.57        307.32        70.70 o
   5 -38   3         95.10         94.34        55.99 o
   6 -38   3         60.84         80.37        54.14 o
  -8 -37   3        435.41        508.97        77.06 o
  -7 -37   3        676.73        705.40        85.43 o
  -6 -37   3        212.21        223.11        57.39 o
  -5 -37   3        184.89        205.63        55.50 o
  -4 -37   3         89.05        152.32        52.30 o
  -3 -37   3        848.75       1043.46        68.14 o
  -2 -37   3        274.90        326.18        41.85 o
  -1 -37   3        476.01        478.17        47.48 o
   0 -37   3        152.14        128.97        34.03 o
   1 -37   3        163.03        221.79        39.76 o
   2 -37   3        577.63        720.15        55.50 o
   3 -37   3        780.57        717.50        86.04 o
   4 -37   3         34.81         42.16        51.21 o
   5 -37   3         47.18         15.66        48.22 o
   6 -37   3        154.08        222.94        64.75 o
  -8 -36   3        222.23        270.65        63.13 o
  -7 -36   3        606.27        616.00        78.22 o
  -6 -36   3        244.80        276.33        42.04 o
  -5 -36   3        777.37        912.35        63.38 o
  -4 -36   3        329.97        438.69        47.26 o
  -3 -36   3        417.41        461.67        47.57 o
  -2 -36   3         32.23         68.20        30.26 o
  -1 -36   3        626.72        582.14        49.69 o
   0 -36   3        627.74        593.73        49.76 o
   1 -36   3        475.58        460.58        44.99 o
   2 -36   3        311.36        367.17        42.25 o
   3 -36   3        726.97        808.55        87.42 o
   4 -36   3        399.22        403.30        70.26 o
   5 -36   3         47.93         65.20        48.53 o
   6 -36   3         90.90         95.63        52.60 o
   7 -36   3        608.02        655.56        60.03 o
  -9 -35   3        459.04        509.73        76.50 o
  -8 -35   3        913.27        979.80        93.35 o
  -7 -35   3        426.79        459.40        70.24 o
  -6 -35   3        344.37        474.39        69.78 o
  -5 -35   3        846.28        956.34        89.09 o
  -4 -35   3        344.27        449.12        64.93 o
  -3 -35   3       1816.55       1905.65        81.61 o
  -2 -35   3       1595.49       1722.01        76.73 o
  -1 -35   3        769.46        815.75        59.75 o
   0 -35   3       1044.24       1142.75        63.16 o
   1 -35   3       1809.34       1837.08        79.32 o
   2 -35   3       1195.55       1374.11       101.10 o
   3 -35   3       1428.71       1652.29       114.09 o
   4 -35   3       1412.76       1609.87       116.94 o
   5 -35   3         49.57         80.09        48.31 o
   6 -35   3         68.13         75.22        34.79 o
   7 -35   3        608.18        626.19        57.31 o
  -9 -34   3         78.40         73.38        48.51 o
  -8 -34   3       1509.05       1439.51       107.98 o
  -7 -34   3        207.44        240.74        56.98 o
  -6 -34   3          3.58         19.23        29.97 o
  -5 -34   3         65.74         72.58        30.93 o
  -4 -34   3        881.40        979.90        59.87 o
  -3 -34   3        515.33        537.30        46.72 o
  -2 -34   3        850.06        862.65        56.63 o
  -1 -34   3        427.95        441.11        42.67 o
   0 -34   3        817.71        823.23        54.38 o
   1 -34   3        270.56        320.61        37.97 o
   2 -34   3       1128.48       1231.23       132.36 o
   3 -34   3       1719.87       1840.87       119.48 o
   4 -34   3        961.15       1219.20        98.53 o
   5 -34   3        454.90        487.90        47.91 o
   6 -34   3        670.13        626.10        60.77 o
   7 -34   3        659.16        724.92        60.19 o
 -10 -33   3       1449.27       1363.45       108.54 o
  -9 -33   3        619.41        556.96        74.34 o
  -8 -33   3        408.81        417.13        65.58 o
  -7 -33   3          7.95          3.16        39.46 o
  -6 -33   3        643.55        692.51        54.78 o
  -5 -33   3         98.26         79.16        44.11 o
  -4 -33   3        415.99        418.18        59.19 o
  -3 -33   3        588.83        681.56        51.64 o
  -2 -33   3        356.49        386.67        40.25 o
  -1 -33   3        446.97        444.59        42.00 o
   0 -33   3        919.76        881.35        73.07 o
   1 -33   3        223.40        265.70        54.28 o
   2 -33   3        305.58        368.13        38.60 o
   3 -33   3       1981.98       2148.67       124.30 o
   4 -33   3       1179.52       1283.47       108.69 o
   5 -33   3       1018.90       1031.75        64.49 o
   6 -33   3        407.94        441.98        47.14 o
   7 -33   3        216.61        198.93        39.80 o
   8 -33   3        417.09        290.42        67.23 o
 -10 -32   3        798.97        829.17        86.54 o
  -9 -32   3        974.70       1000.88        92.33 o
  -8 -32   3        661.78        650.59        75.95 o
  -7 -32   3        209.69        230.38        52.53 o
  -6 -32   3        657.86        691.27        73.53 o
  -5 -32   3       1090.97       1104.15        86.36 o
  -4 -32   3        142.65        152.05        31.10 o
  -3 -32   3         80.54         60.30        26.96 o
  -2 -32   3         86.37        127.74        29.44 o
  -1 -32   3       1058.93       1061.71        72.07 o
   0 -32   3       1229.49       1323.06        62.35 o
   1 -32   3        902.92       1000.60        60.48 o
   2 -32   3        479.10        531.08        44.49 o
   3 -32   3       1336.60       1437.47       101.00 o
   4 -32   3       1411.30       1420.66        68.83 o
   5 -32   3       1130.62       1303.29        67.46 o
   6 -32   3        373.15        377.55        77.96 o
   7 -32   3        218.66        262.07        41.30 o
   8 -32   3        600.33        483.73        77.27 o
 -10 -31   3         94.39        118.13        49.21 o
  -9 -31   3        469.23        447.49        66.30 o
  -8 -31   3        236.20        182.95        49.78 o
  -7 -31   3        110.50        111.80        44.55 o
  -6 -31   3         78.94         45.57        40.37 o
  -5 -31   3       1884.05       1820.52       101.06 o
  -4 -31   3         60.19         75.90        27.04 o
  -3 -31   3        132.84        121.22        39.24 o
  -2 -31   3        144.26        112.47        27.18 o
  -1 -31   3       1065.79       1065.77        56.44 o
   0 -31   3        657.09        791.09        49.02 o
   1 -31   3       1741.56       1903.26       117.18 o
   2 -31   3        416.67        422.56        38.12 o
   3 -31   3        364.48        434.74        38.41 o
   4 -31   3        560.21        671.76        49.38 o
   5 -31   3       1207.69       1236.71        66.92 o
   6 -31   3        783.46        882.75        59.92 o
   7 -31   3        887.00       1005.21        65.66 o
   8 -31   3        274.25        346.43        68.15 o
 -11 -30   3        401.04        493.09        70.34 o
 -10 -30   3        417.07        386.90        62.94 o
  -9 -30   3         60.05         22.37        40.23 o
  -8 -30   3        754.65        746.39        76.07 o
  -7 -30   3        398.02        321.55        55.55 o
  -6 -30   3        306.92        310.68        52.36 o
  -5 -30   3         57.97         65.21        26.18 o
  -4 -30   3       1353.48       1376.25        88.52 o
  -3 -30   3        150.75        141.98        28.78 o
  -2 -30   3        849.60        783.78        49.07 o
  -1 -30   3        637.53        629.76        44.02 o
   0 -30   3       1723.28       1746.17        80.36 o
   1 -30   3       1934.20       1884.10        72.99 o
   2 -30   3       1470.55       1463.92        63.69 o
   3 -30   3        457.94        542.21        41.64 o
   4 -30   3        802.03        833.94        52.61 o
   5 -30   3       1798.90       1854.78        78.35 o
   6 -30   3       2573.97       2694.13        99.88 o
   7 -30   3        369.53        418.67        82.64 o
   8 -30   3        418.77        449.85        73.55 o
 -11 -29   3        445.68        389.74        64.12 o
 -10 -29   3        928.10        792.14        83.25 o
  -9 -29   3        143.57        135.60        46.52 o
  -8 -29   3        959.37        893.66        79.79 o
  -7 -29   3        243.84        157.07        43.91 o
  -6 -29   3        590.26        531.85        63.76 o
  -5 -29   3          4.61         28.93        23.23 o
  -4 -29   3        695.58        665.77        46.34 o
  -3 -29   3        556.12        496.73        40.01 o
  -2 -29   3        152.74        152.54        27.44 o
  -1 -29   3        559.31        552.28        41.18 o
   0 -29   3        485.76        521.15        40.54 o
   1 -29   3        769.01        792.18        46.90 o
   2 -29   3        312.80        317.61        25.29 o
   3 -29   3        334.54        345.93        30.85 o
   4 -29   3        888.44        949.22        53.80 o
   5 -29   3       1836.07       2010.36        80.86 o
   6 -29   3       1989.84       1948.60        95.67 o
   7 -29   3        245.73        270.77        58.02 o
   8 -29   3         31.45         90.65        49.28 o
 -11 -28   3        396.70        370.91        62.32 o
 -10 -28   3        908.77        907.69        85.41 o
  -9 -28   3        430.13        418.59        59.64 o
  -8 -28   3        431.99        425.03        60.47 o
  -7 -28   3         56.74         81.27        40.18 o
  -6 -28   3       2169.60       1961.72       108.73 o
  -5 -28   3        569.81        508.35        41.46 o
  -4 -28   3        605.56        619.72        44.85 o
  -3 -28   3       1476.62       1355.07        59.63 o
  -2 -28   3         36.22         49.01        21.88 o
  -1 -28   3        337.90        302.00        58.12 o
   0 -28   3       2856.24       2726.45        92.02 o
   1 -28   3        989.54       1078.45        51.84 o
   2 -28   3        255.59        313.04        34.16 o
   3 -28   3         89.15         84.56        18.54 o
   4 -28   3       2144.30       2097.66       104.94 o
   5 -28   3       1164.82       1191.19        60.66 o
   6 -28   3       1071.87       1111.12        61.67 o
   7 -28   3        493.15        529.21        71.97 o
   8 -28   3          2.14         28.88        45.54 o
   9 -28   3        268.20        186.30        63.84 o
 -11 -27   3        603.61        576.63        72.91 o
 -10 -27   3        130.34        123.11        45.60 o
  -9 -27   3         60.41         70.14        40.10 o
  -8 -27   3        660.55        653.87        68.50 o
  -7 -27   3        330.90        244.23        46.83 o
  -6 -27   3        359.43        303.29        34.45 o
  -5 -27   3       2139.68       2111.89        78.56 o
  -4 -27   3        567.58        599.19        41.61 o
  -3 -27   3       1409.02       1317.73        59.60 o
  -2 -27   3        506.42        496.54        38.37 o
  -1 -27   3        967.67       1026.23        49.92 o
   0 -27   3       3008.37       2988.95        94.78 o
   1 -27   3       4181.24       4074.77        98.77 o
   2 -27   3        163.71        161.28        19.70 o
   3 -27   3        634.87        654.37        33.28 o
   4 -27   3        438.26        497.30        98.24 o
   5 -27   3        673.94        615.95        46.43 o
   6 -27   3       1121.71       1197.51        80.74 o
   7 -27   3        751.75        621.25        77.43 o
   8 -27   3         53.61        103.94        48.95 o
   9 -27   3         44.08         72.82        55.23 o
 -11 -26   3        692.21        553.12        70.23 o
 -10 -26   3        227.23        283.51        54.10 o
  -9 -26   3         42.48         14.76        35.94 o
  -8 -26   3        368.20        305.67        49.55 o
  -7 -26   3        764.08        703.34        70.74 o
  -6 -26   3        693.78        704.74        46.71 o
  -5 -26   3       1381.53       1319.39        57.61 o
  -4 -26   3        829.68        870.15        47.60 o
  -3 -26   3        389.57        371.86        32.80 o
  -2 -26   3       2052.71       1884.78        68.24 o
  -1 -26   3        305.83        283.09        28.83 o
   0 -26   3       2602.93       2571.11       127.31 o
   1 -26   3        976.36       1000.35        36.79 o
   2 -26   3         95.07        123.05        18.04 o
   3 -26   3         95.67        104.25        18.23 o
   4 -26   3         39.51         36.10        21.95 o
   5 -26   3        366.81        447.32        50.18 o
   6 -26   3       2899.67       2862.39       184.95 o
   7 -26   3        651.71        693.83        78.56 o
   8 -26   3         42.44         74.63        46.72 o
   9 -26   3         38.66         49.18        50.05 o
 -11 -25   3        298.50        284.66        55.38 o
 -10 -25   3        486.87        459.41        62.75 o
  -9 -25   3         65.37         77.64        37.69 o
  -8 -25   3        583.02        445.40        56.64 o
  -7 -25   3        537.82        541.85        42.30 o
  -6 -25   3       1454.50       1331.76        84.04 o
  -5 -25   3        293.73        272.66        30.77 o
  -4 -25   3         98.71         87.81        22.61 o
  -3 -25   3        455.76        397.24        32.97 o
  -2 -25   3       2037.35       1938.29        68.78 o
  -1 -25   3        688.68        677.73        41.48 o
   0 -25   3        144.83        138.54        16.64 o
   1 -25   3        959.36        936.77        34.60 o
   2 -25   3       1686.38       1673.59        49.53 o
   3 -25   3       1007.24        958.17        37.22 o
   4 -25   3        641.78        636.88        42.47 o
   5 -25   3        858.70        864.76        50.64 o
   6 -25   3       1652.30       1603.19        93.98 o
   7 -25   3        386.83        370.34        61.71 o
   8 -25   3          4.66         -1.68        42.15 o
   9 -25   3        748.09        648.79        86.01 o
 -11 -24   3       1317.93       1082.20        93.30 o
 -10 -24   3        451.78        442.93        60.52 o
  -9 -24   3        164.84        192.60        44.75 o
  -8 -24   3        174.41        156.83        40.35 o
  -7 -24   3        142.73        137.59        26.38 o
  -6 -24   3       2150.63       2044.47        74.29 o
  -5 -24   3       3496.78       3213.51       102.53 o
  -4 -24   3       2658.23       2422.77        79.66 o
  -3 -24   3        154.65        198.38        39.05 o
  -2 -24   3       2310.36       2310.24        78.69 o
  -1 -24   3       2043.90       2108.38        70.12 o
   0 -24   3       2940.50       2833.00        74.02 o
   1 -24   3        641.95        592.07        27.19 o
   2 -24   3       1156.87       1208.04        40.91 o
   3 -24   3        944.98        911.29        34.77 o
   4 -24   3       1000.49        924.82        47.91 o
   5 -24   3        221.21        203.71        29.23 o
   6 -24   3       1372.78       1271.28        60.80 o
   7 -24   3         45.88          5.40        40.79 o
   8 -24   3        224.17        257.86        57.05 o
   9 -24   3         41.27         20.61        48.62 o
 -11 -23   3        682.14        655.84        73.00 o
 -10 -23   3        413.49        404.66        59.97 o
  -9 -23   3        262.50        248.18        47.20 o
  -8 -23   3         38.80         -6.12        29.78 o
  -7 -23   3       1120.09       1036.61        73.71 o
  -6 -23   3       1566.65       1414.44        59.42 o
  -5 -23   3       8932.65       8076.57       215.88 o
  -4 -23   3        700.10        677.42        39.31 o
  -3 -23   3         41.24         45.27        17.79 o
  -2 -23   3       1332.41       1349.22        53.31 o
  -1 -23   3       4398.02       4162.89        93.32 o
   0 -23   3       3327.28       3179.52        77.17 o
   1 -23   3       1505.32       1434.39        43.95 o
   2 -23   3        141.87        156.65        17.40 o
   3 -23   3        598.15        592.98        28.48 o
   4 -23   3         94.59         87.51        22.08 o
   5 -23   3        714.91        780.46        57.92 o
   6 -23   3        734.20        684.76        45.88 o
   7 -23   3        377.12        356.24        46.61 o
   8 -23   3        311.40        267.66        61.63 o
   9 -23   3        107.16         51.58        34.95 o
  10 -23   3        293.63        248.86        67.34 o
 -12 -22   3        102.24         98.04        58.59 o
 -11 -22   3        920.96        785.98        78.11 o
 -10 -22   3        210.86        212.15        45.14 o
  -9 -22   3         19.84         -9.28        30.41 o
  -8 -22   3         61.81         89.03        42.03 o
  -7 -22   3        748.94        738.83        57.14 o
  -6 -22   3        468.29        485.63        37.37 o
  -5 -22   3       3505.07       3463.05       105.69 o
  -4 -22   3        273.56        232.79        27.35 o
  -3 -22   3        869.76        865.86        42.37 o
  -2 -22   3        785.02        722.79        44.94 o
  -1 -22   3       3321.85       3140.08        76.75 o
   0 -22   3       2789.83       2716.63        64.98 o
   1 -22   3        870.71        900.21        31.72 o
   2 -22   3        289.89        296.06        20.56 o
   3 -22   3       1785.99       1833.34        51.62 o
   4 -22   3        149.70        151.73        24.59 o
   5 -22   3        520.03        600.13        41.69 o
   6 -22   3       1674.20       1473.15        52.21 o
   7 -22   3         35.86         72.07        27.75 o
   8 -22   3        673.38        667.60        58.30 o
   9 -22   3        127.16         89.20        52.97 o
  10 -22   3         18.38         16.06        34.65 o
 -12 -21   3        833.27        705.05        91.91 o
 -11 -21   3        438.90        506.70        68.33 o
 -10 -21   3         85.41        129.72        40.56 o
  -9 -21   3        263.02        263.91        45.34 o
  -8 -21   3        775.26        616.88        59.98 o
  -7 -21   3       1909.94       1631.55        91.72 o
  -6 -21   3       1881.92       1732.90        87.62 o
  -5 -21   3        514.64        488.88        57.58 o
  -4 -21   3       1939.66       1773.97        63.87 o
  -3 -21   3       3361.64       3073.53        92.23 o
  -2 -21   3       1160.95       1174.67        46.77 o
  -1 -21   3       2032.94       2119.43        52.53 o
   0 -21   3        145.72        142.10        14.13 o
   1 -21   3         26.36         39.40        11.81 o
   2 -21   3        270.03        285.78        19.61 o
   3 -21   3       2037.97       2034.82        54.24 o
   4 -21   3          7.19          0.28        18.26 o
   5 -21   3        189.47        178.53        21.43 o
   6 -21   3       1237.26       1207.72        46.80 o
   7 -21   3        448.46        425.40        42.41 o
   8 -21   3         62.19         56.38        29.49 o
   9 -21   3        311.75        318.24        47.41 o
  10 -21   3         79.13         31.93        35.42 o
 -12 -20   3        353.92        409.14        74.71 o
 -10 -20   3        306.04        263.67        49.59 o
  -9 -20   3        462.60        371.44        50.35 o
  -8 -20   3         99.31         76.47        31.21 o
  -7 -20   3       1177.16       1123.90        94.20 o
  -6 -20   3        820.94        740.90        41.13 o
  -5 -20   3       1612.65       1410.15        56.25 o
  -4 -20   3       1147.99       1070.79        45.97 o
  -3 -20   3       2411.15       2263.41        72.08 o
  -2 -20   3       5455.31       5470.23       150.29 o
  -1 -20   3       1904.17       1776.86        47.45 o
   0 -20   3       4052.91       4053.58        89.98 o
   1 -20   3       1982.36       1821.67        50.07 o
   2 -20   3          5.61          6.26        10.75 o
   3 -20   3        342.39        357.56        28.53 o
   4 -20   3       3671.36       3443.97        85.85 o
   5 -20   3       1238.15       1244.59        54.71 o
   6 -20   3        280.80        270.12        25.21 o
   7 -20   3         47.70         71.70        27.56 o
   8 -20   3         81.84         88.09        31.30 o
   9 -20   3        227.84        243.60        42.15 o
  10 -20   3        147.58        101.52        38.35 o
 -12 -19   3        393.23        464.28        77.72 o
 -10 -19   3        550.63        580.03        66.37 o
  -9 -19   3        207.10        206.12        40.83 o
  -8 -19   3        615.38        522.45        56.02 o
  -7 -19   3        786.15        746.04        82.71 o
  -6 -19   3       1360.41       1226.07        51.89 o
  -5 -19   3       2194.02       2004.18        69.99 o
  -4 -19   3       1016.72        983.98        42.21 o
  -3 -19   3        193.20        169.43        20.07 o
  -2 -19   3       2551.57       2505.48        77.93 o
  -1 -19   3       2782.52       2487.40        55.98 o
   0 -19   3       8772.39       8643.61       182.49 o
   1 -19   3       4657.58       4355.85        96.40 o
   2 -19   3        603.47        604.46        27.55 o
   3 -19   3       1036.40       1036.30        42.51 o
   4 -19   3       5147.64       5064.93       118.25 o
   5 -19   3       2953.16       2907.38        75.63 o
   6 -19   3        620.07        590.90        32.82 o
   7 -19   3         36.54         20.03        24.69 o
   8 -19   3        683.81        620.95        52.84 o
   9 -19   3        305.28        367.62        47.20 o
  10 -19   3        481.95        513.84        56.86 o
 -12 -18   3       1180.61       1253.29       111.86 o
 -10 -18   3        880.72        796.04        72.61 o
  -9 -18   3        563.24        456.83        54.99 o
  -8 -18   3        965.38        907.72        44.68 o
  -7 -18   3       2441.94       2314.33        78.37 o
  -6 -18   3       2604.45       2391.06        91.55 o
  -5 -18   3        829.11        766.14        36.91 o
  -4 -18   3         91.79         85.87        36.22 o
  -3 -18   3        428.83        420.84        27.92 o
  -2 -18   3       1027.96        977.23        38.93 o
  -1 -18   3       1051.10        960.98        29.48 o
   0 -18   3       3515.26       3585.29        79.63 o
   1 -18   3       1887.88       1836.66        48.54 o
   2 -18   3        147.58        147.15        14.43 o
   3 -18   3        733.60        748.20        35.90 o
   4 -18   3       1908.60       1760.33        50.93 o
   5 -18   3       1436.74       1516.72        49.48 o
   6 -18   3        773.76        756.62        36.92 o
   7 -18   3        962.96        933.64        56.19 o
   8 -18   3        209.48        249.14        49.89 o
   9 -18   3        332.94        375.32        47.42 o
  10 -18   3        486.09        572.92        63.04 o
 -12 -17   3       1696.71       1809.66       133.02 o
 -11 -17   3       1661.32       1727.17       124.68 o
 -10 -17   3         39.66         43.85        31.95 o
  -9 -17   3        407.33        339.15        46.81 o
  -8 -17   3       1537.49       1436.18        82.96 o
  -7 -17   3       2574.86       2457.76        78.91 o
  -6 -17   3       2077.14       1951.68        65.11 o
  -5 -17   3         34.67         19.85        14.68 o
  -4 -17   3        445.47        376.00        27.00 o
  -3 -17   3        416.17        381.43        25.56 o
  -2 -17   3        490.37        524.19        32.86 o
  -1 -17   3        129.13        151.02        11.91 o
   0 -17   3       1311.72       1238.39        35.16 o
   1 -17   3       1800.32       1762.27        44.53 o
   2 -17   3       1544.78       1453.12        35.06 o
   3 -17   3       1044.25       1008.04        34.35 o
   4 -17   3        407.11        443.87        24.99 o
   5 -17   3        485.01        400.88        26.23 o
   6 -17   3       2677.90       2676.39        72.92 o
   7 -17   3       1482.50       1264.58        64.32 o
   8 -17   3        171.92        182.55        35.30 o
   9 -17   3        189.91        167.97        37.61 o
  10 -17   3         40.11         73.10        37.13 o
  11 -17   3         60.02         39.53        49.36 o
 -13 -16   3        147.25        224.92        66.42 o
 -10 -16   3        222.56        160.33        40.27 o
  -9 -16   3        724.86        725.21        63.35 o
  -8 -16   3        354.01        295.56        41.11 o
  -7 -16   3        856.30        782.50        39.22 o
  -6 -16   3         48.67         68.19        17.13 o
  -5 -16   3        972.76        918.36        40.94 o
  -4 -16   3        492.17        404.55        26.28 o
  -3 -16   3       3389.40       3256.97        97.45 o
  -2 -16   3       4534.33       4469.97       120.76 o
  -1 -16   3        153.13        114.25        10.61 o
   0 -16   3       1894.98       1888.26        45.29 o
   1 -16   3       5794.90       5783.56       124.74 o
   2 -16   3       2527.46       2461.34        51.32 o
   3 -16   3       4258.26       4212.00        97.95 o
   4 -16   3       3353.26       3239.26        80.39 o
   5 -16   3       3532.90       3700.08        90.74 o
   6 -16   3       3478.05       3291.06        85.80 o
   7 -16   3        754.77        738.66        50.98 o
   8 -16   3        380.63        397.33        43.46 o
   9 -16   3       1413.00       1384.25        76.15 o
  10 -16   3        357.32        333.00        50.65 o
  11 -16   3        132.93         95.60        60.38 o
 -12 -15   3        220.22        257.22        64.94 o
 -11 -15   3        693.42        712.13        81.34 o
 -10 -15   3        399.33        376.31        52.88 o
  -9 -15   3        703.94        714.33        59.06 o
  -8 -15   3       1846.33       1552.26        88.12 o
  -7 -15   3        647.78        645.99        35.28 o
  -6 -15   3       2499.22       2266.31        75.07 o
  -5 -15   3       1593.81       1440.42        49.85 o
  -4 -15   3        809.86        665.01        31.99 o
  -3 -15   3       1047.28       1077.88        38.03 o
  -2 -15   3       5599.03       5626.92       152.21 o
  -1 -15   3        888.56        694.75        22.66 o
   0 -15   3       1238.81       1146.71        31.74 o
   1 -15   3        261.85        250.75        15.22 o
   2 -15   3       2802.53       2757.77        56.69 o
   3 -15   3       4189.38       4081.02        95.26 o
   4 -15   3       4052.56       4063.90       116.94 o
   5 -15   3       2859.55       2793.81        72.17 o
   6 -15   3       2857.91       2770.66        74.74 o
   7 -15   3         32.65         23.20        23.92 o
   8 -15   3        820.90        718.72        53.34 o
   9 -15   3       1576.82       1547.06        78.05 o
  10 -15   3        563.75        563.51        57.47 o
  11 -15   3         25.05         53.84        53.00 o
 -12 -14   3        934.29       1068.68       105.06 o
 -11 -14   3       1559.28       1549.25       109.87 o
 -10 -14   3        172.49        195.97        42.39 o
  -9 -14   3        780.42        679.35        59.39 o
  -8 -14   3       1223.94       1237.70       108.09 o
  -7 -14   3       2324.61       1981.95        67.49 o
  -6 -14   3       7266.15       7138.81       187.17 o
  -5 -14   3       1802.80       1705.00        55.16 o
  -4 -14   3       1032.13        896.76        73.80 o
  -3 -14   3        318.98        282.30        20.70 o
  -2 -14   3       3088.64       3024.02        86.26 o
  -1 -14   3        841.08        731.27        22.83 o
   0 -14   3       1298.58       1131.48        31.72 o
   1 -14   3       4463.04       4374.06        83.32 o
   2 -14   3       3737.03       3824.48        89.13 o
   3 -14   3       2502.71       2357.43        59.51 o
   4 -14   3       2193.33       2060.57        55.60 o
   5 -14   3       1033.14       1053.03        37.33 o
   6 -14   3        361.61        425.18        26.89 o
   7 -14   3       1787.80       1662.48        72.86 o
   8 -14   3       1255.12       1263.64        68.15 o
   9 -14   3        272.06        300.08        49.75 o
  10 -14   3        359.02        409.07        51.13 o
  11 -14   3        541.47        597.57        90.38 o
 -10 -13   3        622.62        684.65        68.63 o
  -9 -13   3          4.40         35.29        26.19 o
  -8 -13   3         17.11         38.27        16.29 o
  -7 -13   3       1663.22       1561.02        55.62 o
  -6 -13   3       2005.44       1965.01        63.25 o
  -5 -13   3       1107.55        998.05        40.27 o
  -4 -13   3       2495.24       2400.55        73.36 o
  -3 -13   3        892.74        942.95        39.64 o
  -2 -13   3        120.04        105.45        14.35 o
  -1 -13   3        729.80        653.21        21.05 o
   0 -13   3       1281.67       1292.90        33.78 o
   1 -13   3       2684.70       2486.03        50.39 o
   2 -13   3       6697.56       6879.73       148.57 o
   3 -13   3        692.12        620.70        24.24 o
   4 -13   3        490.94        500.00        23.89 o
   5 -13   3        721.52        765.19        30.71 o
   6 -13   3       4522.31       4372.31       103.98 o
   7 -13   3       2335.02       2236.70        87.56 o
   8 -13   3       2722.35       2618.12       100.91 o
   9 -13   3        314.99        378.98        46.40 o
  10 -13   3        254.02        234.97        43.23 o
  11 -13   3       1055.60       1043.39       113.87 o
 -11 -12   3         31.56         59.87        41.22 o
 -10 -12   3       1295.29       1265.50        82.57 o
  -9 -12   3       2412.46       2327.11       119.66 o
  -8 -12   3       1667.63       1708.40        59.31 o
  -7 -12   3       1457.86       1339.82        56.59 o
  -6 -12   3        725.10        744.22        34.22 o
  -5 -12   3       1392.83       1321.03        48.51 o
  -4 -12   3       5815.93       5418.22       137.85 o
  -3 -12   3        885.23        748.57        32.58 o
  -2 -12   3       7939.28       7488.25       194.21 o
  -1 -12   3       1686.05       1505.33        43.75 o
   0 -12   3       2540.38       2549.25        56.26 o
   1 -12   3        536.27        441.44        14.81 o
   2 -12   3       4227.97       4166.20        93.30 o
   3 -12   3       1925.78       1821.50        48.05 o
   4 -12   3       2875.93       2829.59        71.41 o
   5 -12   3       1401.40       1437.33        43.65 o
   6 -12   3       3050.44       2832.11        96.48 o
   7 -12   3       1058.18       1048.44        57.03 o
   8 -12   3       1066.78        990.98        58.52 o
   9 -12   3        665.95        655.56        65.17 o
  10 -12   3        946.91        986.71       105.88 o
  11 -12   3        691.23        657.92        65.06 o
 -11 -11   3       1428.68       1324.56       103.29 o
 -10 -11   3        975.95       1013.66        75.81 o
  -9 -11   3       2557.80       2505.53       115.22 o
  -8 -11   3        991.26        979.98        42.97 o
  -7 -11   3       3162.24       2916.49        89.56 o
  -6 -11   3       1081.49       1018.38        39.81 o
  -5 -11   3       4379.14       4188.23       112.33 o
  -4 -11   3       6314.85       5933.72       158.62 o
  -3 -11   3       2893.31       2405.95        68.13 o
  -2 -11   3      10613.85      10109.36       249.62 o
  -1 -11   3       6596.69       5794.38       122.96 o
   0 -11   3       3628.15       3367.35        64.44 o
   1 -11   3       1230.60       1224.66        28.66 o
   2 -11   3       1188.43       1111.89        31.61 o
   3 -11   3       3668.42       3417.23        80.88 o
   4 -11   3       5220.80       5045.47       114.58 o
   5 -11   3       1261.43       1330.57        54.99 o
   6 -11   3         22.27          3.81        17.19 o
   7 -11   3        223.18        223.59        30.68 o
   8 -11   3        316.95        320.65        38.83 o
   9 -11   3       1703.73       1730.05       116.03 o
  10 -11   3        864.55        788.09        95.30 o
  11 -11   3          7.34         26.40        37.18 o
 -11 -10   3        445.20        466.51        58.93 o
 -10 -10   3        500.18        481.92        42.91 o
  -9 -10   3        466.54        450.86        33.49 o
  -8 -10   3        202.07        238.16        41.62 o
  -7 -10   3        406.31        394.58        56.13 o
  -6 -10   3       1826.62       1713.04        58.86 o
  -5 -10   3       2622.25       2441.19        70.99 o
  -4 -10   3       2269.73       2211.85        65.57 o
  -3 -10   3        414.83        383.64        20.63 o
  -2 -10   3       2375.75       2365.01        69.43 o
  -1 -10   3       1927.73       1796.08        52.39 o
   0 -10   3       1235.47       1185.84        26.12 o
   1 -10   3        904.16        920.80        21.92 o
   2 -10   3       1567.80       1643.74        43.34 o
   3 -10   3       3807.11       3768.41        86.09 o
   4 -10   3       3389.35       3498.34        83.25 o
   5 -10   3        443.58        410.74        36.50 o
   6 -10   3       1279.71       1129.63        53.54 o
   7 -10   3       2178.34       2246.99        83.60 o
   8 -10   3       3026.70       2975.09       131.02 o
   9 -10   3       2301.76       2259.08        94.93 o
  10 -10   3       2463.99       2409.19       104.12 o
  11 -10   3        336.11        437.58        79.22 o
 -13  -9   3        230.35        308.63        72.27 o
 -11  -9   3        267.62        257.57        54.39 o
 -10  -9   3        901.86        925.97        52.21 o
  -9  -9   3        949.68        936.18        37.57 o
  -8  -9   3        173.64        137.66        17.63 o
  -7  -9   3       1534.55       1445.90        57.77 o
  -6  -9   3        238.63        269.22        21.89 o
  -5  -9   3       1199.34       1362.02        47.08 o
  -4  -9   3        952.78        890.52        34.51 o
  -3  -9   3       5619.73       5452.81       139.09 o
  -2  -9   3       3331.32       3231.14        90.82 o
  -1  -9   3        820.74        816.59        23.00 o
   0  -9   3       2964.69       2944.53        57.00 o
   1  -9   3        979.69        947.69        26.76 o
   2  -9   3       2416.73       2418.75        57.01 o
   3  -9   3        638.11        666.04        23.80 o
   4  -9   3       1161.64       1153.39        35.32 o
   5  -9   3        452.75        459.72        31.75 o
   6  -9   3       1349.60       1258.89        55.61 o
   7  -9   3       3106.89       3110.38       107.21 o
   8  -9   3       2350.95       2126.66        87.82 o
   9  -9   3        820.98        872.28        60.65 o
  10  -9   3       1383.67       1410.88       121.15 o
  11  -9   3        478.43        420.74        79.87 o
 -12  -8   3        835.50        882.08        91.34 o
 -11  -8   3        113.72        158.81        33.00 o
 -10  -8   3        726.06        829.00        67.01 o
  -9  -8   3       1189.80       1131.24        57.90 o
  -8  -8   3       1726.34       1650.08        50.41 o
  -7  -8   3       5353.15       4871.15       134.27 o
  -6  -8   3       4406.98       4120.99       116.51 o
  -5  -8   3        410.46        278.28        21.46 o
  -4  -8   3       9742.43       9049.59       226.70 o
  -3  -8   3       9000.79       8311.18       211.35 o
  -2  -8   3      12203.12      11333.58       282.70 o
  -1  -8   3       4184.05       3624.28        74.68 o
   0  -8   3       9124.31       8798.86       159.35 o
   1  -8   3       4029.75       4012.17        89.11 o
   2  -8   3       2787.80       2422.57        58.51 o
   3  -8   3       2039.11       1983.83        48.97 o
   4  -8   3        673.87        765.80        53.53 o
   5  -8   3        635.94        625.23        35.38 o
   6  -8   3         79.87         70.28        22.57 o
   7  -8   3        750.52        720.99        46.12 o
   8  -8   3        614.37        534.18        45.70 o
   9  -8   3        106.18        146.82        33.31 o
  10  -8   3        509.44        517.10        53.98 o
  11  -8   3        135.05        199.86        59.20 o
 -13  -7   3        359.60        279.65        65.73 o
 -11  -7   3         22.34         -0.57        32.86 o
 -10  -7   3        328.54        383.99        54.85 o
  -9  -7   3       2376.98       2443.71        73.72 o
  -8  -7   3       1254.96       1304.66        41.55 o
  -7  -7   3       3057.54       3129.84        80.23 o
  -6  -7   3       1128.35       1087.90        40.06 o
  -5  -7   3        971.28        732.21        31.10 o
  -4  -7   3       3314.40       3256.04        68.53 o
  -3  -7   3       8129.20       7424.10       186.46 o
  -2  -7   3       6057.03       6068.56       203.60 o
  -1  -7   3       1649.94       1570.58        37.80 o
   0  -7   3       3475.33       3262.50        61.65 o
   1  -7   3       4869.87       4976.96       104.78 o
   2  -7   3        212.83        165.53        11.80 o
   3  -7   3       2757.17       2884.76        86.60 o
   4  -7   3       1625.78       1596.84        55.65 o
   5  -7   3        325.64        330.58        28.46 o
   6  -7   3        206.80        198.40        25.98 o
   7  -7   3        226.96        197.38        28.73 o
   8  -7   3       1603.91       1626.56        73.89 o
   9  -7   3       2114.82       2235.04        94.29 o
  10  -7   3        286.95        399.36        71.85 o
  11  -7   3       1058.76       1122.19       107.63 o
 -12  -6   3         49.06        129.87        46.91 o
 -11  -6   3        110.22        106.47        44.03 o
 -10  -6   3        133.06        169.14        29.05 o
  -9  -6   3       2806.08       2942.94        77.79 o
  -8  -6   3        378.23        396.83        37.88 o
  -7  -6   3        599.06        624.82        27.25 o
  -6  -6   3        608.86        589.41        29.45 o
  -5  -6   3        458.82        551.57        26.83 o
  -4  -6   3        667.40        649.66        19.59 o
  -3  -6   3        934.51        976.89        54.81 o
  -2  -6   3        390.33        429.83        28.84 o
  -1  -6   3        820.34        870.87        20.65 o
   0  -6   3        322.43        358.06        11.07 o
   1  -6   3       1020.35       1028.77        27.88 o
   2  -6   3       2762.09       2924.72        68.06 o
   3  -6   3        687.29        790.26        34.14 o
   4  -6   3       2174.72       2040.37        67.94 o
   5  -6   3        800.09        844.27        40.69 o
   6  -6   3        640.24        603.40        37.49 o
   7  -6   3        698.06        657.71        43.96 o
   8  -6   3       3610.28       3660.47       126.91 o
   9  -6   3       1738.06       1754.10       121.25 o
  10  -6   3       1601.86       1583.02       127.31 o
  11  -6   3        648.82        695.45        98.29 o
 -12  -5   3       1019.85       1109.09        97.75 o
 -11  -5   3        588.49        608.63        74.73 o
 -10  -5   3        172.35        246.13        26.09 o
  -9  -5   3       3769.39       3570.19        91.19 o
  -8  -5   3       2850.63       2958.91        96.86 o
  -7  -5   3       3873.37       3638.68       110.63 o
  -6  -5   3       1983.84       2081.79        66.67 o
  -5  -5   3       6517.16       6298.67       154.45 o
  -4  -5   3       7867.63       7646.84       212.01 o
  -3  -5   3       2009.62       1804.70        40.25 o
  -2  -5   3       5625.95       5815.11       154.58 o
  -1  -5   3       6045.51       5616.83       102.00 o
   0  -5   3        926.67        867.17        20.32 o
   1  -5   3       3674.15       3539.73        79.05 o
   2  -5   3       8886.30       9651.88       203.37 o
   3  -5   3         52.06         36.25        12.09 o
   4  -5   3        381.45        405.03        26.73 o
   5  -5   3        757.29        770.55        37.87 o
   6  -5   3        593.21        609.71        38.29 o
   7  -5   3       1076.09       1083.35        56.61 o
   8  -5   3       1363.53       1361.67        70.07 o
   9  -5   3        538.55        694.43        81.09 o
  10  -5   3        710.67        836.39        90.38 o
  11  -5   3         55.94         83.26        51.70 o
 -12  -4   3        730.68        799.40        83.83 o
 -11  -4   3        900.08        920.64        79.81 o
 -10  -4   3        164.87        205.77        31.57 o
  -9  -4   3       1642.30       1810.52        67.89 o
  -8  -4   3       5837.66       5766.86       167.24 o
  -7  -4   3       5193.44       4898.43       136.09 o
  -6  -4   3       2087.43       2221.70        73.33 o
  -5  -4   3       3005.96       2782.79        75.18 o
  -4  -4   3      10004.21       9973.51       412.47 o
  -3  -4   3        460.89        622.16        34.88 o
  -2  -4   3      15035.62      14603.79       364.07 o
  -1  -4   3        377.88        363.99        19.27 o
   0  -4   3        699.98        666.71        15.94 o
   1  -4   3       2112.35       2056.22        48.86 o
   2  -4   3      11895.05      12649.12       327.54 o
   3  -4   3        888.78        954.52        37.58 o
   4  -4   3        650.11        701.15        35.12 o
   5  -4   3        261.21        287.76        26.49 o
   6  -4   3       3168.92       3034.19       100.88 o
   7  -4   3        735.39        793.57        47.22 o
   8  -4   3       1209.96       1230.54        64.41 o
   9  -4   3        108.28        113.20        45.81 o
  10  -4   3       1279.19       1187.20       111.40 o
  11  -4   3        431.93        538.22        85.35 o
 -12  -3   3        135.53        217.53        54.70 o
 -10  -3   3        201.20        284.42        49.78 o
  -9  -3   3       1178.61       1710.78        51.47 o
  -8  -3   3       1149.26       1297.76        52.92 o
  -7  -3   3       1335.35       1327.87        53.45 o
  -6  -3   3       1139.50       1168.96        33.30 o
  -5  -3   3        636.34        598.98        20.94 o
  -4  -3   3       5132.76       5168.24       158.74 o
  -3  -3   3       4668.19       4677.61        96.66 o
  -2  -3   3       9429.08       9648.20       271.68 o
  -1  -3   3       4891.20       4974.65       126.54 o
   0  -3   3        147.40        207.49        18.80 o
   1  -3   3        405.81        375.11        21.41 o
   2  -3   3       2286.22       2467.80       101.40 o
   3  -3   3       2275.21       2538.61        88.82 o
   4  -3   3       4685.42       4717.21       134.76 o
   5  -3   3        754.19        787.51        39.23 o
   6  -3   3       2166.80       2098.00        76.27 o
   7  -3   3        895.60        814.25        61.81 o
   8  -3   3       1529.20       1484.71        69.67 o
   9  -3   3        474.36        576.05        51.39 o
  10  -3   3       1489.03       1535.58       119.21 o
  11  -3   3        566.39        604.79        87.14 o
 -12  -2   3         94.75        186.69        51.64 o
 -11  -2   3       4076.52       4060.38       201.10 o
 -10  -2   3       1617.57       1870.26       106.49 o
  -9  -2   3      10699.30      10660.89       296.19 o
  -8  -2   3        902.99        846.26        43.34 o
  -7  -2   3         84.08        104.05        16.67 o
  -6  -2   3        958.75       1032.02        30.23 o
  -5  -2   3       2056.60       1829.08        45.27 o
  -4  -2   3       5653.45       5589.49       139.41 o
  -3  -2   3       3400.01       3369.07        83.10 o
  -2  -2   3       1749.98       2305.99       123.80 o
  -1  -2   3       4434.46       4263.65        91.69 o
   0  -2   3       9021.12       9638.27       222.14 o
   1  -2   3        675.16        769.87        33.99 o
   2  -2   3        448.28        596.31        31.88 o
   3  -2   3       1240.19       1406.18        51.91 o
   4  -2   3       3857.86       4323.89       124.32 o
   5  -2   3        624.72        627.47        35.54 o
   6  -2   3        100.48        131.31        21.79 o
   7  -2   3         31.83         52.82        21.01 o
   8  -2   3        216.29        359.17        42.33 o
   9  -2   3        118.73        145.67        48.52 o
  10  -2   3       1098.49        999.58        97.93 o
  11  -2   3        125.83        132.80        59.38 o
 -11  -1   3       1142.88       1219.51        96.82 o
 -10  -1   3       2512.74       2689.22       140.17 o
  -9  -1   3       4073.36       4713.85       359.66 o
  -8  -1   3        444.32        489.44        31.04 o
  -7  -1   3        904.64        931.19        35.05 o
  -6  -1   3       3434.38       3533.16        81.18 o
  -5  -1   3        919.01        859.07        27.38 o
  -4  -1   3       3666.44       3734.95        97.66 o
  -3  -1   3       1722.01       1802.45        41.61 o
  -2  -1   3       3616.84       3834.52        82.03 o
  -1  -1   3        306.91        344.57        19.83 o
   0  -1   3      18672.54      20789.47       367.39 o
   1  -1   3       4750.77       5112.86       137.74 o
   2  -1   3       1091.38       1196.38        42.23 o
   3  -1   3       2563.40       2974.21        87.21 o
   4  -1   3       1838.18       1967.70        67.21 o
   5  -1   3        152.91        184.41        21.95 o
   6  -1   3       2579.61       2538.41       109.13 o
   7  -1   3       1130.41       1148.69        55.98 o
   8  -1   3        301.99        348.75        37.93 o
   9  -1   3          7.48         19.86        34.93 o
  10  -1   3        299.02        278.58        63.90 o
  11  -1   3         64.05         99.42        56.96 o
 -11   0   3        140.61        339.71        57.77 o
 -10   0   3       2012.00       2073.54       121.44 o
  -9   0   3        558.78       1092.22        51.96 o
  -8   0   3         13.28         65.39        16.63 o
  -7   0   3        644.79        679.65        26.81 o
  -6   0   3       1816.75       2016.18        51.43 o
  -5   0   3        269.73        372.36        16.06 o
  -4   0   3       1844.54       2026.11        47.89 o
  -3   0   3        630.30        758.01        28.39 o
  -2   0   3      16550.61      16277.26       333.65 o
  -1   0   3        752.05        887.72        23.30 o
   0   0   3      37908.48      40143.47       818.70 o
   1   0   3       4037.04       4392.05       119.77 o
   2   0   3       1339.40       1321.24        44.88 o
   3   0   3       2545.95       2732.51        82.67 o
   4   0   3        503.44        569.26        30.79 o
   5   0   3         13.05         12.74        14.07 o
   6   0   3       5489.23       5478.42       161.14 o
   7   0   3       1902.48       1951.41        75.81 o
   8   0   3        930.71        945.19        55.35 o
   9   0   3         94.66         68.78        28.67 o
  10   0   3          0.98        -14.00        39.81 o
  11   0   3         93.83         96.12        57.28 o
 -10   1   3       2587.53       2603.28       145.22 o
  -9   1   3       4224.18       4821.15       142.81 o
  -8   1   3        332.22        404.92        23.96 o
  -7   1   3        899.58        890.98        31.08 o
  -6   1   3       3364.73       3466.45        81.19 o
  -5   1   3       1108.81       1079.93        28.75 o
  -4   1   3       3574.77       3763.50        82.97 o
  -3   1   3       1702.45       1771.07        48.81 o
  -2   1   3       3566.70       3792.00       163.54 o
  -1   1   3        260.20        372.71        28.94 o
   0   1   3      18648.48      20925.14       530.33 o
   1   1   3       4900.61       5117.85       138.45 o
   2   1   3       1164.93       1279.61        49.33 o
   3   1   3       2402.61       2835.57        86.91 o
   4   1   3       1986.85       2096.77        94.05 o
   5   1   3         91.05        112.05        27.68 o
   6   1   3       2350.08       2423.18        84.75 o
   7   1   3       1199.54       1233.38        56.51 o
   8   1   3        245.04        295.10        52.97 o
   9   1   3         11.08         -4.21        33.49 o
  10   1   3        308.08        396.49        71.43 o
  11   1   3         99.30         87.19        56.91 o
 -11   2   3       4067.01       3964.36       204.11 o
 -10   2   3       1500.83       1490.59        98.22 o
  -9   2   3      10757.78      10665.61       293.86 o
  -8   2   3       1044.02       1132.17        36.79 o
  -7   2   3        108.07        185.69        18.84 o
  -6   2   3        855.75        895.56        30.85 o
  -5   2   3       2082.90       1802.67        45.39 o
  -4   2   3       5517.87       5463.22       104.68 o
  -3   2   3       3520.39       3425.04        74.93 o
  -2   2   3       1753.13       2332.02        67.21 o
  -1   2   3       4352.23       4436.63       200.15 o
   0   2   3       9133.49      10161.53       468.99 o
   1   2   3        654.41        733.92        28.96 o
   2   2   3        464.68        594.86        27.01 o
   3   2   3       1273.67       1455.77        50.80 o
   4   2   3       3774.04       4260.53       124.60 o
   5   2   3        671.88        735.40        49.46 o
   6   2   3         76.95        131.35        22.17 o
   7   2   3         68.60        107.47        23.33 o
   8   2   3        144.06        210.98        47.33 o
   9   2   3        114.69        234.62        54.91 o
  10   2   3       1149.02       1225.35       104.81 o
  11   2   3        150.84        201.88        63.91 o
 -11   3   3        366.96        445.51        64.15 o
 -10   3   3        262.31        312.17        50.21 o
  -9   3   3       1039.09       1202.04        57.33 o
  -8   3   3       1038.25       1306.97        48.30 o
  -7   3   3       1518.69       1610.89        43.54 o
  -6   3   3       1025.90       1060.20        40.29 o
  -5   3   3        598.24        630.05        21.56 o
  -4   3   3       5422.04       5306.08       100.29 o
  -3   3   3       4354.74       4400.64        98.20 o
  -2   3   3       9122.75       9377.23       448.32 o
  -1   3   3       5060.50       5305.22       134.54 o
   0   3   3        126.81        203.85        18.62 o
   1   3   3        309.92        289.00        18.54 o
   2   3   3       2448.89       2650.96        77.10 o
   3   3   3       2129.63       2385.50        76.21 o
   4   3   3       4519.29       4711.14       225.82 o
   5   3   3        825.46        851.19        40.27 o
   6   3   3       2344.55       2251.21        78.34 o
   7   3   3        773.10        818.58        47.81 o
   8   3   3       1646.82       1543.41        70.67 o
   9   3   3        484.96        558.49        76.00 o
  10   3   3       1357.59       1365.64       121.97 o
 -13   4   3        670.55        943.47        94.26 o
 -12   4   3        819.34        810.84        82.12 o
 -11   4   3        836.51        827.53        82.22 o
 -10   4   3        196.47        228.87        44.47 o
  -9   4   3       1562.79       1594.18        95.26 o
  -8   4   3       5843.76       5744.21       112.57 o
  -7   4   3       4948.36       4514.61        90.75 o
  -6   4   3       2405.40       2404.24        58.20 o
  -5   4   3       2923.54       2730.38        64.63 o
  -4   4   3       9909.96       9689.59       181.18 o
  -3   4   3        646.88        810.95        34.74 o
  -2   4   3      15096.94      14639.86       495.46 o
  -1   4   3        413.61        408.86        23.14 o
   0   4   3        618.38        591.69        24.92 o
   1   4   3       2164.07       2172.28        64.22 o
   2   4   3      11589.42      12541.53       329.39 o
   3   4   3        884.21        930.67        68.86 o
   4   4   3        807.09        846.45        40.96 o
   5   4   3        305.20        326.38        27.79 o
   6   4   3       3222.97       3167.78       125.95 o
   7   4   3        775.72        858.57        57.62 o
   8   4   3       1241.33       1252.61        93.53 o
   9   4   3         80.49         75.67        41.06 o
  10   4   3       1310.89       1260.02       112.09 o
  11   4   3        400.36        444.97        82.68 o
 -12   5   3       1012.24       1014.81        95.99 o
 -11   5   3        585.33        620.67        71.33 o
 -10   5   3        197.58        237.88        46.60 o
  -9   5   3       3719.12       3605.86       172.05 o
  -8   5   3       3029.02       2959.68        94.68 o
  -7   5   3       3812.55       3702.38       143.33 o
  -6   5   3       2006.63       1991.04        82.57 o
  -5   5   3       6348.38       5965.88       138.83 o
  -4   5   3       7916.84       7442.43       164.86 o
  -3   5   3       1955.82       1693.11       106.99 o
  -2   5   3       5729.24       5898.81       154.37 o
  -1   5   3       5995.56       5668.63       149.77 o
   0   5   3        830.94        809.94        30.36 o
   1   5   3       3776.83       3666.18       101.44 o
   2   5   3       8934.40       9732.28       256.25 o
   3   5   3         89.47         80.73        15.28 o
   4   5   3        479.35        507.16        29.59 o
   5   5   3        678.77        695.00        37.54 o
   6   5   3        526.61        595.91        38.45 o
   7   5   3       1209.79       1205.41        65.35 o
   8   5   3       1372.88       1426.98        68.16 o
   9   5   3        428.66        562.01        78.09 o
  10   5   3        847.07        894.00       100.52 o
  11   5   3         29.87        -12.31        46.12 o
 -12   6   3         48.62         68.60        42.42 o
 -11   6   3        120.48        172.93        43.90 o
 -10   6   3        167.27        175.25        40.39 o
  -9   6   3       2838.90       2723.32       143.23 o
  -8   6   3        350.44        406.42        50.38 o
  -7   6   3        644.04        641.68        43.73 o
  -6   6   3        540.99        540.17        42.18 o
  -5   6   3        539.37        640.68        22.81 o
  -4   6   3        597.52        609.39        20.77 o
  -3   6   3        966.71       1001.01        26.69 o
  -2   6   3        420.03        471.83        26.38 o
  -1   6   3        792.02        970.83        53.24 o
   0   6   3        298.83        356.03        18.93 o
   1   6   3       1029.14       1037.71        37.62 o
   2   6   3       2893.59       3041.53        88.87 o
   3   6   3        760.42        878.01        37.19 o
   4   6   3       2161.31       2070.53        69.82 o
   5   6   3        761.76        807.58        67.53 o
   6   6   3        756.50        641.26        49.41 o
   7   6   3        550.02        549.92        43.35 o
   8   6   3       3688.15       3863.72       195.00 o
   9   6   3       1838.33       1957.14       127.22 o
  10   6   3       1485.81       1639.44       131.21 o
  11   6   3        635.25        707.45        97.28 o
 -11   7   3         39.31         69.79        36.74 o
 -10   7   3        331.33        338.31        50.78 o
  -9   7   3       2351.66       2295.00        85.08 o
  -8   7   3       1089.08       1034.55        48.19 o
  -7   7   3       3358.21       3429.71       140.17 o
  -6   7   3        989.57        957.89        29.91 o
  -5   7   3        921.03        742.41        25.29 o
  -4   7   3       3180.37       3041.24       150.72 o
  -3   7   3       8014.75       7229.30       272.12 o
  -2   7   3       5891.72       5585.15       194.92 o
  -1   7   3       1924.52       1819.99        52.02 o
   0   7   3       3457.33       3321.83        92.69 o
   1   7   3       4496.21       4613.50       132.79 o
   2   7   3        218.71        147.38        16.53 o
   3   7   3       2914.18       2895.93       121.84 o
   4   7   3       1429.15       1463.43        56.72 o
   5   7   3        442.81        411.19        31.02 o
   6   7   3        178.51        199.09        26.67 o
   7   7   3        293.66        278.20        32.40 o
   8   7   3       1473.07       1553.03       112.82 o
   9   7   3       2176.90       2208.32       142.70 o
  10   7   3        246.86        215.12        61.33 o
  11   7   3       1080.66       1026.17       109.70 o
 -12   8   3        878.04       1034.10        95.07 o
 -11   8   3         85.43         68.80        35.75 o
 -10   8   3        601.30        630.02        65.41 o
  -9   8   3       1255.06       1221.13        86.56 o
  -8   8   3       1728.47       1706.39        98.76 o
  -7   8   3       5147.73       4844.92       142.00 o
  -6   8   3       4444.87       4278.58       111.97 o
  -5   8   3        522.19        431.86        25.64 o
  -4   8   3       9770.02       8820.49       196.60 o
  -3   8   3       9059.45       8353.19       181.10 o
  -2   8   3      12331.57      11300.37       293.55 o
  -1   8   3       3707.70       3366.54        98.10 o
   0   8   3       9076.79       9050.68       234.05 o
   1   8   3       4227.93       4132.21       114.64 o
   2   8   3       2850.55       2578.24        77.31 o
   3   8   3       1774.76       1823.59        64.32 o
   4   8   3        702.82        782.79        38.58 o
   5   8   3        528.86        572.72        35.77 o
   6   8   3         57.38         52.77        22.63 o
   7   8   3        830.59        785.54        59.39 o
   8   8   3        626.59        598.01        68.34 o
   9   8   3         89.17         97.80        45.80 o
  10   8   3        461.28        427.71        74.14 o
  11   8   3        110.62         87.16        60.90 o
 -12   9   3        534.17        653.11        80.52 o
 -11   9   3        341.35        369.24        56.73 o
 -10   9   3        952.53       1046.99        81.05 o
  -9   9   3        854.20        771.33        53.42 o
  -8   9   3        252.68        250.23        21.24 o
  -7   9   3       1494.49       1520.49       103.68 o
  -6   9   3        241.87        282.55        18.62 o
  -5   9   3       1255.79       1428.86        32.41 o
  -4   9   3       1031.87        931.03        27.85 o
  -3   9   3       5470.72       5243.42       156.30 o
  -2   9   3       3402.39       3521.64        95.70 o
  -1   9   3        947.38        981.28        33.49 o
   0   9   3       3019.78       3089.48        87.00 o
   1   9   3       1001.65        961.96        37.15 o
   2   9   3       2296.69       2319.16        74.53 o
   3   9   3        651.34        651.19        33.12 o
   4   9   3       1162.91       1200.84        58.35 o
   5   9   3        389.91        453.74        35.49 o
   6   9   3       1364.56       1267.44        58.26 o
   7   9   3       3183.57       3139.64       162.53 o
   8   9   3       2248.40       2231.64       136.62 o
   9   9   3        749.97        867.65        88.99 o
  10   9   3       1493.50       1405.21       117.46 o
  11   9   3        519.34        429.84        79.44 o
 -12  10   3        554.30        629.13        80.73 o
 -11  10   3        379.11        336.36        58.96 o
 -10  10   3        610.06        665.71        65.32 o
  -9  10   3        492.24        529.68        37.85 o
  -8  10   3        259.92        314.29        28.21 o
  -7  10   3        316.36        340.91        28.25 o
  -6  10   3       1954.14       1897.06        42.32 o
  -5  10   3       2469.38       2310.15        60.38 o
  -4  10   3       2333.99       2184.79        54.98 o
  -3  10   3        354.04        323.88        13.40 o
  -2  10   3       2533.79       2558.01        73.25 o
  -1  10   3       1931.80       1957.04        68.46 o
   0  10   3       1274.52       1214.18        41.89 o
   1  10   3        841.85        857.07        35.77 o
   2  10   3       1722.55       1810.57        59.14 o
   3  10   3       3676.63       3630.88       173.10 o
   4  10   3       3415.63       3517.49       108.29 o
   5  10   3        473.70        503.52        35.17 o
   6  10   3       1383.02       1296.65        62.68 o
   7  10   3       1966.55       2077.43        87.65 o
   8  10   3       3278.67       2914.02       164.12 o
   9  10   3       2268.18       2321.70       148.11 o
  10  10   3       2314.61       2326.11       164.00 o
  11  10   3        315.38        367.80        76.46 o
 -11  11   3       1420.95       1511.25       106.48 o
 -10  11   3        985.22       1055.97        79.54 o
  -9  11   3       2423.34       2109.86       127.68 o
  -8  11   3       1025.95        925.42        39.15 o
  -7  11   3       3324.58       3037.51        78.65 o
  -6  11   3       1019.88        960.46        27.51 o
  -5  11   3       4270.27       3978.40        96.51 o
  -4  11   3       6556.11       6161.94       161.71 o
  -3  11   3       2883.89       2289.62        56.46 o
  -2  11   3      10170.42       9707.80       465.24 o
  -1  11   3       6543.29       6106.03       172.68 o
   0  11   3       3715.62       3429.56        97.76 o
   1  11   3       1415.83       1451.68       100.39 o
   2  11   3       1030.23       1019.97        63.72 o
   3  11   3       3858.24       3543.07       144.68 o
   4  11   3       5042.64       5025.59       217.45 o
   5  11   3       1268.19       1327.46        57.55 o
   6  11   3         18.52         36.97        19.70 o
   7  11   3        278.44        221.43        32.75 o
   8  11   3        247.40        309.16        60.70 o
   9  11   3       1732.53       1626.15       123.31 o
  10  11   3        887.67        895.57       101.02 o
  11  11   3          5.35         24.26        50.80 o
 -11  12   3         49.95         60.58        38.57 o
 -10  12   3       1142.77       1158.82        84.51 o
  -9  12   3       2624.67       2566.67        75.99 o
  -8  12   3       1480.22       1440.50        51.39 o
  -7  12   3       1395.50       1280.26        44.00 o
  -6  12   3        759.57        731.21        29.06 o
  -5  12   3       1566.78       1478.94        41.78 o
  -4  12   3       5414.72       4962.24       117.12 o
  -3  12   3       1102.19        941.87        26.39 o
  -2  12   3       8165.33       7676.04       202.71 o
  -1  12   3       1654.03       1620.44        60.10 o
   0  12   3       2405.13       2346.48        75.19 o
   1  12   3        555.97        485.36        26.50 o
   2  12   3       4131.81       4054.21       159.41 o
   3  12   3       1861.93       1792.98        64.28 o
   4  12   3       3066.57       3042.03       105.97 o
   5  12   3       1350.39       1384.90        71.09 o
   6  12   3       2890.99       2771.17        98.34 o
   7  12   3       1158.55       1223.92        92.79 o
   8  12   3       1010.27        945.58        90.26 o
   9  12   3        564.62        666.27        87.89 o
  10  12   3        986.63        954.45       101.40 o
  11  12   3        704.19        671.82        98.69 o
 -11  13   3        788.20        787.97        94.51 o
 -10  13   3        668.55        630.90        61.48 o
  -9  13   3          1.81          6.59        18.18 o
  -8  13   3         17.28         11.16        14.72 o
  -7  13   3       1758.90       1508.69        49.34 o
  -6  13   3       1847.02       1677.68        51.35 o
  -5  13   3       1153.95       1045.20        33.73 o
  -4  13   3       2604.53       2517.19        62.06 o
  -3  13   3        849.13        895.34        27.30 o
  -2  13   3        122.96        129.91        19.06 o
  -1  13   3        754.66        745.05        34.46 o
   0  13   3       1335.79       1334.04        36.83 o
   1  13   3       2531.07       2483.61       111.76 o
   2  13   3       6710.35       6776.32       268.82 o
   3  13   3        642.34        569.79        41.70 o
   4  13   3        466.94        439.79        32.66 o
   5  13   3        686.65        734.97        41.66 o
   6  13   3       4428.68       4143.67       135.19 o
   7  13   3       2319.65       2369.89        91.02 o
   8  13   3       2635.24       2762.74       159.73 o
   9  13   3        367.43        383.85        68.71 o
  10  13   3        201.22        116.66        58.41 o
  11  13   3       1065.38       1018.65       108.46 o
 -11  14   3       1491.09       1352.83       116.08 o
 -10  14   3        164.89        171.18        26.43 o
  -9  14   3        757.41        721.00        49.04 o
  -8  14   3       1278.68       1193.40        45.98 o
  -7  14   3       2353.46       1986.15        59.39 o
  -6  14   3       7276.23       6928.12       162.02 o
  -5  14   3       1677.38       1542.60        45.67 o
  -4  14   3       1132.99        999.40        30.71 o
  -3  14   3        280.45        231.52        16.90 o
  -2  14   3       3127.40       3071.52        78.40 o
  -1  14   3        820.92        792.37        24.66 o
   0  14   3       1325.20       1200.22        34.45 o
   1  14   3       4289.94       4320.83       125.72 o
   2  14   3       3908.02       3992.05       135.88 o
   3  14   3       2461.07       2260.34       123.93 o
   4  14   3       2130.69       2056.94       126.35 o
   5  14   3       1044.55       1035.07        50.05 o
   6  14   3        377.06        460.93        39.76 o
   7  14   3       1646.34       1772.50       118.99 o
   8  14   3       1346.11       1261.83       103.16 o
   9  14   3        343.71        425.96        73.07 o
  11  14   3        501.27        478.34        86.77 o
 -10  15   3        422.63        461.69        45.62 o
  -9  15   3        645.70        678.42        39.26 o
  -8  15   3       2014.49       1734.18        56.68 o
  -7  15   3        604.80        556.75        30.12 o
  -6  15   3       2717.44       2496.77        66.24 o
  -5  15   3       1441.26       1257.28        40.18 o
  -4  15   3        836.11        703.67        25.39 o
  -3  15   3        825.02        861.18        46.85 o
  -2  15   3       5786.74       5858.69       234.23 o
  -1  15   3        902.80        769.09        24.64 o
   0  15   3       1238.22       1155.54        34.44 o
   1  15   3        165.18        128.31        32.45 o
   2  15   3       2795.49       2790.15        88.15 o
   3  15   3       4212.29       4098.05       123.42 o
   4  15   3       3976.09       4133.62       125.81 o
   5  15   3       2738.22       2674.81        98.30 o
   6  15   3       3002.42       2826.74       219.47 o
   7  15   3         58.57         64.60        40.12 o
   8  15   3        785.11        691.98        79.44 o
   9  15   3       1482.03       1476.06       122.46 o
  10  15   3        622.40        602.14        88.02 o
  11  15   3         19.32         -5.60        50.24 o
 -10  16   3        172.84        208.99        38.24 o
  -9  16   3        816.82        766.63        80.41 o
  -8  16   3        358.97        305.59        35.05 o
  -7  16   3        804.60        722.92        33.58 o
  -6  16   3         25.77         19.63        11.61 o
  -5  16   3       1110.44       1056.76        34.73 o
  -4  16   3        412.53        386.57        19.44 o
  -3  16   3       3722.54       3575.48        91.64 o
  -2  16   3       4309.98       4405.29       103.18 o
  -1  16   3        227.15        196.68        31.94 o
   0  16   3       1649.32       1758.13        70.49 o
   1  16   3       6150.94       5961.74       135.99 o
   2  16   3       2429.65       2313.83       108.48 o
   3  16   3       4111.61       4189.80       203.63 o
   4  16   3       3453.22       3280.02       107.72 o
   5  16   3       3585.67       3585.40       118.94 o
   6  16   3       3353.38       3358.89       113.10 o
   7  16   3        836.80        861.79       128.08 o
   8  16   3        424.57        424.38        69.12 o
   9  16   3       1341.09       1467.67       122.56 o
  10  16   3        390.90        490.33        87.14 o
  11  16   3         91.06         84.09        59.53 o
 -12  17   3       1633.83       1638.25       139.83 o
 -11  17   3       1824.71       1771.45       137.92 o
 -10  17   3         34.63         27.97        30.23 o
  -9  17   3        391.45        354.86        41.06 o
  -8  17   3       1582.81       1456.04        53.44 o
  -7  17   3       2574.65       2347.38       115.97 o
  -6  17   3       1999.59       1817.72        55.49 o
  -5  17   3         38.89         30.48        11.12 o
  -4  17   3        484.88        419.78        20.46 o
  -3  17   3        380.62        363.55        18.36 o
  -2  17   3        495.69        512.61        25.74 o
  -1  17   3        131.38        155.61        13.16 o
   0  17   3       1361.04       1345.88        39.23 o
   1  17   3       1711.82       1680.31        48.62 o
   2  17   3       1568.36       1470.25        56.16 o
   3  17   3       1147.84       1048.15        47.80 o
   4  17   3        382.06        415.24        41.20 o
   5  17   3        386.88        342.25        37.96 o
   6  17   3       2713.31       2607.45       152.83 o
   7  17   3       1340.91       1436.18       112.30 o
   8  17   3        202.19        218.81        59.38 o
   9  17   3        268.86        337.22        69.28 o
  11  17   3         25.51         52.04        53.96 o
 -10  18   3        974.81        839.97        62.29 o
  -9  18   3        618.59        598.27        52.92 o
  -8  18   3        846.33        703.75        50.66 o
  -7  18   3       2509.57       2263.39        85.20 o
  -6  18   3       2481.66       2230.83        65.30 o
  -5  18   3        753.21        691.75        29.45 o
  -4  18   3        116.25        120.09        13.32 o
  -3  18   3        506.78        517.77        26.82 o
  -2  18   3        919.17        878.26        30.40 o
  -1  18   3       1166.03       1083.67        33.21 o
   0  18   3       3423.05       3476.48        86.48 o
   1  18   3       1983.09       2014.96        54.40 o
   2  18   3        207.05        214.31        18.31 o
   3  18   3        839.62        793.11        41.99 o
   4  18   3       1734.73       1619.51        67.21 o
   5  18   3       1608.15       1699.93        68.63 o
   6  18   3        806.97        805.84        84.36 o
   7  18   3       1013.51        857.58        85.64 o
   8  18   3        147.67        129.21        51.28 o
   9  18   3        361.85        419.81        74.35 o
  10  18   3        399.15        559.96        87.68 o
  11  18   3        330.51        406.95        84.46 o
 -11  19   3        337.21        275.69        75.15 o
 -10  19   3        513.07        651.70        57.47 o
  -9  19   3        286.64        312.32        41.25 o
  -8  19   3        727.61        685.71        50.92 o
  -7  19   3        682.98        638.29        60.50 o
  -6  19   3       1520.87       1387.95        59.66 o
  -5  19   3       2100.78       1861.07        55.40 o
  -4  19   3       1023.06        982.77        34.09 o
  -3  19   3        196.70        175.39        15.14 o
  -2  19   3       2648.44       2599.59        66.51 o
  -1  19   3       2396.91       2136.72        60.03 o
   0  19   3       9107.54       8956.32       197.61 o
   1  19   3       4412.07       4297.01       105.55 o
   2  19   3        783.82        827.87        31.68 o
   3  19   3        897.42        840.74        47.22 o
   4  19   3       5408.21       5086.00       162.99 o
   5  19   3       2716.84       2671.03        99.77 o
   6  19   3        640.21        650.94        47.77 o
   7  19   3         60.08         25.17        38.49 o
   8  19   3        672.63        568.28        78.48 o
   9  19   3        344.49        365.05        73.53 o
  10  19   3        516.78        474.14        81.62 o
 -11  20   3        229.16        281.78        74.50 o
 -10  20   3        323.94        307.75        51.34 o
  -9  20   3        430.03        441.88        47.33 o
  -8  20   3        150.97        164.10        66.78 o
  -7  20   3       1213.26       1097.81        57.93 o
  -6  20   3        844.07        867.77        95.30 o
  -5  20   3       1632.78       1527.34        62.29 o
  -4  20   3       1238.41       1111.38        44.67 o
  -3  20   3       2351.78       2195.28        64.64 o
  -2  20   3       5496.30       5558.00       129.19 o
  -1  20   3       2081.45       2019.53        53.35 o
   0  20   3       3917.60       3960.98        97.92 o
   1  20   3       2008.20       1982.51        55.91 o
   2  20   3         13.01         17.41        13.80 o
   3  20   3        327.72        306.90        24.32 o
   4  20   3       3636.19       3382.58       112.39 o
   5  20   3       1297.67       1156.17        93.43 o
   6  20   3        208.51        262.24        56.27 o
   7  20   3         73.92         59.08        45.64 o
   8  20   3        102.86        120.74        51.37 o
   9  20   3        171.14        117.44        56.71 o
  10  20   3        138.23        148.81        60.48 o
 -12  21   3        772.60        907.74       122.74 o
 -10  21   3        111.85         92.11        36.27 o
  -9  21   3        215.10        145.96        35.04 o
  -8  21   3        772.26        713.99        67.36 o
  -7  21   3       1801.04       1576.81        70.61 o
  -6  21   3       1849.10       1629.65        70.13 o
  -5  21   3        547.68        570.14        40.23 o
  -4  21   3       1964.90       1844.36        68.07 o
  -3  21   3       3302.42       3029.39       185.96 o
  -2  21   3       1179.90       1149.58        38.93 o
  -1  21   3       2048.43       2061.41        57.83 o
   0  21   3        151.59        141.43        15.52 o
   1  21   3         29.07         39.76        13.37 o
   2  21   3        236.59        244.00        21.17 o
   3  21   3       2120.36       2025.98        61.56 o
   4  21   3          3.74         -1.71        20.64 o
   5  21   3        150.73        137.19        47.90 o
   6  21   3       1386.71       1492.54       107.24 o
   7  21   3        345.89        310.62        65.39 o
   8  21   3        104.78        107.99        49.86 o
   9  21   3        407.24        501.55        82.40 o
  10  21   3         85.84         73.65        53.52 o
 -11  22   3        839.81        808.57       111.30 o
 -10  22   3        267.48        214.60        42.79 o
  -9  22   3         16.57         12.38        30.00 o
  -8  22   3         35.55         33.38        47.45 o
  -7  22   3        745.97        747.50        50.96 o
  -6  22   3        425.02        379.90        38.50 o
  -5  22   3       3467.69       3400.99       112.81 o
  -4  22   3        223.21        196.62        26.56 o
  -3  22   3       1015.36       1023.48        46.80 o
  -2  22   3        658.46        674.79        55.08 o
  -1  22   3       3562.71       3528.50        85.28 o
   0  22   3       2639.76       2619.41        71.28 o
   1  22   3        849.97        883.07        35.77 o
   2  22   3        312.51        302.68        23.63 o
   3  22   3       1937.84       1879.49        58.29 o
   4  22   3        177.35        184.41        23.27 o
   5  22   3        566.37        628.56        78.76 o
   6  22   3       1530.02       1521.98       113.39 o
   7  22   3         69.30        145.64        55.58 o
   8  22   3        781.29        671.53        88.68 o
   9  22   3        160.29        144.12        63.02 o
  10  22   3         18.48         -3.41        46.63 o
 -11  23   3        693.38        710.57       105.92 o
 -10  23   3        373.12        379.83        52.03 o
  -9  23   3        330.04        353.62        57.41 o
  -8  23   3         39.53         44.79        29.46 o
  -7  23   3       1117.05       1047.98        77.38 o
  -6  23   3       1708.71       1535.97        67.82 o
  -5  23   3       8873.86       7987.63       227.91 o
  -4  23   3        745.75        659.36        43.31 o
  -3  23   3         16.02          5.32        18.25 o
  -2  23   3       1355.57       1362.91        57.34 o
  -1  23   3       4286.46       4053.46       101.73 o
   0  23   3       3396.61       3371.90        85.63 o
   1  23   3       1653.26       1643.80        50.49 o
   2  23   3        182.77        201.51        21.61 o
   3  23   3        520.50        509.35        41.52 o
   4  23   3        118.55        155.06        29.41 o
   5  23   3        763.13        723.62        50.96 o
   6  23   3        770.56        840.16        87.76 o
   7  23   3        435.55        484.01        77.98 o
   8  23   3        301.99        344.31        74.37 o
   9  23   3         99.12         39.84        51.35 o
  10  23   3        328.00        413.80        84.46 o
 -10  24   3        474.63        559.21        64.42 o
  -9  24   3        126.56        125.70        37.43 o
  -8  24   3        186.58        166.20        36.29 o
  -7  24   3        163.78        166.32        34.33 o
  -6  24   3       2037.47       1907.94       101.02 o
  -5  24   3       3530.50       3317.81       111.85 o
  -4  24   3       2618.83       2294.09       109.58 o
  -3  24   3        104.38         60.89        21.71 o
  -2  24   3       2457.50       2457.52        84.39 o
  -1  24   3       1928.52       1883.02        72.95 o
   0  24   3       3007.34       2985.40        94.51 o
   1  24   3        527.41        511.03        30.31 o
   2  24   3       1306.95       1378.70        47.86 o
   3  24   3        820.86        822.68        39.03 o
   4  24   3       1104.44       1080.67        63.01 o
   5  24   3        172.23        121.31        31.14 o
   6  24   3       1413.89       1352.39        72.41 o
   7  24   3         79.13        144.21        55.08 o
   8  24   3        218.89        270.45        68.95 o
   9  24   3         37.93         16.84        47.47 o
  10  24   3        594.38        722.14       104.37 o
 -11  25   3        251.61        264.60        79.66 o
 -10  25   3        517.67        498.49        59.16 o
  -9  25   3         42.50         61.57        34.94 o
  -8  25   3        548.40        464.35        48.87 o
  -7  25   3        501.59        424.50        46.02 o
  -6  25   3       1462.03       1285.72        66.41 o
  -5  25   3        272.38        239.99        34.39 o
  -4  25   3        127.38         89.94        26.27 o
  -3  25   3        446.27        405.65        36.69 o
  -2  25   3       2027.41       1856.37        72.53 o
  -1  25   3        680.29        703.91        42.44 o
   0  25   3        140.31        186.45        27.09 o
   1  25   3        923.01        909.84        38.56 o
   2  25   3       1698.49       1687.19        55.81 o
   3  25   3       1039.03       1086.04        58.82 o
   4  25   3        573.93        617.03        49.11 o
   5  25   3        981.31       1051.82        62.72 o
   6  25   3       1631.98       1525.39        79.51 o
   7  25   3        384.91        467.63        70.27 o
   8  25   3         10.48         17.75        53.89 o
   9  25   3        885.67        814.96        72.32 o
  10  25   3        258.10        274.86        54.22 o
 -11  26   3        729.12        666.07       106.89 o
 -10  26   3        215.29        231.63        46.99 o
  -9  26   3         72.17         98.18        39.92 o
  -8  26   3        301.00        321.41        45.23 o
  -7  26   3        779.58        787.47        58.79 o
  -6  26   3        684.32        764.51        69.70 o
  -5  26   3       1283.12       1128.03        61.36 o
  -4  26   3       1006.82       1003.27        83.71 o
  -3  26   3        345.02        303.48        34.34 o
  -2  26   3       1966.91       1776.76        90.62 o
  -1  26   3        304.90        339.97        34.09 o
   0  26   3       2832.36       2833.38       100.89 o
   1  26   3        909.11        936.22        53.50 o
   2  26   3        156.62        189.25        23.62 o
   3  26   3         58.07         45.91        19.16 o
   4  26   3         58.52         65.32        28.20 o
   5  26   3        294.27        282.23        39.22 o
   6  26   3       3066.49       2997.78       120.02 o
   7  26   3        579.27        689.27        62.33 o
   8  26   3         68.68         95.17        39.98 o
   9  26   3         25.65         46.77        39.69 o
 -10  27   3        122.29         28.63        51.00 o
  -9  27   3         60.31        113.31        52.71 o
  -8  27   3        715.77        584.12        55.98 o
  -7  27   3        330.63        287.29        43.01 o
  -6  27   3        373.15        377.48        42.96 o
  -5  27   3       2222.16       2195.45        88.22 o
  -4  27   3        444.54        396.93        56.39 o
  -3  27   3       1613.70       1529.35        65.35 o
  -2  27   3        512.83        489.15        40.74 o
  -1  27   3       1052.19       1025.16        54.57 o
   0  27   3       2747.19       2870.79       126.08 o
   1  27   3       4314.13       4438.71       135.33 o
   2  27   3        124.24        148.48        22.85 o
   3  27   3        779.97        807.53        52.97 o
   4  27   3        443.96        500.41        47.39 o
   5  27   3        763.52        750.94        57.29 o
   6  27   3        968.78       1030.40        70.84 o
   7  27   3        830.86        723.53        63.42 o
   8  27   3         70.35         68.90        42.09 o
   9  27   3         48.85         75.94        41.12 o
 -10  28   3        881.79        818.88        71.96 o
  -9  28   3        350.62        340.29       110.41 o
  -8  28   3        507.54        520.68        71.82 o
  -7  28   3         55.53         69.01        34.61 o
  -6  28   3       2027.44       1932.99        85.97 o
  -5  28   3        594.27        648.87        51.04 o
  -4  28   3        671.65        659.54        48.71 o
  -3  28   3       1377.37       1336.40        64.39 o
  -2  28   3         55.89         51.57        25.00 o
  -1  28   3        307.25        326.81        35.64 o
   0  28   3       2957.55       2887.06        99.85 o
   1  28   3        970.82       1136.96        60.41 o
   2  28   3        268.91        318.07        37.45 o
   3  28   3        127.39        158.61        32.30 o
   4  28   3       2174.97       2347.97       182.11 o
   5  28   3       1032.54       1099.45        68.01 o
   6  28   3       1191.11       1181.05        74.15 o
   7  28   3        422.83        397.28        53.35 o
   8  28   3         11.24         -7.73        39.51 o
   9  28   3        251.20        220.33        50.75 o
 -10  29   3        980.77        840.70        75.71 o
  -9  29   3        139.67        148.97        47.54 o
  -8  29   3        901.56        907.96        89.77 o
  -7  29   3        251.70        224.90        43.91 o
  -6  29   3        648.45        573.41        52.59 o
  -5  29   3          1.01         -3.61        27.50 o
  -4  29   3        723.20        690.40        52.12 o
  -3  29   3        560.17        635.94        48.92 o
  -2  29   3        138.01        143.54        29.81 o
  -1  29   3        598.42        648.99        46.67 o
   0  29   3        474.39        604.52        46.28 o
   1  29   3        791.69        888.53        54.19 o
   2  29   3        287.44        292.33        61.27 o
   3  29   3        313.67        332.37        67.16 o
   4  29   3        820.01        928.70        98.56 o
   5  29   3       1917.73       2017.79        94.69 o
   6  29   3       1930.11       1967.03        95.39 o
   7  29   3        250.60        282.88        47.92 o
   8  29   3         56.89         47.62        39.52 o
   9  29   3        289.49        294.86        60.23 o
 -10  30   3        427.77        457.62        80.76 o
  -9  30   3         89.95         60.52        54.95 o
  -8  30   3        728.59        725.60        67.09 o
  -7  30   3        414.28        393.43        49.84 o
  -6  30   3        229.92        160.48        39.00 o
  -5  30   3         30.89         44.47        30.20 o
  -4  30   3       1311.04       1306.28        68.00 o
  -3  30   3        134.03        139.24        32.87 o
  -2  30   3        951.22        909.86        72.56 o
  -1  30   3        521.75        481.35        43.66 o
   0  30   3       1895.94       2023.67        80.27 o
   1  30   3       1751.22       1866.40        81.53 o
   2  30   3       1569.24       1557.46       116.12 o
   3  30   3        429.48        459.93        79.55 o
   4  30   3        918.06        980.66       101.91 o
   5  30   3       1663.40       1855.94       138.68 o
   6  30   3       2606.88       2705.66       120.04 o
   7  30   3        364.69        362.24        67.05 o
   8  30   3        382.98        360.76        54.73 o
   9  30   3         22.02         72.90        43.62 o
 -10  31   3         80.48         69.56        46.07 o
  -9  31   3        481.05        648.61        65.97 o
  -8  31   3        197.86        152.70        44.98 o
  -7  31   3         73.75         10.97        35.93 o
  -6  31   3        124.56        134.50        37.73 o
  -5  31   3       2007.12       1842.98       104.22 o
  -4  31   3         49.48         67.89        31.18 o
  -3  31   3         79.50         40.69        28.83 o
  -2  31   3        153.28        198.17        34.47 o
  -1  31   3       1015.76       1068.16        98.96 o
   0  31   3        602.20        732.46        52.46 o
   1  31   3       1867.54       2038.46       137.60 o
   2  31   3        379.02        434.04        75.92 o
   3  31   3        299.98        332.62        70.94 o
   4  31   3        557.14        575.77        85.98 o
   5  31   3       1288.53       1359.72       119.01 o
   6  31   3        706.20        684.11        99.76 o
   7  31   3        945.36        942.42       118.32 o
   8  31   3        294.17        217.42        71.21 o
  -9  32   3        936.17       1074.46       112.34 o
  -8  32   3        733.40        733.90        88.46 o
  -7  32   3        258.71        307.57        50.94 o
  -6  32   3        596.60        580.43        75.12 o
  -5  32   3       1110.73       1113.32        68.78 o
  -4  32   3        157.57        148.82        37.04 o
  -3  32   3         98.74         97.53        32.94 o
  -2  32   3         65.49         64.25        30.05 o
  -1  32   3       1056.15       1182.95        63.38 o
   0  32   3       1205.71       1341.72        68.55 o
   1  32   3        892.07        872.25        96.53 o
   2  32   3        457.37        474.02        76.16 o
   3  32   3       1399.51       1433.47       126.36 o
   4  32   3       1346.64       1484.15       124.88 o
   5  32   3       1030.64       1126.26       120.06 o
   6  32   3        434.78        416.16        82.99 o
   7  32   3        173.05        194.63        69.86 o
   8  32   3        544.17        454.24        88.69 o
  -9  33   3        650.21        675.54        92.64 o
  -8  33   3        373.99        400.98        58.47 o
  -7  33   3          3.17         -6.40        50.28 o
  -6  33   3        723.21        742.81        68.78 o
  -5  33   3         82.53         27.33        43.12 o
  -4  33   3        459.37        438.67        69.18 o
  -3  33   3        624.52        653.52        87.01 o
  -2  33   3        334.19        401.14        44.93 o
  -1  33   3        493.61        499.90        76.35 o
   0  33   3        871.77        844.77        98.95 o
   1  33   3        218.49        303.03        71.17 o
   2  33   3        294.05        262.19        68.40 o
   3  33   3       1958.34       1941.61       149.52 o
   4  33   3       1153.53       1292.73       124.98 o
   5  33   3       1076.88       1207.30       118.11 o
   6  33   3        395.12        481.59        90.05 o
   7  33   3        161.51         76.35        64.74 o
  -9  34   3         69.09         81.52        63.59 o
  -8  34   3       1520.36       1605.11       123.31 o
  -7  34   3        180.47        121.08        59.09 o
  -6  34   3          3.75         -1.73        35.49 o
  -5  34   3         47.29         90.58        58.35 o
  -4  34   3        808.70        769.85        99.39 o
  -3  34   3        465.09        472.36        51.06 o
  -2  34   3        846.77        818.53        60.35 o
  -1  34   3        396.61        372.63        45.48 o
   0  34   3        880.06        799.57        98.17 o
   1  34   3        283.87        328.55        74.89 o
   2  34   3       1071.16       1059.32       110.08 o
   3  34   3       1690.59       1913.26       144.63 o
   4  34   3        978.34       1035.75       122.01 o
   5  34   3        431.53        483.85        89.49 o
   6  34   3        687.32        745.41       106.44 o
   7  34   3        656.46        629.07       105.05 o
  -8  35   3        903.16        835.48       103.09 o
  -7  35   3        426.80        395.51        89.98 o
  -6  35   3        331.31        339.07        52.91 o
  -5  35   3        829.34        966.47        70.87 o
  -4  35   3        403.06        432.69        82.36 o
  -3  35   3       1723.33       1692.13       125.22 o
  -2  35   3       1668.54       1572.96       131.08 o
  -1  35   3        709.10        763.27        97.92 o
   0  35   3       1024.37       1080.51       108.92 o
   1  35   3       1714.43       1927.11       146.98 o
   2  35   3       1332.39       1611.72       133.07 o
   3  35   3       1311.29       1369.48       130.65 o
   4  35   3       1454.37       1599.54       144.37 o
   5  35   3         57.33         66.08        59.89 o
   6  35   3         52.14         87.96        58.06 o
  -8  36   3        222.66        403.96        80.56 o
  -6  36   3        246.49        250.43        50.00 o
  -4  36   3        309.02        319.63        76.80 o
  -3  36   3        443.07        476.69        84.98 o
  -2  36   3         29.57         27.77        55.31 o
  -1  36   3        602.91        652.46        57.15 o
   0  36   3        634.86        714.89        97.28 o
   1  36   3        465.51        561.93        91.90 o
   3  36   3        753.27        929.16       114.83 o
   4  36   3        367.80        340.43        80.92 o
   5  36   3         44.75         47.96        56.29 o
  -8  37   3        402.89        452.53        83.52 o
  -7  37   3        734.97        899.22       119.73 o
  -5  37   3        149.23        143.98        71.42 o
  -4  37   3         70.86         20.33        59.04 o
  -3  37   3        861.32       1101.76        76.26 o
  -2  37   3        299.75        252.05        74.25 o
  -1  37   3        432.42        447.74        83.44 o
   0  37   3        174.39        233.11        72.63 o
   1  37   3        133.59        100.23        62.80 o
   3  37   3        740.94        710.68       106.10 o
   4  37   3         55.78         26.28        59.37 o
  -5  38   3        430.20        431.40        92.31 o
  -4  38   3        928.02        972.66       118.49 o
  -2  38   3       2557.60       2530.12       180.23 o
  -1  38   3        913.48       1011.33       115.08 o
   0  38   3         16.85         42.69        61.83 o
   1  38   3        330.65        305.44        78.17 o
   2  38   3       1450.28       1586.16       144.92 o
   3  38   3       1206.14       1401.72       137.70 o
  -7  39   3        341.52        342.56        78.14 o
  -6  39   3        234.72        210.66        84.57 o
  -5  39   3        318.07        210.56        77.45 o
  -4  39   3        398.66        397.76        85.74 o
  -2  39   3       2388.44       2731.48       184.16 o
  -1  39   3        315.28        296.64        78.70 o
   0  39   3        162.77        237.12        80.25 o
   1  39   3        459.71        601.13        98.76 o
   2  39   3        867.38        985.18       124.38 o
  -7  40   3        224.38        162.80        81.85 o
  -1  40   3        590.00        659.26       105.30 o
   0  40   3        253.43        271.73        80.89 o
   1  40   3         29.54        -40.48        58.81 o
  -1  41   3        225.13        168.52        77.88 o
   0  41   3        472.12        581.58       104.64 o
  -6  42   3         61.03         69.70        77.63 o
  -5  42   3        326.74        446.36        95.83 o
  -4  42   3        418.32        509.45       101.51 o
  -2  42   3       1227.66       1404.43       147.87 o
  -2  43   3        384.68        366.31        93.29 o
  -4  44   3        253.69        174.61        85.76 o
   0 -45   4         26.53         38.18        56.71 o
  -1 -44   4        207.07        236.53        62.73 o
   0 -44   4          7.78          1.41        48.15 o
  -3 -43   4         51.07         67.74        57.02 o
  -2 -43   4         50.51         65.43        52.66 o
  -1 -43   4        254.77        407.50        70.13 o
   0 -43   4        439.51        547.52        77.34 o
  -4 -42   4        179.34        156.43        60.37 o
  -3 -42   4         71.85        144.44        58.65 o
  -2 -42   4        187.03        286.68        63.24 o
  -1 -42   4        407.76        537.97        69.08 o
   0 -42   4        877.02        986.60        94.75 o
  -5 -41   4         48.19         67.03        54.35 o
  -4 -41   4        136.50         89.98        56.99 o
  -3 -41   4        430.74        721.77        84.35 o
  -2 -41   4       1434.78       1526.85       114.04 o
  -1 -41   4        819.32        849.96        90.21 o
   0 -41   4        100.94        106.80        49.72 o
   3 -41   4        164.54        146.01        62.93 o
  -6 -40   4         71.52        114.94        60.92 o
  -5 -40   4        298.12        311.20        66.58 o
  -4 -40   4         53.89         54.94        51.56 o
  -3 -40   4       3049.64       3267.28       169.22 o
  -2 -40   4         69.40        129.93        37.90 o
  -1 -40   4         29.01         80.17        46.45 o
   0 -40   4         39.51         50.82        44.90 o
   1 -40   4       1132.42       1236.61        97.75 o
   2 -40   4        195.80        233.63        64.54 o
   4 -40   4         30.75         43.70        58.90 o
  -6 -39   4         30.14         46.43        51.33 o
  -5 -39   4        491.10        572.79        56.54 o
  -4 -39   4        253.64        276.50        44.94 o
  -3 -39   4        161.30        187.85        56.25 o
  -2 -39   4        184.08        209.72        55.61 o
  -1 -39   4        821.44       1009.41        90.22 o
   0 -39   4         79.29         77.86        34.39 o
   1 -39   4        348.35        269.10        41.43 o
   3 -39   4        181.66        267.60        67.34 o
   5 -39   4        231.21        145.02        62.07 o
  -7 -38   4        301.51        312.80        48.43 o
  -6 -38   4        507.79        580.94        79.01 o
  -5 -38   4        197.95        220.46        58.93 o
  -4 -38   4        545.70        594.98        75.98 o
  -3 -38   4        367.26        438.94        69.72 o
  -2 -38   4        561.14        596.91        71.90 o
  -1 -38   4        416.05        482.39        64.91 o
   0 -38   4       1245.96       1202.99        93.19 o
   1 -38   4          1.73         -3.41        30.90 o
   2 -38   4         46.08         44.10        49.33 o
   3 -38   4         57.01         32.58        54.74 o
   4 -38   4        871.67        920.53       103.82 o
   5 -38   4         24.95         30.68        54.37 o
  -8 -37   4        448.75        395.62        76.27 o
  -7 -37   4        352.53        345.94        67.79 o
  -6 -37   4        218.80        190.20        57.15 o
  -5 -37   4        291.80        355.64        46.51 o
  -4 -37   4       1359.04       1474.98        79.33 o
  -3 -37   4        106.48        105.99        34.22 o
  -2 -37   4       1169.11       1235.15        70.42 o
  -1 -37   4         56.75         81.37        44.41 o
   0 -37   4        697.84        855.82        79.19 o
   1 -37   4        218.24        229.24        38.59 o
   2 -37   4       1100.56       1295.61       108.74 o
   3 -37   4        646.08        704.63        85.73 o
   4 -37   4        132.83        133.56        56.74 o
   5 -37   4        359.52        404.22        73.12 o
   6 -37   4        493.82        379.35        73.12 o
  -8 -36   4         83.59         78.55        51.14 o
  -7 -36   4         99.10         86.69        51.02 o
  -6 -36   4        116.56        165.74        39.32 o
  -5 -36   4         89.74        106.36        49.12 o
  -4 -36   4        252.12        242.32        40.21 o
  -3 -36   4       2024.27       2191.36       104.19 o
  -2 -36   4        240.51        262.16        39.13 o
  -1 -36   4         17.77         33.20        29.20 o
   0 -36   4         81.23        112.00        32.46 o
   1 -36   4        548.93        633.04        60.39 o
   2 -36   4       1589.65       1728.87       123.43 o
   3 -36   4       1426.23       1550.93       115.49 o
   5 -36   4        103.39         11.84        49.68 o
   6 -36   4         90.23         65.25        51.19 o
  -9 -35   4        285.07        366.81        71.10 o
  -8 -35   4        584.14        638.89        81.47 o
  -7 -35   4        456.81        426.52        66.84 o
  -6 -35   4       1269.54       1356.96       104.62 o
  -5 -35   4       1095.66       1158.24        69.37 o
  -4 -35   4        516.83        630.08        53.30 o
  -3 -35   4        491.22        590.44        50.45 o
  -2 -35   4        143.81        139.52        33.55 o
  -1 -35   4        592.57        642.12        72.25 o
   0 -35   4        551.78        489.93        45.21 o
   1 -35   4        526.32        538.93        61.69 o
   2 -35   4       1199.66       1313.44       103.11 o
   3 -35   4         79.56         71.76        48.37 o
   4 -35   4        364.12        383.13        67.52 o
   5 -35   4         98.39         52.78        49.39 o
   6 -35   4        231.99        204.75        57.46 o
  -9 -34   4        270.17        225.95        59.42 o
  -8 -34   4       1065.47        939.36        93.49 o
  -7 -34   4         87.85         70.11        33.00 o
  -6 -34   4       1322.21       1394.30       103.59 o
  -5 -34   4        640.29        693.38        60.97 o
  -4 -34   4       1430.10       1478.81        99.69 o
  -3 -34   4        152.90        124.77        32.94 o
  -2 -34   4         48.01         52.75        28.41 o
  -1 -34   4        927.49        861.57        57.59 o
   0 -34   4        578.65        567.56        47.29 o
   1 -34   4         21.17         37.50        27.01 o
   2 -34   4         34.82         51.19        41.87 o
   3 -34   4         33.86         86.66        46.51 o
   4 -34   4         70.39         73.81        47.07 o
   5 -34   4        365.18        394.42        67.45 o
   6 -34   4        280.47        295.12        44.25 o
   7 -34   4         60.75         74.17        52.88 o
  -9 -33   4        398.07        490.08        71.83 o
  -8 -33   4        158.69        127.09        51.58 o
  -7 -33   4         20.06         18.83        29.62 o
  -6 -33   4        224.71        259.40        53.70 o
  -5 -33   4        407.73        424.43        44.13 o
  -4 -33   4        151.13        163.43        34.21 o
  -3 -33   4        521.44        512.35        45.57 o
  -2 -33   4        195.17        162.10        39.04 o
  -1 -33   4         76.89         79.33        28.07 o
   0 -33   4       1932.84       1929.74        79.78 o
   1 -33   4       1026.92        963.77        56.34 o
   2 -33   4        142.42        146.37        49.54 o
   3 -33   4       1106.34       1214.94        96.03 o
   4 -33   4       1579.24       1617.80       111.80 o
   5 -33   4        177.81        272.54        57.12 o
   6 -33   4       1375.44       1454.22        76.01 o
   7 -33   4        963.09        952.47        96.56 o
 -10 -32   4        573.59        577.98        77.48 o
  -9 -32   4        228.16        306.74        60.53 o
  -8 -32   4       1096.73       1048.97        90.54 o
  -7 -32   4        386.00        441.55        45.85 o
  -6 -32   4        367.50        366.01        41.99 o
  -5 -32   4        133.13        190.78        47.83 o
  -4 -32   4       1437.69       1476.47        69.62 o
  -3 -32   4        198.57        256.73        35.08 o
  -2 -32   4       1650.36       1544.27        70.12 o
  -1 -32   4        367.69        388.19        39.60 o
   0 -32   4         18.43         41.76        25.09 o
   1 -32   4        361.40        375.94        45.11 o
   2 -32   4       1302.07       1341.62        97.96 o
   3 -32   4        775.48        976.86        85.95 o
   4 -32   4        361.04        360.46        61.92 o
   5 -32   4       1023.76       1233.57        68.37 o
   6 -32   4          7.99         18.36        29.72 o
   7 -32   4       1334.42       1537.50       112.26 o
 -10 -31   4        299.03        291.45        59.18 o
  -9 -31   4       1592.29       1440.37       105.53 o
  -8 -31   4        231.91        189.19        36.53 o
  -7 -31   4       1698.31       1655.75       100.70 o
  -6 -31   4         76.53         42.97        29.13 o
  -5 -31   4       3621.39       3468.49       117.85 o
  -4 -31   4       1960.30       1934.54        79.21 o
  -3 -31   4        696.61        703.20        49.18 o
  -2 -31   4        254.01        251.08        33.74 o
  -1 -31   4          2.15        -19.21        21.91 o
   0 -31   4         43.68         34.49        24.18 o
   1 -31   4        540.26        557.43        44.11 o
   2 -31   4        453.63        573.38        44.21 o
   3 -31   4         21.39         40.52        39.77 o
   4 -31   4          6.92          7.98        26.77 o
   5 -31   4        625.61        734.91        58.69 o
   6 -31   4        347.47        466.09        90.63 o
   7 -31   4        368.09        466.00        70.76 o
   8 -31   4          9.29        -12.83        46.01 o
 -11 -30   4        149.67        166.54        53.95 o
 -10 -30   4       1478.67       1309.99       102.14 o
  -9 -30   4       1089.14        980.73        88.82 o
  -8 -30   4        381.22        371.12        60.10 o
  -7 -30   4         12.41          9.10        26.01 o
  -6 -30   4       1353.41       1353.56        67.05 o
  -5 -30   4         33.18         70.87        28.64 o
  -4 -30   4       1051.15       1083.09        59.45 o
  -3 -30   4       2251.69       2173.99        82.34 o
  -2 -30   4        110.00        138.15        32.09 o
  -1 -30   4          8.94          1.32        21.46 o
   0 -30   4         47.96         69.80        23.96 o
   1 -30   4        116.46        105.69        26.18 o
   2 -30   4         10.43         33.03        22.24 o
   3 -30   4         44.74         43.33        37.93 o
   4 -30   4        180.59        273.47        37.11 o
   5 -30   4       2268.37       2198.24        88.09 o
   6 -30   4        105.88        122.19        33.45 o
   7 -30   4        490.36        456.97        70.20 o
   8 -30   4         62.27        107.36        53.12 o
 -11 -29   4         31.23        -20.28        40.04 o
 -10 -29   4         15.60         11.79        41.07 o
  -9 -29   4        174.50        165.46        49.25 o
  -8 -29   4         13.50         14.58        37.25 o
  -7 -29   4        717.42        628.96        68.85 o
  -6 -29   4        697.53        756.45        72.55 o
  -5 -29   4        118.86        134.43        29.24 o
  -4 -29   4        434.95        452.21        41.25 o
  -3 -29   4        281.05        293.62        34.20 o
  -2 -29   4        522.39        511.47        41.52 o
  -1 -29   4         53.08         77.74        24.10 o
   0 -29   4       2123.42       2279.59        81.75 o
   1 -29   4         79.88        108.88        25.16 o
   2 -29   4        621.75        608.27        42.34 o
   3 -29   4       1289.27       1272.73        59.55 o
   4 -29   4       2271.72       2331.77        86.76 o
   5 -29   4        113.85        125.88        31.86 o
   6 -29   4       2113.16       2103.88        86.98 o
   7 -29   4        397.77        496.13        71.06 o
   8 -29   4        437.15        415.16        70.60 o
 -11 -28   4        378.59        401.41        66.84 o
 -10 -28   4        950.22        863.21        83.55 o
  -9 -28   4        306.78        303.81        56.39 o
  -8 -28   4       2027.21       1978.51       115.47 o
  -7 -28   4        624.00        650.18        69.92 o
  -6 -28   4        654.45        715.15        69.98 o
  -5 -28   4       2254.08       2184.99       115.34 o
  -4 -28   4       1166.00       1262.99        59.72 o
  -3 -28   4        800.87        799.38        48.40 o
  -2 -28   4       1611.74       1566.47        65.80 o
  -1 -28   4       1123.86       1169.47        56.18 o
   0 -28   4         26.69         14.82        20.57 o
   1 -28   4       2639.68       2792.05        93.14 o
   2 -28   4         46.69         54.19        17.20 o
   3 -28   4        161.83        191.25        29.27 o
   4 -28   4         30.14         47.95        25.12 o
   5 -28   4        674.52        744.55        51.97 o
   6 -28   4        108.30        132.66        35.66 o
   7 -28   4        566.02        664.05        78.79 o
   8 -28   4        388.45        403.56        71.10 o
 -11 -27   4       1096.87       1008.97        92.72 o
 -10 -27   4         31.88          8.74        36.94 o
  -9 -27   4        554.60        524.44        66.39 o
  -8 -27   4       2025.80       1989.56       148.71 o
  -7 -27   4       1270.28       1220.26        59.80 o
  -6 -27   4        740.39        661.94        47.11 o
  -5 -27   4        712.44        708.68       105.65 o
  -4 -27   4       1400.38       1346.27        61.69 o
  -3 -27   4       1899.74       1784.95        69.75 o
  -2 -27   4       1484.28       1338.33        58.70 o
  -1 -27   4         27.51         12.86        19.84 o
   0 -27   4        139.69        166.86        25.80 o
   1 -27   4       1318.36       1337.48        57.99 o
   2 -27   4         17.11         24.26        16.19 o
   3 -27   4        480.15        484.91        38.67 o
   4 -27   4          0.48          1.37        22.05 o
   5 -27   4       1319.16       1360.83        64.58 o
   6 -27   4        157.95        199.73        34.16 o
   7 -27   4         27.23         38.91        44.01 o
   8 -27   4        209.58        220.15        60.05 o
 -11 -26   4         73.03         96.33        45.56 o
 -10 -26   4        130.37        142.21        47.66 o
  -9 -26   4       1241.57       1168.24        88.29 o
  -8 -26   4         38.97         42.46        35.66 o
  -7 -26   4        794.73        746.38        71.32 o
  -6 -26   4         39.88         71.41        23.61 o
  -5 -26   4        147.56        114.04        25.42 o
  -4 -26   4        902.34        864.76        47.59 o
  -3 -26   4         82.76         76.55        23.01 o
  -2 -26   4        309.28        284.09        30.07 o
  -1 -26   4       1442.48       1379.77        57.57 o
   0 -26   4        399.35        402.39        44.33 o
   1 -26   4        160.56        173.87        26.15 o
   2 -26   4       1066.92       1126.54        47.15 o
   3 -26   4        498.54        548.63        40.62 o
   4 -26   4         11.14          6.58        22.10 o
   5 -26   4        403.36        442.58        40.46 o
   6 -26   4        835.71        942.98        56.07 o
   7 -26   4        439.23        457.77        67.74 o
   8 -26   4         58.49        105.40        51.01 o
 -11 -25   4         35.35         -1.05        39.77 o
 -10 -25   4          6.95          0.93        36.80 o
  -9 -25   4        116.60        104.14        42.57 o
  -8 -25   4          9.94         -7.29        24.19 o
  -7 -25   4       2055.74       1863.62        82.11 o
  -6 -25   4       4194.90       4106.61       175.62 o
  -5 -25   4         19.77          8.54        20.75 o
  -4 -25   4       1799.35       1628.23        64.75 o
  -3 -25   4        602.74        544.77        38.93 o
  -2 -25   4       4037.53       3985.55       140.70 o
  -1 -25   4        449.39        467.42        35.54 o
   0 -25   4       8686.38       8562.16       298.54 o
   1 -25   4         78.28         97.43        16.69 o
   2 -25   4       1005.05       1083.01        39.38 o
   3 -25   4        665.43        678.04        65.44 o
   4 -25   4        502.13        511.08        54.96 o
   5 -25   4        386.24        413.66        48.31 o
   6 -25   4       1632.61       1642.15        71.47 o
   7 -25   4         12.94          5.31        41.00 o
   8 -25   4         24.69         51.93        46.08 o
   9 -25   4       1001.97        990.38       103.51 o
 -11 -24   4        287.47        309.61        59.16 o
 -10 -24   4         35.30          2.80        32.26 o
  -9 -24   4         49.28         44.52        35.86 o
  -8 -24   4        556.02        592.01        63.78 o
  -7 -24   4       1485.33       1422.54        89.03 o
  -6 -24   4        207.07        186.00        27.80 o
  -5 -24   4       1594.22       1387.82        59.25 o
  -4 -24   4        680.29        573.75        39.45 o
  -3 -24   4       3409.53       3205.86        99.65 o
  -2 -24   4       2028.56       1972.48        69.09 o
  -1 -24   4       5014.63       4823.36       137.87 o
   0 -24   4        359.42        400.10        41.62 o
   1 -24   4       2974.27       2977.95        74.22 o
   2 -24   4        957.87        994.32        36.73 o
   3 -24   4        448.48        445.53        41.63 o
   4 -24   4        118.98        102.91        25.84 o
   5 -24   4        223.90        230.19        31.82 o
   6 -24   4        254.99        270.29        42.61 o
   7 -24   4        124.14        109.45        32.32 o
   8 -24   4        218.99        169.56        38.17 o
   9 -24   4        173.71        265.31        45.38 o
 -11 -23   4         67.70         53.14        40.47 o
 -10 -23   4         48.20         48.72        37.12 o
  -9 -23   4        139.27        161.60        43.39 o
  -8 -23   4         19.88         -2.04        29.73 o
  -7 -23   4        101.94        103.21        25.18 o
  -6 -23   4        447.74        444.88        36.54 o
  -5 -23   4        620.59        673.09        42.60 o
  -4 -23   4        232.93        274.85        28.63 o
  -3 -23   4        147.10        131.40        31.08 o
  -2 -23   4         48.16         53.60        18.70 o
  -1 -23   4        188.86        206.82        24.36 o
   0 -23   4        130.05        125.30        16.09 o
   1 -23   4        615.99        638.53        28.72 o
   2 -23   4        169.27        226.09        19.79 o
   3 -23   4         65.40         88.89        21.92 o
   4 -23   4       1697.65       1717.53        65.28 o
   5 -23   4        329.17        345.99        28.01 o
   6 -23   4       1201.07       1204.75        49.71 o
   7 -23   4        537.51        464.10        46.30 o
   8 -23   4        368.97        330.80        44.00 o
   9 -23   4        776.85        887.82        69.26 o
 -11 -22   4        168.30        158.80        48.21 o
 -10 -22   4        440.25        387.70        57.65 o
  -9 -22   4        109.58         75.69        35.41 o
  -8 -22   4        156.35        147.85        28.82 o
  -7 -22   4       2029.89       1804.23        70.55 o
  -6 -22   4        780.34        777.08        44.13 o
  -5 -22   4       7370.35       6400.30       179.48 o
  -4 -22   4       2722.68       2532.86        84.56 o
  -3 -22   4        624.57        617.40        58.59 o
  -2 -22   4        350.69        324.59        27.94 o
  -1 -22   4       4119.44       3816.13       112.05 o
   0 -22   4        214.32        267.22        19.22 o
   1 -22   4       1712.65       1663.51        47.87 o
   2 -22   4       2220.52       2112.79        56.84 o
   3 -22   4       2205.49       2320.66       103.75 o
   4 -22   4       1833.57       1802.13        67.14 o
   5 -22   4       1450.62       1383.38        49.51 o
   6 -22   4        817.69        718.93        49.81 o
   7 -22   4         68.24         53.80        28.13 o
   8 -22   4        266.45        287.22        41.86 o
   9 -22   4        832.37        906.91        69.12 o
  10 -22   4        820.06        703.64       101.96 o
 -11 -21   4        943.99        896.54        86.26 o
 -10 -21   4         28.75         38.27        38.34 o
  -9 -21   4        181.76        220.79        45.41 o
  -8 -21   4        456.63        461.96        39.00 o
  -7 -21   4        128.40        124.87        24.08 o
  -6 -21   4       7701.48       7011.70       194.26 o
  -5 -21   4        678.74        611.59        92.06 o
  -4 -21   4        637.59        664.80        37.47 o
  -3 -21   4         40.69         40.75        16.79 o
  -2 -21   4       4220.47       3999.65       115.97 o
  -1 -21   4       3023.45       2922.82        69.21 o
   0 -21   4       7475.39       7299.64       155.02 o
   1 -21   4        230.60        285.54        20.71 o
   2 -21   4        911.97        977.21        34.25 o
   3 -21   4       3127.64       3173.81        96.87 o
   4 -21   4       6396.03       6286.57       145.56 o
   5 -21   4        113.44        130.92        19.90 o
   6 -21   4        916.63        902.65        53.33 o
   7 -21   4         10.64         37.21        26.27 o
   8 -21   4        185.55        178.03        36.57 o
   9 -21   4         31.80         71.17        35.66 o
  10 -21   4        121.19         65.72        53.20 o
 -11 -20   4       1427.16       1287.75        94.38 o
 -10 -20   4        484.82        457.36        60.40 o
  -9 -20   4        171.12        208.47        31.64 o
  -8 -20   4        297.03        298.37        32.65 o
  -7 -20   4         68.25         83.04        21.93 o
  -6 -20   4        210.75        216.27        28.35 o
  -5 -20   4        739.56        724.57        39.39 o
  -4 -20   4       1267.72       1178.60        49.02 o
  -3 -20   4       1834.42       1626.74        58.93 o
  -2 -20   4       3758.21       3606.14       105.57 o
  -1 -20   4       2214.54       2145.56        53.51 o
   0 -20   4        458.53        422.51        22.38 o
   1 -20   4        991.31       1035.88        33.40 o
   2 -20   4        243.94        287.94        19.82 o
   3 -20   4        998.33        984.14        37.09 o
   4 -20   4        182.54        211.10        20.76 o
   5 -20   4       1972.85       1912.72        58.55 o
   6 -20   4       1218.08       1135.21        66.67 o
   7 -20   4        580.61        535.56        47.93 o
   8 -20   4       1211.14       1145.24       105.42 o
   9 -20   4        336.88        410.35        50.69 o
  10 -20   4        282.35        391.39        76.22 o
 -11 -19   4        452.46        407.53        61.19 o
 -10 -19   4        169.57        151.39        41.55 o
  -9 -19   4       1389.52       1358.38       150.59 o
  -8 -19   4        139.81        155.47        37.28 o
  -7 -19   4       1666.46       1582.25        62.60 o
  -6 -19   4        472.27        412.52        33.09 o
  -5 -19   4        641.67        558.71        35.16 o
  -4 -19   4       2042.53       1945.95        65.26 o
  -3 -19   4        673.76        688.60        41.22 o
  -2 -19   4       2285.38       2074.36        67.83 o
  -1 -19   4        337.10        352.29        26.21 o
   0 -19   4        222.26        282.70        18.09 o
   1 -19   4       1717.26       1622.57        45.17 o
   2 -19   4        986.52        955.59        32.20 o
   3 -19   4         67.57         93.01        15.61 o
   4 -19   4         10.11         10.11        13.44 o
   5 -19   4       4640.08       4447.34       108.90 o
   6 -19   4        550.77        510.85        62.64 o
   7 -19   4         52.11         67.38        28.10 o
   8 -19   4        105.53         65.63        34.36 o
   9 -19   4        961.01       1030.76        72.17 o
  10 -19   4         17.08         -8.97        48.15 o
 -11 -18   4        269.85        320.92        55.27 o
 -10 -18   4        852.77        929.01        75.70 o
  -9 -18   4        340.91        435.45        55.85 o
  -8 -18   4       3855.99       3478.93       108.96 o
  -7 -18   4       1139.81       1025.67        58.53 o
  -6 -18   4       1302.46       1277.66        52.92 o
  -5 -18   4        650.57        626.98        36.23 o
  -4 -18   4        284.16        233.11        36.44 o
  -3 -18   4       4551.53       4244.66       119.00 o
  -2 -18   4       1140.92       1178.63        45.27 o
  -1 -18   4       3249.95       3051.79        70.29 o
   0 -18   4        810.44        766.54        27.09 o
   1 -18   4        544.80        502.26        22.41 o
   2 -18   4        125.91        134.61        14.96 o
   3 -18   4       8417.93       8247.66       179.53 o
   4 -18   4        262.28        299.30        23.19 o
   5 -18   4        531.35        571.20        31.56 o
   6 -18   4       1928.24       1782.22        75.24 o
   7 -18   4         20.96         -1.19        23.88 o
   8 -18   4         79.18        119.11        53.91 o
   9 -18   4       4835.22       4686.29       188.32 o
  10 -18   4        168.47        173.83        45.43 o
 -13 -17   4         12.69         55.15        58.96 o
 -12 -17   4        226.39        251.73        66.92 o
 -10 -17   4         67.89         67.46        37.99 o
  -9 -17   4        162.69        202.82        27.97 o
  -8 -17   4         14.97         38.81        29.69 o
  -7 -17   4        857.23        732.62        41.37 o
  -6 -17   4       1114.79       1064.31        46.78 o
  -5 -17   4       1197.62       1070.27        45.97 o
  -4 -17   4        132.63        100.83        17.83 o
  -3 -17   4        174.12        176.89        28.93 o
  -2 -17   4       1404.16       1270.85        59.02 o
  -1 -17   4        491.81        476.81        20.38 o
   0 -17   4       3878.44       3839.82        86.89 o
   1 -17   4        407.14        381.06        19.94 o
   2 -17   4       1459.88       1404.53        41.92 o
   3 -17   4        472.45        490.90        26.01 o
   4 -17   4       8139.97       8102.51       180.40 o
   5 -17   4       1884.98       1792.15        54.34 o
   6 -17   4        643.56        601.86        45.11 o
   7 -17   4       2043.39       1909.99        82.03 o
   8 -17   4       3138.46       2983.51       115.39 o
   9 -17   4         51.68        145.58        37.18 o
  10 -17   4        859.38        780.17        69.81 o
 -13 -16   4        126.59        135.84        60.57 o
 -12 -16   4       1053.50       1057.11       104.73 o
 -10 -16   4        157.00        177.32        43.76 o
  -9 -16   4        592.80        490.32        57.89 o
  -8 -16   4       2780.38       2415.71        81.66 o
  -7 -16   4        273.46        322.80        28.97 o
  -6 -16   4       2230.43       2032.61        70.19 o
  -5 -16   4          7.55         11.45        13.94 o
  -4 -16   4        254.62        297.93        24.56 o
  -3 -16   4        316.31        293.66        23.88 o
  -2 -16   4        668.61        694.15        32.72 o
  -1 -16   4        957.75        992.97        29.90 o
   0 -16   4        423.77        406.18        19.57 o
   1 -16   4         49.61         71.65         9.30 o
   2 -16   4       2895.00       2877.75        70.43 o
   3 -16   4        951.24        891.79        33.01 o
   4 -16   4        214.27        205.61        20.26 o
   5 -16   4        521.04        457.69        28.18 o
   6 -16   4       1642.63       1492.42        67.31 o
   7 -16   4         15.20         38.94        25.81 o
   8 -16   4        184.85        182.28        36.63 o
   9 -16   4       1454.14       1311.74        77.10 o
  10 -16   4        442.31        418.26        53.21 o
 -11 -15   4        994.92       1004.46        83.81 o
 -10 -15   4        307.14        357.99        53.55 o
  -9 -15   4       2748.29       2574.78        85.94 o
  -8 -15   4        373.07        305.31        45.43 o
  -7 -15   4      12255.93      10580.71       271.68 o
  -6 -15   4       1573.36       1465.79        54.52 o
  -5 -15   4        112.55        117.31        18.59 o
  -4 -15   4        385.35        352.32        25.93 o
  -3 -15   4       1956.94       1727.06        55.92 o
  -2 -15   4        582.81        580.53        29.10 o
  -1 -15   4       2933.86       2733.08        63.55 o
   0 -15   4        773.14        761.01        25.77 o
   1 -15   4       6511.54       6622.29       123.69 o
   2 -15   4       3192.76       3209.64        76.62 o
   3 -15   4         40.34         36.51        11.87 o
   4 -15   4        408.34        424.19        24.87 o
   5 -15   4          6.75         -6.93        12.90 o
   6 -15   4        912.63        943.12        54.55 o
   7 -15   4        948.89        857.27        54.63 o
   8 -15   4        421.88        450.91        47.30 o
   9 -15   4          8.13         34.77        31.86 o
  10 -15   4        110.60        131.22        41.50 o
 -11 -14   4         58.80         34.69        35.88 o
 -10 -14   4         38.14         64.62        35.39 o
  -9 -14   4        836.26        929.81        52.03 o
  -8 -14   4       3075.22       2663.30       111.09 o
  -7 -14   4        400.14        484.93        49.17 o
  -6 -14   4       1432.31       1366.28        52.37 o
  -5 -14   4         51.76         54.63        15.47 o
  -4 -14   4        276.05        219.95        20.69 o
  -3 -14   4       1314.57       1286.36        46.47 o
  -2 -14   4       6826.18       6296.06       166.34 o
  -1 -14   4        128.78        150.81        11.66 o
   0 -14   4          6.85         11.08         6.15 o
   1 -14   4       1344.20       1317.11        31.74 o
   2 -14   4       2281.04       2297.18        58.57 o
   3 -14   4       3733.90       3664.57        87.60 o
   4 -14   4        689.31        707.53        37.06 o
   5 -14   4       2317.20       2366.37        64.09 o
   6 -14   4        529.61        547.52        42.12 o
   7 -14   4        519.17        661.18        48.81 o
   8 -14   4        846.64        878.47        58.95 o
   9 -14   4       2238.70       2145.09        96.90 o
  10 -14   4         45.89         72.83        51.80 o
 -10 -13   4          1.48          9.58        29.99 o
  -9 -13   4       2319.26       2243.42        75.84 o
  -8 -13   4        209.17        230.41        34.80 o
  -7 -13   4        219.52        222.10        24.54 o
  -6 -13   4        986.82       1040.81        53.38 o
  -5 -13   4       4616.20       4347.01       119.60 o
  -4 -13   4        490.65        390.85        26.09 o
  -3 -13   4        311.51        314.95        22.86 o
  -2 -13   4       4932.02       4851.39       130.45 o
  -1 -13   4         32.05         37.42         8.16 o
   0 -13   4        131.03         90.49         8.21 o
   1 -13   4        394.55        414.29        15.65 o
   2 -13   4       6533.36       6723.73       147.18 o
   3 -13   4       1042.90       1017.39        33.81 o
   4 -13   4       3636.22       3609.64        87.55 o
   5 -13   4         56.52         30.58        13.85 o
   6 -13   4         87.72         97.44        28.44 o
   7 -13   4        377.15        365.80        39.33 o
   8 -13   4        900.02        857.25        58.71 o
   9 -13   4         82.38        135.41        37.52 o
  10 -13   4       1574.25       1430.92       161.72 o
  -9 -12   4        401.34        446.73        51.72 o
  -8 -12   4       5230.17       5136.39       201.30 o
  -7 -12   4       1045.03        984.84        44.21 o
  -6 -12   4       4106.92       3799.95       109.87 o
  -5 -12   4       1377.33       1404.58        50.68 o
  -4 -12   4       3394.37       3228.06        93.29 o
  -3 -12   4       2835.84       2627.30        77.43 o
  -2 -12   4       6161.28       5615.93       148.72 o
  -1 -12   4       2765.80       2495.33        57.67 o
   0 -12   4        858.38        804.00        21.02 o
   1 -12   4        154.10        161.95        10.61 o
   2 -12   4        153.94        154.46        13.75 o
   3 -12   4       1572.11       1429.28        41.74 o
   4 -12   4         14.18         17.32        11.48 o
   5 -12   4         77.69        102.68        16.11 o
   6 -12   4        114.50        121.08        33.06 o
   7 -12   4        920.59        888.90        54.40 o
   8 -12   4       1179.94       1151.66        68.52 o
   9 -12   4        794.06        809.04        61.24 o
  10 -12   4         67.55        128.50        54.22 o
 -10 -11   4        158.18        163.54        41.29 o
  -9 -11   4       2222.12       1952.33        70.47 o
  -8 -11   4        321.60        381.28        48.40 o
  -7 -11   4       5511.84       4915.97       137.57 o
  -6 -11   4       2386.41       2294.50        71.59 o
  -5 -11   4        580.31        520.60        28.93 o
  -4 -11   4        225.05        279.21        21.54 o
  -3 -11   4       3702.72       3382.55        95.28 o
  -2 -11   4       1138.04       1181.71        43.09 o
  -1 -11   4       3632.34       3017.86        67.86 o
   0 -11   4        673.05        702.37        19.23 o
   1 -11   4       1733.68       1725.51        37.50 o
   2 -11   4        849.65        772.84        26.97 o
   3 -11   4        588.60        518.65        23.29 o
   4 -11   4         40.30         53.45        12.50 o
   5 -11   4       1126.25       1043.53        49.32 o
   6 -11   4       2324.79       2255.81        83.31 o
   7 -11   4        135.68        130.70        28.71 o
   8 -11   4        467.87        460.77        46.24 o
   9 -11   4        134.70        147.12        36.52 o
  10 -11   4         45.74         49.37        35.03 o
 -11 -10   4          2.14         34.18        31.45 o
 -10 -10   4       1456.93       1545.40        94.94 o
  -9 -10   4        224.29        360.90        47.23 o
  -8 -10   4       3484.45       3245.49       118.94 o
  -7 -10   4        577.77        664.31        42.92 o
  -6 -10   4        113.87        121.62        18.74 o
  -5 -10   4       1830.42       1768.50        71.35 o
  -4 -10   4         99.70        120.87        15.53 o
  -3 -10   4       6537.28       6150.12       161.98 o
  -2 -10   4       7595.03       7141.51       146.49 o
  -1 -10   4       2862.54       2759.88        54.08 o
   0 -10   4       2635.51       2632.47        52.47 o
   1 -10   4        486.80        402.51        18.05 o
   2 -10   4        669.89        685.43        24.41 o
   3 -10   4       3514.98       3509.99        83.05 o
   4 -10   4       2841.31       2782.49        69.88 o
   5 -10   4        436.10        455.18        34.58 o
   6 -10   4        292.40        278.46        32.64 o
   7 -10   4        114.34        130.37        29.18 o
   8 -10   4         74.03         97.61        30.39 o
   9 -10   4         24.44         30.47        42.04 o
  10 -10   4         65.32         91.71        54.16 o
  11 -10   4        332.18        256.29        71.16 o
 -10  -9   4        422.67        535.78        61.68 o
  -9  -9   4       1564.15       1577.75        87.87 o
  -8  -9   4       2087.54       2128.12        71.62 o
  -7  -9   4        644.38        598.25        33.39 o
  -6  -9   4       1996.40       1798.55        60.60 o
  -5  -9   4       5171.18       4384.60       120.13 o
  -4  -9   4       7157.40       6525.13       171.82 o
  -3  -9   4       1372.98       1445.47        46.89 o
  -2  -9   4       6336.33       5744.94       139.83 o
  -1  -9   4        360.58        333.71        15.04 o
   0  -9   4       8858.03       8744.62       159.88 o
   1  -9   4       5392.34       4977.89       121.12 o
   2  -9   4       1904.33       1745.86        46.14 o
   3  -9   4       2355.95       2596.21        63.60 o
   4  -9   4       2218.90       2335.62        78.27 o
   5  -9   4         96.42         96.25        20.97 o
   6  -9   4        133.50        169.49        27.23 o
   7  -9   4        246.73        224.14        39.42 o
   8  -9   4         29.83         31.66        25.33 o
   9  -9   4         66.47        111.68        47.31 o
  10  -9   4        304.16        262.27        63.02 o
  11  -9   4        352.56        300.63        75.50 o
 -10  -8   4       2818.03       2636.05        89.37 o
  -9  -8   4         68.87        116.87        20.91 o
  -8  -8   4        171.60        227.02        25.63 o
  -7  -8   4        504.71        465.79        43.24 o
  -6  -8   4       6788.45       6686.44       175.08 o
  -5  -8   4       1347.68       1410.66        36.24 o
  -4  -8   4       6974.23       6364.34       166.68 o
  -3  -8   4       1888.86       1868.88        43.12 o
  -2  -8   4       5570.41       5094.07       109.80 o
  -1  -8   4       1221.10       1063.93        26.32 o
   0  -8   4      16666.65      16604.04       296.51 o
   1  -8   4        400.51        385.41        19.98 o
   2  -8   4       2435.85       2303.63        56.69 o
   3  -8   4       7168.06       7350.63       200.72 o
   4  -8   4        872.26        944.38        42.49 o
   5  -8   4         37.24         50.14        18.52 o
   6  -8   4        106.70        127.70        25.26 o
   7  -8   4        859.08        816.37        51.60 o
   8  -8   4        667.03        665.47        52.05 o
   9  -8   4       2285.49       2190.94        97.62 o
  10  -8   4        199.99        270.36        65.59 o
  11  -8   4         22.83         13.08        51.08 o
 -11  -7   4        619.52        623.19        65.61 o
 -10  -7   4         45.05         97.70        33.67 o
  -9  -7   4       2218.03       2150.00        81.15 o
  -8  -7   4        157.34        177.92        38.64 o
  -7  -7   4       1475.20       1412.14        53.22 o
  -6  -7   4        227.44        297.42        16.98 o
  -5  -7   4         79.37        149.54        30.14 o
  -4  -7   4       3206.39       3274.84        72.04 o
  -3  -7   4        846.39        856.73        35.13 o
  -2  -7   4        410.99        448.40        21.16 o
  -1  -7   4       7242.99       6963.93       126.67 o
   0  -7   4       1681.52       1724.95        64.16 o
   1  -7   4        470.60        613.84        23.10 o
   2  -7   4       1904.32       1809.57        46.27 o
   3  -7   4        531.02        565.48        30.59 o
   4  -7   4       1572.83       1579.64        58.93 o
   5  -7   4        142.67        156.99        22.73 o
   6  -7   4        599.81        579.08        41.68 o
   7  -7   4        424.48        456.13        41.48 o
   8  -7   4         57.02         53.31        28.35 o
   9  -7   4       1216.17       1199.61       106.99 o
  10  -7   4        971.39        933.56       104.88 o
  11  -7   4        432.67        404.10        83.99 o
 -11  -6   4        390.21        355.96        58.08 o
 -10  -6   4        253.37        321.03        33.95 o
  -9  -6   4       1821.57       2034.13        71.82 o
  -8  -6   4       2425.77       2278.59       124.79 o
  -7  -6   4        824.20        817.11        55.51 o
  -6  -6   4        453.93        529.81        25.18 o
  -5  -6   4       6765.03       6740.65       206.65 o
  -4  -6   4       3098.77       3043.13        68.84 o
  -3  -6   4      13537.30      13543.19       237.08 o
  -2  -6   4       1187.96       1362.68        48.33 o
  -1  -6   4      10892.71      10675.06       189.84 o
   0  -6   4       1607.74       1746.21        41.68 o
   1  -6   4       6531.94       5932.47       140.37 o
   2  -6   4         72.28         89.81        10.57 o
   3  -6   4       1348.49       1411.84        50.92 o
   4  -6   4        209.32        218.14        22.90 o
   5  -6   4       2044.84       2012.81        73.58 o
   6  -6   4       2189.96       2122.73        78.83 o
   7  -6   4       1698.10       1628.51        71.92 o
   8  -6   4        905.62        885.05        58.90 o
   9  -6   4        132.31        139.04        49.66 o
  10  -6   4        185.70        193.04        58.25 o
  11  -6   4        444.08        453.63        88.66 o
 -10  -5   4        625.89        653.28        76.51 o
  -9  -5   4        495.52        600.17        40.47 o
  -8  -5   4        852.25        897.97        61.44 o
  -7  -5   4        277.25        312.74        23.01 o
  -6  -5   4       1730.45       1829.63        55.15 o
  -5  -5   4      10455.59       9863.33       277.23 o
  -4  -5   4       3519.08       3217.54        89.49 o
  -3  -5   4        465.65        546.56        25.51 o
  -2  -5   4      10662.75      10415.72       210.65 o
  -1  -5   4          3.73         17.99        11.30 o
   0  -5   4       3563.24       3418.50        65.75 o
   1  -5   4       9296.62       9172.18       255.96 o
   2  -5   4       5446.31       5392.48       168.44 o
   3  -5   4        140.44        168.91        19.12 o
   4  -5   4       4016.46       4071.82       120.34 o
   5  -5   4       1761.70       1836.74        67.99 o
   6  -5   4       1518.52       1462.58        62.70 o
   7  -5   4         81.38         69.87        26.09 o
   8  -5   4       3519.60       3571.52       189.88 o
   9  -5   4         26.89         85.89        44.82 o
  10  -5   4         83.45         77.27        47.81 o
  11  -5   4        240.47        182.89        66.42 o
 -11  -4   4        134.02        197.34        46.24 o
 -10  -4   4       1692.79       1720.27        74.22 o
  -9  -4   4        584.55        663.77        39.94 o
  -8  -4   4         91.44        125.80        27.30 o
  -7  -4   4        155.63        189.31        18.86 o
  -6  -4   4       8971.30       8843.83       218.68 o
  -5  -4   4        205.71        371.83        19.98 o
  -4  -4   4      10850.39      10345.69       215.93 o
  -3  -4   4        117.04        196.06        21.32 o
  -2  -4   4       1144.17       1329.78        31.04 o
  -1  -4   4        105.89        135.10        10.76 o
   0  -4   4        126.61        177.66        21.09 o
   2  -4   4        610.05        677.08        31.74 o
   3  -4   4       3106.31       3235.21        97.34 o
   4  -4   4       2504.15       2318.12        77.40 o
   5  -4   4        385.21        415.46        32.64 o
   6  -4   4        429.60        492.59        38.73 o
   7  -4   4          8.67         18.69        21.37 o
   8  -4   4        797.16        844.26        84.84 o
   9  -4   4       2421.50       2302.54       100.68 o
  10  -4   4        904.61        802.79        91.62 o
  11  -4   4         58.43         65.48        54.47 o
 -10  -3   4        114.08        128.30        38.95 o
  -9  -3   4       2255.13       2226.17        80.98 o
  -8  -3   4        215.19        284.45        26.69 o
  -7  -3   4       1001.81        864.25        45.25 o
  -6  -3   4        926.70        962.06        49.63 o
  -5  -3   4        588.72        599.03        25.27 o
  -4  -3   4       2746.95       2883.68       148.14 o
  -3  -3   4       1699.12       1920.37        74.65 o
  -2  -3   4       3261.83       3384.27        74.72 o
  -1  -3   4       1352.82       1525.28        34.76 o
   0  -3   4       8270.99       8515.58       155.78 o
   1  -3   4      10842.41      11745.77       248.16 o
   2  -3   4       2493.88       2551.09        77.50 o
   3  -3   4       5418.24       5722.06       160.86 o
   4  -3   4        193.68        240.93        27.42 o
   5  -3   4        318.96        469.64        68.16 o
   6  -3   4       5362.84       5448.38       160.54 o
   7  -3   4        311.99        443.65        40.47 o
   8  -3   4         49.50         57.57        27.69 o
   9  -3   4        870.48        745.27        85.70 o
  10  -3   4        241.23        293.86        66.36 o
 -10  -2   4        168.40        209.85        31.88 o
  -9  -2   4        799.68       1013.20        58.78 o
  -8  -2   4        742.97        656.15        28.75 o
  -7  -2   4       1463.39       1445.20        42.96 o
  -6  -2   4       2252.86       2525.22        80.60 o
  -5  -2   4       3136.49       2998.30        83.57 o
  -4  -2   4       1519.00       1819.86        43.72 o
  -3  -2   4       8680.92       9263.28       196.48 o
  -2  -2   4        584.94       1092.32        46.99 o
  -1  -2   4       3829.01       3814.47       137.66 o
   0  -2   4       5337.39       5918.95       109.36 o
   1  -2   4      17147.62      17714.54       368.84 o
   2  -2   4       3189.82       3256.02        96.21 o
   3  -2   4       4544.63       4722.58       135.65 o
   4  -2   4        108.55        153.17        20.04 o
   5  -2   4       7323.12       7460.69       208.78 o
   6  -2   4       1309.64       1749.26        69.63 o
   7  -2   4       7680.32       7541.26       219.88 o
   8  -2   4        115.51        177.72        32.32 o
   9  -2   4         33.53         81.58        43.92 o
  10  -2   4         22.39         11.60        45.95 o
  11  -2   4       2564.15       2422.10       178.81 o
 -12  -1   4         72.13        148.79        46.76 o
 -10  -1   4        135.89        432.73        56.04 o
  -9  -1   4       3582.27       3549.52       114.31 o
  -8  -1   4        633.96        591.65        27.95 o
  -7  -1   4        940.87        942.41        32.57 o
  -6  -1   4         74.96        207.32        22.48 o
  -5  -1   4       3013.12       2591.27        73.88 o
  -4  -1   4       2941.27       3234.16        73.35 o
  -3  -1   4        126.82        364.80        23.40 o
  -2  -1   4       1240.53       2235.12       227.40 o
  -1  -1   4       1705.58       1872.74        49.65 o
   0  -1   4      10252.02      11247.03       199.94 o
   1  -1   4       2525.48       3024.58       130.52 o
   2  -1   4       7031.77       7277.39       196.41 o
   3  -1   4       2200.55       2526.15        80.40 o
   4  -1   4       1846.75       2046.23       103.42 o
   5  -1   4        630.00        775.97        71.67 o
   6  -1   4      14986.46      14361.96       475.39 o
   7  -1   4        244.83        342.77        35.92 o
   8  -1   4       2453.20       2518.08       146.11 o
   9  -1   4       1021.18        883.43        90.35 o
  10  -1   4        256.73        361.62        73.54 o
  11  -1   4        324.38        301.26        76.08 o
 -10   0   4       6229.17       6005.53       181.64 o
  -9   0   4        424.87        593.36       122.55 o
  -8   0   4         12.27         62.32        13.43 o
  -7   0   4         91.12        113.35        13.48 o
  -6   0   4       3576.59       3495.83        96.84 o
  -5   0   4         45.25        221.29        19.80 o
  -4   0   4      10834.09      11330.88       485.41 o
  -3   0   4        209.24        313.97        16.81 o
  -2   0   4      35388.06      36755.78       754.22 o
  -1   0   4        149.24        272.12        13.00 o
   0   0   4       3080.65       3781.93       145.24 o
   2   0   4       1240.15       1592.90        54.45 o
   3   0   4         46.67        160.98        18.73 o
   4   0   4      11723.01      11395.05       305.33 o
   5   0   4         10.48         66.23        18.04 o
   6   0   4       3224.52       3557.42       116.25 o
   7   0   4         73.40         93.97        24.34 o
   8   0   4       4382.66       4099.94       139.44 o
   9   0   4          5.39         22.08        40.62 o
  10   0   4        663.74        790.05       101.01 o
  11   0   4          0.64        -12.48        51.56 o
 -11   1   4       2996.88       2870.08       155.62 o
 -10   1   4        132.15        222.36        44.09 o
  -9   1   4       3577.28       3503.59       113.05 o
  -8   1   4        595.66        629.24        28.58 o
  -7   1   4       1029.33       1015.16        33.64 o
  -6   1   4         99.42        190.42        14.75 o
  -5   1   4       2981.29       2694.62        85.91 o
  -4   1   4       2964.77       3241.77        74.01 o
  -3   1   4        163.34        450.93        53.99 o
  -1   1   4       1728.44       1927.98        56.45 o
   0   1   4      10343.15      10894.35       289.29 o
   1   1   4       2498.22       3058.79       199.03 o
   2   1   4       7080.35       7245.80       197.06 o
   3   1   4       2220.67       2579.17       100.37 o
   4   1   4       1772.71       1866.19        67.78 o
   5   1   4        624.39        830.11        43.66 o
   6   1   4      15004.58      14075.67       384.48 o
   7   1   4        235.24        291.05        51.67 o
   8   1   4       2425.84       2393.92       144.20 o
   9   1   4       1024.63       1035.62        92.78 o
  10   1   4        241.69        293.63        66.73 o
  11   1   4        318.27        363.33        80.48 o
 -10   2   4        158.50        138.18        36.70 o
  -9   2   4        803.76        916.30        37.56 o
  -8   2   4        744.27        636.62        29.02 o
  -7   2   4       1408.80       1468.31        42.92 o
  -6   2   4       2305.39       2640.02        63.66 o
  -5   2   4       3239.83       3077.27        72.02 o
  -4   2   4       1472.99       1734.60        44.82 o
  -3   2   4       8481.45       9040.78       272.46 o
  -2   2   4        567.59        867.56        97.43 o
  -1   2   4       3835.74       3904.75       105.69 o
   0   2   4       5281.44       5991.30       159.77 o
   1   2   4      17292.50      17952.74       460.84 o
   2   2   4       3153.30       3320.33        97.58 o
   3   2   4       4566.45       4785.89       136.98 o
   4   2   4        102.65        189.00        22.19 o
   5   2   4       7295.52       7372.53       209.27 o
   6   2   4       1310.21       1735.28        71.01 o
   7   2   4       7718.73       7474.04       221.45 o
   8   2   4        111.53        144.90        30.53 o
   9   2   4         21.78         13.83        38.31 o
  10   2   4         24.22         34.46        47.83 o
  11   2   4       2542.81       2538.79       181.59 o
 -12   3   4        183.08        224.21        51.55 o
 -10   3   4        129.15        168.76        40.80 o
  -9   3   4       2223.71       2074.62        80.34 o
  -8   3   4        232.71        282.12        21.70 o
  -7   3   4       1071.03        979.43        34.49 o
  -6   3   4        871.21       1012.27        59.43 o
  -5   3   4        545.41        604.52        38.24 o
  -4   3   4       2775.45       2733.64        95.10 o
  -3   3   4       1659.71       1956.52       116.39 o
  -2   3   4       3397.60       3453.31       146.79 o
  -1   3   4       1326.05       1556.98        48.61 o
   0   3   4       8309.48       8878.18       227.79 o
   1   3   4      10764.76      12012.21       311.46 o
   2   3   4       2531.77       2497.40        78.78 o
   3   3   4       5402.53       5806.11       162.92 o
   4   3   4        222.29        279.45        26.64 o
   5   3   4        327.82        463.76        34.24 o
   6   3   4       5333.20       5167.04       159.58 o
   7   3   4        333.98        479.83        65.59 o
   8   3   4         37.64         77.22        41.54 o
   9   3   4        838.35        825.98        91.33 o
  10   3   4        249.29        285.52        69.03 o
 -11   4   4        129.24        121.95        38.39 o
 -10   4   4       1726.62       1829.14       107.33 o
  -9   4   4        551.45        552.84        37.71 o
  -8   4   4        181.70        229.20        19.30 o
  -7   4   4        162.63        154.87        15.60 o
  -6   4   4       8994.24       8544.15       164.34 o
  -5   4   4        224.12        391.91        72.80 o
  -4   4   4      10895.76      10381.20       218.69 o
  -3   4   4        119.25        211.65        20.03 o
  -2   4   4       1265.97       1536.94        45.68 o
  -1   4   4         89.55        168.83        46.79 o
   2   4   4        606.53        752.16        33.93 o
   3   4   4       3110.43       3229.44        99.29 o
   4   4   4       2505.04       2367.07        79.74 o
   5   4   4        392.30        463.92        41.70 o
   6   4   4        452.33        503.83        39.22 o
   7   4   4         14.28         45.56        23.15 o
   8   4   4        770.06        908.93        91.26 o
   9   4   4       2423.13       2479.99       153.56 o
  10   4   4        901.81        817.47       102.13 o
  11   4   4         59.52         14.73        50.15 o
 -11   5   4        855.46        959.24        80.44 o
 -10   5   4        635.99        705.80        63.41 o
  -9   5   4        538.00        740.07        40.23 o
  -8   5   4        856.82        895.65        41.79 o
  -7   5   4        288.32        314.94        23.71 o
  -6   5   4       1728.81       1736.90        42.03 o
  -5   5   4      10446.01       9609.13       268.42 o
  -4   5   4       3650.93       3616.60       201.83 o
  -3   5   4        504.09        516.36        37.26 o
  -2   5   4      10706.27      10223.58       269.23 o
   0   5   4       3593.72       3470.72        98.99 o
   1   5   4       9222.60       9352.25       245.37 o
   2   5   4       5426.43       5507.06       153.47 o
   3   5   4        142.81        185.47        42.78 o
   4   5   4       3975.28       3991.37       122.65 o
   5   5   4       1758.72       1853.25        69.78 o
   6   5   4       1477.81       1430.56        65.65 o
   7   5   4         81.63         96.56        39.19 o
   8   5   4       3540.77       3653.64       192.05 o
   9   5   4         40.88         59.30        42.80 o
  10   5   4         73.36         51.83        50.34 o
  11   5   4        245.90        327.83        78.04 o
 -11   6   4        387.41        476.49        62.03 o
 -10   6   4        248.61        211.51        42.15 o
  -9   6   4       1803.89       1937.64       120.64 o
  -8   6   4       2463.97       2400.27        78.69 o
  -7   6   4        873.63        848.79        32.01 o
  -6   6   4        465.88        541.31        23.33 o
  -5   6   4       6885.71       6638.24       149.91 o
  -4   6   4       3034.43       2988.71        87.90 o
  -3   6   4      13501.81      12922.06       720.53 o
  -2   6   4       1227.18       1445.93        60.18 o
  -1   6   4      10728.56      10483.99       362.80 o
   0   6   4       1573.32       1751.25        56.78 o
   1   6   4       6628.24       6097.07       165.00 o
   2   6   4         90.86        135.28        17.41 o
   3   6   4       1291.11       1304.51        52.38 o
   4   6   4        197.80        205.42        24.87 o
   5   6   4       2063.70       2040.42       104.69 o
   6   6   4       2191.05       2142.74        81.26 o
   7   6   4       1691.95       1660.01        73.62 o
   8   6   4        916.71        821.50        85.38 o
   9   6   4        148.12        259.93        63.56 o
  10   6   4        166.87        137.91        56.23 o
  11   6   4        425.11        428.49        89.34 o
 -11   7   4        676.27        716.11        70.36 o
 -10   7   4         37.61        147.43        34.46 o
  -9   7   4       2279.15       2187.95        77.97 o
  -8   7   4        132.89        185.38        54.24 o
  -7   7   4       1467.96       1439.06        40.14 o
  -6   7   4        184.13        276.66        57.34 o
  -5   7   4        117.20        164.27        38.04 o
  -4   7   4       3233.34       3300.70       206.38 o
  -3   7   4        808.56        850.97        43.42 o
  -2   7   4        376.84        450.75        23.28 o
  -1   7   4       7204.08       6967.73       187.07 o
   0   7   4       1680.10       1704.27        56.24 o
   1   7   4        462.37        604.29        30.26 o
   2   7   4       1877.83       1777.86        61.93 o
   3   7   4        535.96        553.22        32.83 o
   4   7   4       1599.86       1571.04        61.71 o
   5   7   4        149.72        178.52        25.89 o
   6   7   4        608.92        606.95        43.35 o
   7   7   4        455.52        427.24        64.35 o
   8   7   4         78.38         53.70        41.67 o
   9   7   4       1177.80       1167.07       105.83 o
  10   7   4        968.36        935.34       102.96 o
  11   7   4        449.76        477.45        91.10 o
 -11   8   4        426.13        452.64        61.64 o
 -10   8   4       2792.81       2548.94        93.16 o
  -9   8   4         78.83        112.27        22.15 o
  -8   8   4        206.64        244.23        21.77 o
  -7   8   4        489.56        560.29        41.23 o
  -6   8   4       6831.87       6441.94       208.47 o
  -5   8   4       1305.72       1334.22        62.68 o
  -4   8   4       6851.20       6317.27       299.35 o
  -3   8   4       1863.38       1780.49        58.24 o
  -2   8   4       5587.52       5137.10       188.97 o
  -1   8   4       1181.29       1164.18       124.38 o
   0   8   4      16648.98      16871.11       432.73 o
   1   8   4        403.48        415.80        25.51 o
   2   8   4       2406.77       2311.02        75.73 o
   3   8   4       7186.81       7373.55       204.72 o
   4   8   4        865.94        867.30        43.84 o
[truncated: 379,564 more chars]
